# Supplementary material for: Transcriptional signatures of the BCL2 family for individualized acute myeloid leukaemia treatment
Source: Genome Med. 2022 Sep 28;14:111. doi: 10.1186/s13073-022-01115-w (PMC9520894; doi:10.1186/s13073-022-01115-w)
Supplement: Supplementary file 3 — Additional file 3: Table S1. Samples Used in Classifier. Table S2. Optimized Genes. [file 13073_2022_1115_MOESM3_ESM.xlsx]

## Sheet: Table S1
Table S1. Samples Used in Classifier
Dataset	Sample ID	Patient ID	Venetoclax IC50	Response Group	Used in Classifier
BeatAML	15-00482	1532	10	Resistant	o
BeatAML	15-00974	1745	1.8688	Moderate	x
BeatAML	14-00815	1814	10	Resistant	o
BeatAML	14-00739	1820	0.013717	Sensitive	o
BeatAML	14-00781	1847	10	Resistant	o
BeatAML	14-00787	1848	0.174267	Sensitive	o
BeatAML	14-00798	1852	10	Resistant	o
BeatAML	14-00817	1865	10	Resistant	o
BeatAML	14-00831	1866	0.013717	Sensitive	o
BeatAML	14-00832	1868	10	Resistant	o
BeatAML	15-00043	1924	10	Resistant	o
BeatAML	15-00045	1925	10	Resistant	o
BeatAML	15-00051	1929	0.019589	Sensitive	o
BeatAML	15-00057	1933	3.90455	Moderate	x
BeatAML	15-00084	1953	10	Resistant	o
BeatAML	15-00075	1964	0.341151	Sensitive	o
BeatAML	15-00123	1969	10	Resistant	o
BeatAML	15-00874	1973	0.0139486	Sensitive	o
BeatAML	16-00315	1973	0.013717	Sensitive	x
BeatAML	15-00275	1992	10	Resistant	o
BeatAML	15-00175	1999	0.108683	Sensitive	o
BeatAML	15-00169	2001	5.63854	Moderate	x
BeatAML	15-00829	2001	1.0939	Moderate	x
BeatAML	15-00171	2002	0.013717	Sensitive	o
BeatAML	15-00237	2028	10	Resistant	o
BeatAML	15-00248	2033	0.507944	Sensitive	o
BeatAML	15-00261	2052	10	Resistant	o
BeatAML	15-00269	2053	10	Resistant	o
BeatAML	15-00276	2059	10	Resistant	o
BeatAML	15-00300	2067	10	Resistant	o
BeatAML	15-00302	2068	0.0140484	Sensitive	o
BeatAML	15-00287	2073	0.013717	Sensitive	o
BeatAML	15-00296	2079	0.013717	Sensitive	o
BeatAML	15-00279	2087	10	Resistant	o
BeatAML	15-00338	2094	0.013717	Sensitive	o
BeatAML	15-00371	2113	10	Resistant	o
BeatAML	15-00377	2116	0.013717	Sensitive	o
BeatAML	16-01097	2116	0.013717	Sensitive	x
BeatAML	16-00548	2119	10	Resistant	o
BeatAML	15-00383	2127	8.72574	Moderate	x
BeatAML	15-00417	2135	10	Resistant	o
BeatAML	15-00471	2142	1.11722	Moderate	x
BeatAML	15-00470	2144	0.013717	Sensitive	o
BeatAML	15-00464	2147	10	Resistant	o
BeatAML	15-00534	2195	0.99701	Sensitive	o
BeatAML	15-00539	2196	4.36095	Moderate	x
BeatAML	15-00556	2202	0.013717	Sensitive	o
BeatAML	15-00563	2204	10	Resistant	o
BeatAML	15-00559	2205	0.563357	Sensitive	o
BeatAML	15-00578	2214	0.013717	Sensitive	o
BeatAML	15-00593	2225	0.790285	Sensitive	o
BeatAML	15-00610	2233	10	Resistant	o
BeatAML	15-00615	2235	0.592267	Sensitive	o
BeatAML	15-00616	2236	1.83071	Moderate	x
BeatAML	15-00633	2241	10	Resistant	o
BeatAML	15-00650	2251	1.48672	Moderate	x
BeatAML	15-00653	2254	10	Resistant	o
BeatAML	16-01094	2254	9.60376	Moderate	x
BeatAML	15-00670	2265	0.013717	Sensitive	o
BeatAML	15-00680	2272	0.731248	Sensitive	o
BeatAML	15-00688	2276	0.0418024	Sensitive	o
BeatAML	15-00692	2277	0.013717	Sensitive	o
BeatAML	15-00701	2280	0.438014	Sensitive	o
BeatAML	15-00702	2281	10	Resistant	o
BeatAML	15-00734	2293	10	Resistant	o
BeatAML	15-00717	2295	10	Resistant	o
BeatAML	15-00755	2304	0.013717	Sensitive	o
BeatAML	15-00756	2305	10	Resistant	o
BeatAML	15-00766	2310	10	Resistant	o
BeatAML	15-00767	2311	10	Resistant	o
BeatAML	15-00777	2314	10	Resistant	o
BeatAML	15-00939	2314	0.013717	Sensitive	o
BeatAML	16-01138	2315	0.0833947	Sensitive	o
BeatAML	15-00786	2322	10	Resistant	o
BeatAML	15-00807	2333	1.88183	Moderate	x
BeatAML	15-00811	2337	10	Resistant	o
BeatAML	15-00936	2337	0.55415	Sensitive	o
BeatAML	15-00813	2339	0.160797	Sensitive	o
BeatAML	15-00837	2350	0.762147	Sensitive	o
BeatAML	15-00855	2360	0.694257	Sensitive	o
BeatAML	15-00858	2362	0.0672816	Sensitive	o
BeatAML	15-00870	2364	1.86824	Moderate	x
BeatAML	15-00872	2367	1.07759	Moderate	x
BeatAML	15-00883	2416	0.013717	Sensitive	o
BeatAML	15-00967	2416	0.013717	Sensitive	x
BeatAML	15-00900	2420	10	Resistant	o
BeatAML	15-00892	2421	10	Resistant	o
BeatAML	15-00903	2423	0.768415	Sensitive	o
BeatAML	15-00909	2425	10	Resistant	o
BeatAML	15-00912	2426	4.05799	Moderate	x
BeatAML	16-00010	2437	0.627348	Sensitive	o
BeatAML	16-00088	2442	0.013717	Sensitive	o
BeatAML	16-00073	2443	0.013717	Sensitive	o
BeatAML	16-00118	2443	0.013717	Sensitive	x
BeatAML	15-00961	2444	8.11122	Moderate	x
BeatAML	15-00975	2452	0.268252	Sensitive	o
BeatAML	15-00976	2453	3.44701	Moderate	x
BeatAML	15-00979	2455	10	Resistant	o
BeatAML	15-00990	2459	10	Resistant	o
BeatAML	16-00001	2460	10	Resistant	o
BeatAML	16-00003	2461	0.534211	Sensitive	o
BeatAML	16-00027	2473	0.603495	Sensitive	o
BeatAML	16-00031	2477	0.110982	Sensitive	o
BeatAML	16-00048	2483	10	Resistant	o
BeatAML	16-00056	2490	0.013717	Sensitive	o
BeatAML	16-00067	2496	10	Resistant	o
BeatAML	16-00075	2498	10	Resistant	o
BeatAML	16-00077	2500	10	Resistant	o
BeatAML	16-00094	2501	0.257774	Sensitive	o
BeatAML	16-00226	2503	1.30477	Moderate	x
BeatAML	16-00102	2508	1.0272	Moderate	x
BeatAML	16-00120	2515	0.013717	Sensitive	o
BeatAML	16-00113	2521	10	Resistant	o
BeatAML	16-00115	2522	3.0368	Moderate	x
BeatAML	16-00139	2530	1.82009	Moderate	x
BeatAML	16-00358	2530	0.88005	Sensitive	o
BeatAML	16-00145	2533	10	Resistant	o
BeatAML	16-00157	2538	10	Resistant	o
BeatAML	16-01127	2538	4.18414	Moderate	x
BeatAML	16-00217	2569	0.918364	Sensitive	o
BeatAML	16-00220	2571	0.0471269	Sensitive	o
BeatAML	16-00249	2581	10	Resistant	o
BeatAML	16-00269	2593	0.0320555	Sensitive	o
BeatAML	16-00271	2594	0.169093	Sensitive	o
BeatAML	16-00273	2595	10	Resistant	o
BeatAML	16-00278	2597	0.013717	Sensitive	o
BeatAML	16-00289	2606	0.013717	Sensitive	o
BeatAML	16-00292	2607	0.0314749	Sensitive	o
BeatAML	16-00303	2611	10	Resistant	o
BeatAML	16-00332	2621	10	Resistant	o
BeatAML	16-00339	2626	10	Resistant	o
BeatAML	16-00351	2630	10	Resistant	o
BeatAML	16-00354	2632	0.57213	Sensitive	o
BeatAML	16-00356	2633	10	Resistant	o
BeatAML	16-00410	2678	0.013717	Sensitive	o
BeatAML	16-00459	2687	0.0334961	Sensitive	o
BeatAML	16-00465	2690	0.361292	Sensitive	o
BeatAML	16-00474	2694	1.83019	Moderate	x
BeatAML	16-00538	2694	10	Resistant	o
BeatAML	16-00479	2697	10	Resistant	o
BeatAML	16-00481	2699	0.156897	Sensitive	o
BeatAML	16-00494	2705	1.88006	Moderate	x
BeatAML	16-00498	2706	0.013717	Sensitive	o
BeatAML	16-00510	2712	0.60609	Sensitive	o
BeatAML	16-00519	2713	0.013717	Sensitive	o
BeatAML	16-00525	2715	0.0687541	Sensitive	o
BeatAML	16-00540	2721	0.013717	Sensitive	o
BeatAML	16-00822	2747	10	Resistant	o
BeatAML	16-00627	2785	10	Resistant	o
BeatAML	16-00699	3975	10	Resistant	o
BeatAML	16-00702	3976	10	Resistant	o
BeatAML	16-00705	3978	5.19482	Moderate	x
BeatAML	16-00708	3979	10	Resistant	o
BeatAML	16-00724	3986	10	Resistant	o
BeatAML	16-00731	3990	10	Resistant	o
BeatAML	16-00882	4006	10	Resistant	o
BeatAML	16-00770	4007	0.013717	Sensitive	o
BeatAML	16-00771	4008	10	Resistant	o
BeatAML	16-00818	4029	0.591321	Sensitive	o
BeatAML	16-00815	4030	10	Resistant	o
BeatAML	16-00831	4038	10	Resistant	o
BeatAML	16-00836	4039	10	Resistant	o
BeatAML	16-00867	4042	0.013717	Sensitive	o
BeatAML	16-01017	4043	10	Resistant	o
BeatAML	16-00951	4075	0.013717	Sensitive	o
BeatAML	16-01004	4195	0.567427	Sensitive	o
BeatAML	16-01010	4197	0.0146649	Sensitive	o
BeatAML	16-01061	4197	0.0232962	Sensitive	x
BeatAML	16-01103	4197	0.0601841	Sensitive	x
BeatAML	16-01192	4201	0.829476	Sensitive	o
BeatAML	16-01049	4207	10	Resistant	o
BeatAML	16-01093	4229	2.33397	Moderate	x
BeatAML	16-01100	4231	2.09077	Moderate	x
BeatAML	16-01102	4232	10	Resistant	o
BeatAML	16-01109	4235	0.605848	Sensitive	o
BeatAML	16-01121	4239	9.27286	Moderate	x
BeatAML	16-01151	4248	0.013717	Sensitive	o
BeatAML	16-01185	4252	0.013717	Sensitive	o
BeatAML	16-01191	4256	0.573065	Sensitive	o
BeatAML	16-01216	4263	10	Resistant	o
BeatAML	16-01219	4271	0.013717	Sensitive	o
BeatAML	16-01227	4275	0.013717	Sensitive	o
BeatAML	16-01237	4291	0.0384697	Sensitive	o
BeatAML	16-01254	4299	0.359396	Sensitive	o
BeatAML	16-01262	4303	0.013717	Sensitive	o
BeatAML	16-01270	4317	0.013717	Sensitive	o
Tavor	140630	.	0.379292	Sensitive	o
Tavor	140690	.	2.3766	Moderate	x
Tavor	140692	.	1553.92	Resistant	o
Tavor	140699	.	0.0633787	Sensitive	o
Tavor	140699	.	0.0271536	Sensitive	x
Tavor	140700	.	1.86842	Moderate	x
Tavor	140743	.	0.13869	Sensitive	o
Tavor	140743	.	0.0400561	Sensitive	x
Tavor	140786	.	1.30114	Moderate	x
Tavor	140877	.	0.0318178	Sensitive	o
Tavor	140877	.	0.0190526	Sensitive	x
Tavor	140884	.	0.16533	Sensitive	o
Tavor	140899	.	0.338778	Sensitive	o
Tavor	140903	.	0.0153658	Sensitive	o
Tavor	140932	.	0.461894	Sensitive	o
Tavor	140932	.	0.200396	Sensitive	x
Tavor	140986	.	3.24882	Moderate	x
Tavor	140994	.	0.158084	Sensitive	o
Tavor	141018	.	0.296107	Sensitive	o
Tavor	141059	.	0.262614	Sensitive	o
Tavor	141065	.	0.0560469	Sensitive	o
Tavor	141110	.	0.0238459	Sensitive	o
Tavor	150017	.	0.140796	Sensitive	o
Tavor	150054	.	0.219405	Sensitive	o
Tavor	150122	.	0.170813	Sensitive	o
Tavor	150204	.	0.0216776	Sensitive	o
Tavor	150441	.	0.633857	Sensitive	o
Tavor	150718	.	0.0373556	Sensitive	o
Tavor	150749	.	11.6847	Resistant	o
Tavor	150793	.	3.15518	Moderate	x
Tavor	150851	.	0.41814	Sensitive	o
Tavor	150870	.	2.46084	Moderate	x
Tavor	150918	.	0.192432	Sensitive	o
Tavor	151009	.	0.0901602	Sensitive	o
Tavor	151149	.	0.311925	Sensitive	o
Tavor	151331	.	0.25258	Sensitive	o
Tavor	151494	.	3.61088	Moderate	x
Tavor	151620	.	0.0592811	Sensitive	o
Tavor	160025	.	0.336769	Sensitive	o
Tavor	160312	.	0.0392345	Sensitive	o
Tavor	160545	.	0.286742	Sensitive	o
Tavor	160616	.	1.75039	Moderate	x
Tavor	160622	.	0.672334	Sensitive	o
Tavor	160778	.	7.51422	Moderate	x
Tavor	160781	.	0.400884	Sensitive	o
Tavor	160890	.	0.0547535	Sensitive	o
Tavor	161192	.	0.258236	Sensitive	o

## Sheet: Table S2
Table S2. Optimized Genes
Gene	BeatAML	LeuceGene	TCGA	NanoString
"MARCH5"	TRUE	TRUE	FALSE	TRUE
ABL1	TRUE	TRUE	TRUE	TRUE
AEN	TRUE	FALSE	TRUE	FALSE
AIFM1	FALSE	FALSE	TRUE	not target gene
AKT1	FALSE	TRUE	FALSE	not target gene
APAF1	TRUE	TRUE	FALSE	TRUE
APOPT1	TRUE	FALSE	FALSE	not target gene
ARL6IP5	TRUE	TRUE	TRUE	TRUE
ATF4	TRUE	TRUE	FALSE	FALSE
ATM	TRUE	FALSE	FALSE	not target gene
ATP2A1	TRUE	TRUE	TRUE	FALSE
BAD	FALSE	FALSE	TRUE	not target gene
BAX	TRUE	FALSE	TRUE	FALSE
BCL2	TRUE	TRUE	TRUE	TRUE
BCL2A1	TRUE	TRUE	TRUE	TRUE
BCL2L1	TRUE	TRUE	TRUE	TRUE
BCL2L10	TRUE	TRUE	TRUE	FALSE
BCL2L11	FALSE	TRUE	TRUE	not target gene
BCL2L2	TRUE	TRUE	TRUE	TRUE
BCL3	FALSE	TRUE	TRUE	not target gene
BIK	FALSE	TRUE	FALSE	not target gene
BIRC2	TRUE	TRUE	FALSE	FALSE
BIRC3	TRUE	TRUE	TRUE	FALSE
BNIP3	TRUE	FALSE	FALSE	not target gene
BOK	TRUE	TRUE	TRUE	FALSE
BRCA1	FALSE	FALSE	TRUE	not target gene
BRCA2	FALSE	FALSE	TRUE	not target gene
BRSK2	TRUE	TRUE	TRUE	TRUE
CASP2	TRUE	TRUE	TRUE	TRUE
CASP3	FALSE	TRUE	TRUE	not target gene
CASP4	TRUE	TRUE	TRUE	FALSE
CASP7	TRUE	FALSE	TRUE	TRUE
CASP8	FALSE	TRUE	TRUE	not target gene
CASP9	FALSE	FALSE	TRUE	not target gene
CD40	FALSE	FALSE	TRUE	not target gene
CD40LG	FALSE	FALSE	TRUE	not target gene
CDKN1A	FALSE	FALSE	TRUE	not target gene
CEBPB	FALSE	TRUE	FALSE	not target gene
CFLAR	TRUE	TRUE	TRUE	TRUE
CHAC1	FALSE	FALSE	TRUE	not target gene
CHEK2	TRUE	FALSE	TRUE	TRUE
CHUK	FALSE	FALSE	TRUE	not target gene
CLU	FALSE	TRUE	FALSE	not target gene
CNR1	TRUE	TRUE	TRUE	FALSE
CREB1	TRUE	FALSE	TRUE	TRUE
CRIP1	FALSE	FALSE	TRUE	not target gene
CUL1	FALSE	FALSE	TRUE	not target gene
CUL2	FALSE	FALSE	TRUE	not target gene
CUL4A	TRUE	FALSE	TRUE	TRUE
CUL5	TRUE	FALSE	FALSE	not target gene
CYCS	FALSE	FALSE	TRUE	not target gene
CYP1B1	TRUE	TRUE	FALSE	TRUE
DAB2IP	TRUE	TRUE	TRUE	TRUE
DDIT3	TRUE	TRUE	FALSE	FALSE
DDIT4	FALSE	FALSE	TRUE	not target gene
DDX3X	TRUE	TRUE	FALSE	TRUE
DDX5	TRUE	TRUE	FALSE	FALSE
DFFA	FALSE	TRUE	TRUE	not target gene
DFFB	TRUE	TRUE	TRUE	TRUE
DIABLO	FALSE	TRUE	TRUE	not target gene
DNAJC10	FALSE	TRUE	TRUE	not target gene
DYNLL1	TRUE	TRUE	FALSE	FALSE
DYNLL2	FALSE	TRUE	TRUE	not target gene
DYRK2	TRUE	TRUE	TRUE	TRUE
E2F1	TRUE	TRUE	TRUE	FALSE
E2F2	FALSE	FALSE	TRUE	not target gene
EDA2R	FALSE	TRUE	TRUE	not target gene
ELK1	FALSE	FALSE	TRUE	not target gene
ENDOG	FALSE	FALSE	TRUE	not target gene
EP300	FALSE	FALSE	TRUE	not target gene
EPHA2	TRUE	FALSE	FALSE	not target gene
ERCC6	FALSE	TRUE	FALSE	not target gene
ERO1L	FALSE	FALSE	TRUE	not target gene
ETS1	FALSE	FALSE	TRUE	not target gene
FHIT	TRUE	TRUE	FALSE	FALSE
FNIP2	FALSE	FALSE	TRUE	not target gene
GSK3B	TRUE	TRUE	FALSE	FALSE
GZMB	FALSE	FALSE	TRUE	not target gene
HIF1A	TRUE	TRUE	FALSE	TRUE
HIPK1	TRUE	TRUE	TRUE	FALSE
HIPK2	FALSE	TRUE	TRUE	not target gene
HMOX1	TRUE	FALSE	TRUE	TRUE
HRAS	TRUE	FALSE	TRUE	TRUE
HRK	FALSE	TRUE	TRUE	not target gene
HSPB1	TRUE	FALSE	TRUE	FALSE
HTRA2	FALSE	FALSE	TRUE	not target gene
IFI16	TRUE	TRUE	TRUE	TRUE
IKBKB	TRUE	TRUE	TRUE	FALSE
IKBKE	FALSE	TRUE	TRUE	not target gene
IKBKG	FALSE	FALSE	TRUE	not target gene
IRAK1	FALSE	FALSE	TRUE	not target gene
ITPR1	TRUE	TRUE	FALSE	TRUE
LGALS12	FALSE	FALSE	TRUE	not target gene
MAEL	TRUE	TRUE	TRUE	FALSE
MAP3K14	FALSE	FALSE	TRUE	not target gene
MAP3K5	TRUE	TRUE	FALSE	TRUE
MAPK8	TRUE	TRUE	FALSE	TRUE
MAPT	TRUE	FALSE	TRUE	FALSE
MAT2A	TRUE	FALSE	FALSE	not target gene
MCL1	TRUE	TRUE	TRUE	TRUE
MELK	FALSE	FALSE	TRUE	not target gene
MLLT11	FALSE	TRUE	TRUE	not target gene
MOAP1	FALSE	TRUE	FALSE	not target gene
MSH2	FALSE	TRUE	TRUE	not target gene
MSH6	FALSE	TRUE	TRUE	not target gene
MYBBP1A	FALSE	TRUE	TRUE	not target gene
MYC	FALSE	TRUE	TRUE	not target gene
NF1	TRUE	TRUE	TRUE	TRUE
NFATC4	TRUE	FALSE	FALSE	not target gene
NFKB2	FALSE	TRUE	TRUE	not target gene
NGFR	TRUE	FALSE	FALSE	not target gene
NMT1	TRUE	FALSE	TRUE	TRUE
NOL3	FALSE	FALSE	TRUE	not target gene
NPRL2	FALSE	TRUE	TRUE	not target gene
NUPR1	TRUE	FALSE	TRUE	TRUE
PDCD10	FALSE	FALSE	TRUE	not target gene
PDK1	FALSE	FALSE	TRUE	not target gene
PDK2	FALSE	TRUE	TRUE	not target gene
PERP	FALSE	FALSE	TRUE	not target gene
PGAP2	TRUE	TRUE	FALSE	TRUE
PHLDA3	TRUE	FALSE	TRUE	FALSE
PIK3R1	TRUE	TRUE	TRUE	TRUE
PMAIP1	FALSE	TRUE	TRUE	not target gene
PML	TRUE	TRUE	TRUE	TRUE
POLB	FALSE	TRUE	FALSE	not target gene
PPM1F	FALSE	TRUE	TRUE	not target gene
PPP1R15A	TRUE	TRUE	TRUE	FALSE
PPP3R1	TRUE	FALSE	FALSE	not target gene
PRKCD	TRUE	TRUE	FALSE	TRUE
PRKCZ	TRUE	TRUE	TRUE	TRUE
PRKDC	FALSE	TRUE	FALSE	not target gene
PRODH	TRUE	TRUE	FALSE	TRUE
PTBP1	TRUE	TRUE	TRUE	FALSE
PTGER2	TRUE	TRUE	TRUE	TRUE
PTGER4	FALSE	FALSE	FALSE	not target gene
PTHLH	TRUE	TRUE	FALSE	FALSE
PYCARD	TRUE	FALSE	FALSE	not target gene
RAB25	TRUE	FALSE	TRUE	TRUE
RAC2	TRUE	TRUE	FALSE	TRUE
RELA	FALSE	FALSE	TRUE	not target gene
RELB	FALSE	FALSE	TRUE	not target gene
RIPK1	FALSE	FALSE	TRUE	not target gene
RPS6KB2	FALSE	FALSE	TRUE	not target gene
RRP8	TRUE	FALSE	TRUE	TRUE
SCN2A	TRUE	TRUE	FALSE	FALSE
SELK	FALSE	FALSE	TRUE	not target gene
SFN	TRUE	FALSE	TRUE	TRUE
SGPP1	FALSE	FALSE	TRUE	not target gene
SHISA5	TRUE	FALSE	FALSE	not target gene
SIRT1	FALSE	TRUE	FALSE	not target gene
SIVA1	TRUE	TRUE	TRUE	TRUE
SNW1	TRUE	FALSE	FALSE	not target gene
SRF	FALSE	FALSE	TRUE	not target gene
ST20	TRUE	TRUE	TRUE	TRUE
STAT3	TRUE	TRUE	TRUE	FALSE
STAT5A	FALSE	FALSE	TRUE	not target gene
STAT5B	TRUE	TRUE	TRUE	TRUE
STK11	FALSE	FALSE	TRUE	not target gene
STK24	FALSE	FALSE	TRUE	not target gene
SYNGAP1	FALSE	TRUE	FALSE	not target gene
TCF4	TRUE	TRUE	FALSE	FALSE
TMEM109	TRUE	FALSE	FALSE	not target gene
TNF	FALSE	TRUE	FALSE	not target gene
TNFRSF10B	FALSE	FALSE	TRUE	not target gene
TNFRSF12A	FALSE	TRUE	FALSE	not target gene
TNFRSF1A	FALSE	TRUE	TRUE	not target gene
TNFRSF4	FALSE	TRUE	FALSE	not target gene
TNFSF4	TRUE	TRUE	TRUE	FALSE
TOPORS	FALSE	FALSE	TRUE	not target gene
TP53	FALSE	TRUE	FALSE	not target gene
TP53BP2	FALSE	TRUE	FALSE	not target gene
TP63	FALSE	TRUE	FALSE	not target gene
TRADD	TRUE	TRUE	FALSE	TRUE
TRAF3	FALSE	FALSE	TRUE	not target gene
TRAF5	TRUE	TRUE	TRUE	TRUE
TRAF6	TRUE	TRUE	FALSE	FALSE
TRIB3	TRUE	FALSE	FALSE	not target gene
UBE2K	TRUE	FALSE	TRUE	FALSE
USP28	TRUE	FALSE	FALSE	not target gene
WWOX	TRUE	TRUE	FALSE	TRUE
XBP1	FALSE	TRUE	FALSE	not target gene
XPA	FALSE	TRUE	TRUE	not target gene
XRCC1	FALSE	TRUE	TRUE	not target gene
ZMAT1	FALSE	TRUE	FALSE	not target gene
ZMAT3	TRUE	TRUE	FALSE	FALSE
ZNF385B	FALSE	FALSE	TRUE	not target gene
ZNF385C	TRUE	TRUE	FALSE	TRUE
ZNF385D	TRUE	FALSE	TRUE	TRUE
