# Supplementary material for: Transcriptional signatures of the BCL2 family for individualized acute myeloid leukaemia treatment
Source: Genome Med. 2022 Sep 28;14:111. doi: 10.1186/s13073-022-01115-w (PMC9520894; doi:10.1186/s13073-022-01115-w)
Supplement: Supplementary file 4 — Additional file 4: Table S3. NMF Matrices. [file 13073_2022_1115_MOESM4_ESM.xlsx]

## Sheet: BeatAML
Table S3. NMF Matrices
[H Matrix]
Signature	12-00023	12-00051	12-00066	12-00150	12-00211	12-00258	12-00294	12-00372	12-00423	12-00426	13-00007	13-00028	13-00034	13-00098	13-00118	13-00123	13-00145	13-00146	13-00147	13-00149	13-00150	13-00157	13-00160	13-00163	13-00165	13-00166	13-00186	13-00195	13-00202	13-00204	13-00226	13-00232	13-00245	13-00250	13-00253	13-00255	13-00260	13-00262	13-00266	13-00270	13-00281	13-00331	13-00338	13-00342	13-00353	13-00354	13-00365	13-00384	13-00393
BCL2 Signature	16.6974	5.3596	11.3002	13.6025	17.95	17.0093	16.8465	13.8034	15.2203	14.0861	15.2743	15.4759	14.0677	2.92867	11.0287	12.6695	7.54983	4.52622	2.19736	17.4321	9.83727	18.2963	3.86411	16.566	14.3436	17.6696	17.3522	13.3854	9.38162	12.3199	16.5027	15.4674	10.476	16.4005	9.5187	11.5951	7.79922	9.23714	14.7192	8.9439	6.68784	8.53399	1.69086	4.83022	14.6539	2.88441	7.06283	1.59167	4.33295
MCL1/BCL2 Signature	0	15.3725	1.22769	4.01043	3.58059	0	2.48711	7.26702	2.31276	5.67884	4.18338	4.38572	6.49779	24.8934	8.94099	0	13.4285	13.8843	18.1595	2.02659	10.8468	1.06977	7.04229	0	7.65569	3.46005	0.586973	0	3.96223	6.66817	3.25947	3.07466	3.30782	2.66628	7.43388	0	17.7088	12.1989	2.1565	5.29855	20.4855	13.5433	14.6464	13.7385	2.53541	16.248	11.3523	9.53952	9.4366
BFL1/MCL1 Signature	7.64097	1.02496	13.0874	0.375662	0.825854	7.25184	2.01064	1.10726	2.23452	1.3248	1.95562	0.562222	2.32684	1.16535	8.00983	19.3244	1.04436	0	17.1544	0.500036	9.04883	4.58098	18.4077	11.1021	4.08837	0	4.61275	16.9385	24.7959	0	0.00951447	3.69895	19.9174	6.76801	9.13912	18.8809	2.03239	1.72874	8.25582	13.811	1.43617	0.761457	15.3207	1.55462	4.3648	5.82943	1.07451	21.1392	11.2222
[W Matrix]					[W Matrix (row sum to 1)]
Gene	BCL2 Signature	MCL1/BCL2 Signature	BFL1/MCL1 Signature		Gene	BCL2 Signature	MCL1/BCL2 Signature	BFL1/MCL1 Signature
ABL1	3.6309	4.47294	0.229171		ABL1	0.435725	0.536774	0.0275016
AEN	0.886368	1.65731	0.304486		AEN	0.311207	0.581887	0.106906
APAF1	5.2829	0	2.60666		APAF1	0.669606	0	0.330394
APOPT1	0.414779	0.337194	0.154711		APOPT1	0.457468	0.371898	0.170634
ARL6IP5	31.1913	1.72291	5.85838		ARL6IP5	0.804467	0.0444364	0.151096
ATF4	26.3079	80.9239	9.32581		ATF4	0.225708	0.694282	0.0800103
ATM	3.43809	0.767869	1.38913		ATM	0.614483	0.13724	0.248277
ATP2A1	0.0584347	0.201585	0.0318675		ATP2A1	0.200196	0.690627	0.109177
BAX	5.89959	4.98336	1.23956		BAX	0.486664	0.411083	0.102253
BCL2	3.62483	2.35899	0		BCL2	0.605772	0.394228	0
BCL2A1	0	2.63443	31.7843		BCL2A1	0	0.0765408	0.923459
BCL2L1	4.27666	6.84918	0.770114		BCL2L1	0.359505	0.575757	0.0647374
BCL2L10	0.380892	0.0241046	0.00105277		BCL2L10	0.938044	0.0593638	0.00259272
BCL2L2	1.35468	2.66178	0.253434		BCL2L2	0.317264	0.623383	0.0593536
BIRC2	4.62602	3.61867	1.89248		BIRC2	0.456342	0.35697	0.186688
BIRC3	0.669258	2.15728	1.62322		BIRC3	0.150403	0.484808	0.364789
BNIP3	0.620344	1.74024	0.221614		BNIP3	0.240239	0.673938	0.0858238
BOK	0.0477024	0.0216142	0.0108908		BOK	0.594739	0.269478	0.135783
BRSK2	0.00771943	0.0212433	0		BRSK2	0.26653	0.73347	0
CASP2	4.21153	8.07105	0		CASP2	0.342886	0.657114	0
CASP4	4.19873	2.82046	1.98731		CASP4	0.466189	0.313158	0.220652
CASP7	1.70749	1.59674	0.540536		CASP7	0.444108	0.415302	0.14059
CFLAR	6.85742	2.98692	5.38389		CFLAR	0.45031	0.196143	0.353547
CHEK2	1.12419	0.518935	0.116619		CHEK2	0.638838	0.294892	0.0662702
CNR1	0.0106256	0	0.0192364		CNR1	0.355824	0	0.644176
CREB1	3.04031	1.67338	0.919976		CREB1	0.539668	0.297032	0.1633
CUL4A	5.66774	4.23508	0.97231		CUL4A	0.521165	0.389428	0.0894068
CUL5	1.98889	2.53177	0.629346		CUL5	0.386192	0.491605	0.122203
CYP1B1	0.095236	0	2.77641		CYP1B1	0.0331642	0	0.966836
DAB2IP	0.0575152	0.0522147	0		DAB2IP	0.524153	0.475847	0
DDIT3	0.504189	16.4919	5.38008		DDIT3	0.0225324	0.73703	0.240438
DDX3X	19.1224	41.3126	10.4303		DDX3X	0.269842	0.582974	0.147185
DDX5	46.7498	62.5168	17.1974		DDX5	0.369669	0.494345	0.135986
DFFB	1.05933	0.58155	0.0643329		DFFB	0.621229	0.341043	0.0377273
DYNLL1	9.16991	0.792623	0.453091		DYNLL1	0.880399	0.0760994	0.0435011
DYRK2	1.22777	2.53326	0.484349		DYRK2	0.289201	0.59671	0.114088
E2F1	2.14392	3.84918	0.32368		E2F1	0.339401	0.609358	0.0512413
EPHA2	0.0250393	0.050456	0.018295		EPHA2	0.266971	0.537966	0.195063
FHIT	0.195009	0.384154	0.135271		FHIT	0.272955	0.537705	0.18934
GSK3B	3.82713	2.0135	1.20708		GSK3B	0.543032	0.285696	0.171272
HIF1A	0	27.676	20.0394		HIF1A	0	0.580023	0.419977
HIPK1	6.11677	11.303	2.79923		HIPK1	0.302526	0.559029	0.138446
HMOX1	0.346846	0.308565	10.3042		HMOX1	0.0316476	0.0281547	0.940198
HRAS	1.92992	1.37661	0.483457		HRAS	0.509216	0.363223	0.127562
HSPB1	11.2399	7.62326	0		HSPB1	0.595864	0.404136	0
IFI16	12.0906	1.20247	3.43889		IFI16	0.722605	0.0718668	0.205529
IKBKB	3.75875	1.04178	0.618269		IKBKB	0.693651	0.192252	0.114097
ITPR1	3.15781	2.04084	0.200739		ITPR1	0.584845	0.377977	0.0371781
MAEL	0.0588376	0.0329007	0		MAEL	0.641363	0.358637	0
MAP3K5	2.19822	2.27556	1.26684		MAP3K5	0.382924	0.396397	0.220679
MAPK8	0.902282	1.73475	0.266597		MAPK8	0.310743	0.597442	0.0918151
MAPT	0.0130179	0.0143456	0		MAPT	0.475741	0.524259	0
2020-03-05	1.92968	3.67798	0.761216		2020-03-05	0.302986	0.577493	0.119521
MAT2A	27.09	17.04	0		MAT2A	0.613868	0.386132	0
MCL1	24.5598	112.025	61.6096		MCL1	0.123917	0.565229	0.310854
NF1	2.55689	1.92275	0.427924		NF1	0.52101	0.391793	0.0871969
NFATC4	0.0587986	0.0106612	0.00232694		NFATC4	0.819073	0.148512	0.0324146
NGFR	0.0301341	0.294014	0.0125508		NGFR	0.0894987	0.873225	0.0372761
NMT1	5.6999	0.667315	0.945526		NMT1	0.779448	0.0912537	0.129298
NUPR1	0.0257818	0.0591169	0.0274368		NUPR1	0.229507	0.526253	0.24424
PGAP2	1.13251	1.29559	0.0757713		PGAP2	0.452304	0.517435	0.0302617
PHLDA3	0.798868	0.0970208	0.053054		PHLDA3	0.841851	0.102241	0.0559086
PIK3R1	3.98398	14.5774	0.73647		PIK3R1	0.206447	0.75539	0.0381634
PML	2.58165	2.44812	0.639526		PML	0.455375	0.43182	0.112805
PPP1R15A	5.87734	91.6399	34.9044		PPP1R15A	0.0443835	0.692031	0.263585
PPP3R1	8.36796	8.07653	2.29513		PPP3R1	0.446538	0.430987	0.122475
PRKCD	12.3385	0	8.82895		PRKCD	0.5829	0	0.4171
PRKCZ	0.202002	0.202765	0.149084		PRKCZ	0.364723	0.3661	0.269177
PRODH	0.390533	0.257742	0		PRODH	0.602419	0.397581	0
PTBP1	13.6113	11.5199	1.07121		PTBP1	0.519467	0.439651	0.0408821
PTGER2	4.90602	5.46522	8.02071		PTGER2	0.266748	0.297153	0.436099
PTHLH	0.00980735	0.0191699	0		PTHLH	0.33845	0.66155	0
PYCARD	14.7502	0	3.67079		PYCARD	0.800728	0	0.199272
RAB25	0.0188279	0.0303574	0.00504497		RAB25	0.347184	0.559787	0.0930287
RAC2	36.4172	0.93448	14.6031		RAC2	0.70094	0.0179864	0.281073
RRP8	0.935049	1.32679	0.228921		RRP8	0.375407	0.532684	0.0919083
SCN2A	0.0316094	0.131293	0		SCN2A	0.194039	0.805961	0
SFN	0.00513066	0.149565	0.164986		SFN	0.0160493	0.467857	0.516094
SHISA5	7.22211	2.38433	3.08988		SHISA5	0.568835	0.187797	0.243368
SIVA1	0.955839	3.47822	0.675464		SIVA1	0.18707	0.680733	0.132197
SNW1	10.2184	12.8547	3.16218		SNW1	0.389491	0.489977	0.120531
ST20	0.656292	0.15986	0.447571		ST20	0.519332	0.126499	0.354169
STAT3	7.54662	6.64416	4.43454		STAT3	0.405181	0.356727	0.238092
STAT5B	8.93288	5.71078	3.1915		STAT5B	0.500858	0.320198	0.178944
TCF4	1.4788	2.35847	0		TCF4	0.385378	0.614622	0
TMEM109	10.6751	4.92533	0.840903		TMEM109	0.649285	0.299569	0.0511456
TNFSF4	1.28933	0.348043	0		TNFSF4	0.787438	0.212562	0
TRADD	1.9959	0.333248	0.869111		TRADD	0.624059	0.104197	0.271745
TRAF5	1.11744	1.93152	0		TRAF5	0.366499	0.633501	0
TRAF6	0.577233	3.95041	0.832314		TRAF6	0.107694	0.737023	0.155284
TRIB3	0.578243	1.22526	0.914987		TRIB3	0.212707	0.450715	0.336578
UBE2K	5.48218	3.31763	1.10873		UBE2K	0.553278	0.334826	0.111896
USP28	1.21138	0.197851	0.409963		USP28	0.665888	0.108758	0.225354
WWOX	0.50863	0.734531	0.0405608		WWOX	0.396215	0.572188	0.0315962
ZMAT3	2.44083	1.17943	0.264961		ZMAT3	0.628234	0.303569	0.0681972
ZNF385C	0.53874	0.289233	0		ZNF385C	0.650673	0.349327	0
ZNF385D	0.0675001	0.161462	0		ZNF385D	0.294809	0.705191	0
[truncated: 402 more columns]

## Sheet: LeuceGene
[H Matrix]
Signature	GSM1203305	GSM1203306	GSM1203307	GSM1203308	GSM1203309	GSM1203310	GSM1203311	GSM1203312	GSM1203313	GSM1203314	GSM1203315	GSM1203316	GSM1203317	GSM1203318	GSM1203319	GSM1203320	GSM1203321	GSM1203322	GSM1203323	GSM1203324	GSM1203325	GSM1203326	GSM1203327	GSM1203328	GSM1203329	GSM1203330	GSM1203331	GSM1203332	GSM1203333	GSM1203334	GSM1203335	GSM1203336	GSM1203337	GSM1203338	GSM1203339	GSM1203340	GSM1203341	GSM1203342	GSM1203343	GSM1203344	GSM1203345	GSM1203346	GSM1203347	GSM1273615	GSM1273616	GSM1273617	GSM1273618	GSM1273619	GSM1273620
BCL2 Signature	2.78019	4.06964	3.3354	4.10031	3.29834	3.75416	5.19297	4.81836	2.52504	2.27247	2.99565	1.33514	3.54812	0.880225	3.37559	2.98783	3.86505	4.3858	4.23493	2.11147	5.11555	4.36849	2.55362	3.03061	5.0681	2.5206	3.15805	3.60798	4.40974	4.76211	3.46035	2.75636	2.71155	2.61634	2.84461	2.58254	4.62331	3.45997	3.6913	2.41388	1.10308	3.66622	4.51332	3.63492	1.63098	2.02334	3.12685	5.97772	3.67743
MCL1/BCL2 Signature	4.4008	1.71686	2.68878	4.85054	4.99035	1.52636	2.89272	1.715	2.60221	8.11814	8.09998	4.11245	8.82019	23.166	7.61003	8.51824	1.3122	4.46748	9.80452	0	2.4058	3.72483	10.7507	6.12944	5.12675	5.56674	10.4122	6.26573	6.79757	3.38466	7.06181	10.0434	3.83939	9.93432	8.96408	8.37119	2.20207	11.6225	5.13429	5.02876	5.66137	6.90129	2.3462	0.770507	8.45748	12.7145	5.15134	2.34079	4.92411
BFL1/MCL1 Signature	0.0903101	0.288497	2.61292	0.108725	1.32269	3.41257	1.39892	0.50508	8.79003	2.24092	2.95731	12.8755	0.0425769	0.206136	1.45692	0.0187414	0.40967	0.917043	0.760124	13.8355	0.056122	0.578995	1.8829	1.25442	0.28283	5.2863	0.794585	1.72862	0	0.477271	0.0637082	2.32378	3.90438	1.74825	2.41351	0.353139	0.889465	1.5406	1.85079	0.874219	11.4449	0.0377839	2.93669	2.28277	4.41159	3.40581	0.428888	0.505719	1.33712
[W Matrix]					[W Matrix (row sum to 1)]
Gene	BCL2 Signature	MCL1/BCL2 Signature	BFL1/MCL1 Signature		Gene	BCL2 Signature	MCL1/BCL2 Signature	BFL1/MCL1 Signature
ABL1	1.35051	0.42493	0.0154495		ABL1	0.7541	0.237273	0.0086267
AKT1	1.79129	0.233453	0.286929		AKT1	0.774889	0.100989	0.124122
APAF1	0.853078	0.0826938	0.433766		APAF1	0.622895	0.0603809	0.316724
ARL6IP5	11.4579	0	2.03157		ARL6IP5	0.849396	0	0.150604
ATF4	17.7099	13.0499	0.00992338		ATF4	0.575563	0.424114	0.000322505
ATP2A1	0.0529203	0.0232785	0.00207478		ATP2A1	0.676094	0.297399	0.0265068
BCL2	1.03528	0.177899	0		BCL2	0.853361	0.146639	0
BCL2A1	0	0.0787152	12.5548		BCL2A1	0	0.00623068	0.993769
BCL2L1	4.93252	0.135154	0.243167		BCL2L1	0.928764	0.0254488	0.045787
BCL2L10	0.159419	0.0212077	0		BCL2L10	0.882588	0.117412	0
BCL2L11	0.209464	0.159189	0.527618		BCL2L11	0.233706	0.177613	0.588681
BCL2L2	0.809468	0.325087	0.0979126		BCL2L2	0.656786	0.263769	0.0794444
BCL3	0.266148	0.748793	1.23925		BCL3	0.118068	0.332177	0.549754
BIK	1.19294	0.21879	0		BIK	0.84502	0.15498	0
BIRC2	1.37655	0.372611	0.352401		BIRC2	0.655013	0.177302	0.167685
BIRC3	0.253364	0.162755	0.383669		BIRC3	0.316789	0.203498	0.479713
BOK	0.0315668	0.00295575	0.00403616		BOK	0.818668	0.0766558	0.104676
BRSK2	0.00559728	0.00256684	0		BRSK2	0.685595	0.314405	0
CASP2	1.60397	0.703067	0		CASP2	0.695251	0.304749	0
CASP3	3.2678	0.481809	0		CASP3	0.871504	0.128496	0
CASP4	1.35553	0.212429	0.380807		CASP4	0.695583	0.109007	0.19541
CASP8	1.36572	0.560259	0.358799		CASP8	0.597747	0.245214	0.157039
CEBPB	0.936698	0.533691	5.78737		CEBPB	0.129061	0.0735339	0.797405
CFLAR	1.79289	0.370777	1.04464		CFLAR	0.558827	0.115568	0.325605
CLU	2.62494	0.0243662	0.403188		CLU	0.859933	0.00798239	0.132085
CNR1	0.00366147	0.000425551	0.00296433		CNR1	0.519258	0.0603502	0.420392
CYP1B1	0	0.0071347	0.441666		CYP1B1	0	0.0158972	0.984103
DAB2IP	0.0222473	0.00249142	0.00060415		DAB2IP	0.877852	0.0983086	0.0238391
DDIT3	1.30649	3.43315	1.89102		DDIT3	0.197038	0.517769	0.285193
DDX3X	7.21612	6.96859	1.81908		DDX3X	0.450901	0.435433	0.113666
DDX5	17.5878	11.1045	3.59635		DDX5	0.544706	0.343913	0.111381
DFFA	0.652746	0.0842279	0.0478547		DFFA	0.831705	0.10732	0.0609747
DFFB	0.430001	0.0556571	0.0418263		DFFB	0.815192	0.105514	0.0792939
DIABLO	0.0764654	0.0714408	0.0349743		DIABLO	0.418117	0.390642	0.191241
DNAJC10	1.44824	0.196265	0.319683		DNAJC10	0.737322	0.0999219	0.162756
DYNLL1	4.84733	0.366191	0.339798		DYNLL1	0.872871	0.0659409	0.0611884
DYNLL2	1.84865	0.47148	0.187999		DYNLL2	0.737063	0.187981	0.0749559
DYRK2	0.546543	0.196981	0.0378925		DYRK2	0.699426	0.252082	0.0484921
E2F1	1.6026	0.561837	0		E2F1	0.740424	0.259576	0
EDA2R	0.164629	0.00994047	0		EDA2R	0.943057	0.0569427	0
ERCC6	0.122973	0.0191323	0.0288926		ERCC6	0.719148	0.111887	0.168965
FHIT	0.116941	0.0266801	0.0154964		FHIT	0.734934	0.167676	0.0973896
GSK3B	0.929951	0.15322	0.159635		GSK3B	0.748267	0.123285	0.128447
HIF1A	0.385237	2.40218	3.5729		HIF1A	0.0605689	0.377682	0.561749
HIPK1	1.98746	1.61321	0.338083		HIPK1	0.50459	0.409575	0.085835
HIPK2	0.512265	0.202485	0.435592		HIPK2	0.445315	0.176022	0.378663
HRK	0.00109022	0.000842061	0.00169761		HRK	0.300345	0.23198	0.467675
IFI16	2.58287	0.031391	0.650839		IFI16	0.791054	0.0096141	0.199332
IKBKB	1.33083	0.114336	0.163289		IKBKB	0.827396	0.0710844	0.101519
IKBKE	1.11611	0.156791	0.203194		IKBKE	0.756124	0.10622	0.137656
ITPR1	1.02209	0.282078	0.113343		ITPR1	0.721046	0.198995	0.0799593
MAEL	0.0175265	0.00642161	0		MAEL	0.731853	0.268147	0
MAP3K5	0.736261	0.355946	0.220899		MAP3K5	0.560702	0.271072	0.168226
MAPK8	0.485636	0.176127	0.0496552		MAPK8	0.682631	0.247571	0.0697975
2020-03-05	0.710163	0.371855	0.113843		2020-03-05	0.593851	0.310952	0.0951973
MCL1	3.34406	39.4145	19.1525		MCL1	0.0540139	0.636631	0.309355
MLLT11	0.431962	0.136893	0.0691325		MLLT11	0.67707	0.21457	0.10836
MOAP1	2.10358	1.41734	0.27345		MOAP1	0.554395	0.373538	0.0720673
MSH2	1.10364	0.0443089	0.0387376		MSH2	0.930018	0.0373382	0.0326434
MSH6	0.871315	0.201296	0.031662		MSH6	0.78904	0.182288	0.0286723
MYBBP1A	1.06821	0.181235	0.0346012		MYBBP1A	0.831909	0.141144	0.026947
MYC	5.41099	0.0215769	0.29504		MYC	0.944721	0.00376717	0.0515119
NF1	0.684889	0.122455	0.093907		NF1	0.759931	0.135873	0.104196
NFKB2	0.13246	0.409035	0.934449		NFKB2	0.0897461	0.277134	0.63312
NPRL2	0.631517	0.132051	0.0690892		NPRL2	0.758436	0.15859	0.0829743
PDK2	0.245386	0.0114256	0.0308332		PDK2	0.853087	0.0397211	0.107192
PGAP2	0.579491	0.118385	0.0460426		PGAP2	0.778971	0.159137	0.0618919
PIK3R1	1.67758	1.16571	0		PIK3R1	0.590015	0.409985	0
PMAIP1	2.88824	3.19579	0.839427		PMAIP1	0.417167	0.461589	0.121244
PML	1.11688	0.149553	0.159827		PML	0.783083	0.104856	0.11206
POLB	0.333947	0.204029	0.0501415		POLB	0.567823	0.346919	0.0852577
PPM1F	2.93842	0.361612	0.577515		PPM1F	0.757804	0.0932579	0.148938
PPP1R15A	0.712984	17.9925	8.65269		PPP1R15A	0.0260611	0.657664	0.316274
PRKCD	3.00222	0.515891	1.99991		PRKCD	0.544076	0.093492	0.362432
PRKCZ	0.0489114	0.00889809	0.0064795		PRKCZ	0.760805	0.138408	0.100787
PRKDC	3.15368	0.183727	0.195018		PRKDC	0.89278	0.0520116	0.055208
PRODH	0.163562	0.0154138	0		PRODH	0.913878	0.0861224	0
PTBP1	5.18293	1.19856	0.450451		PTBP1	0.758632	0.175435	0.0659331
PTGER2	2.90911	1.01115	3.24458		PTGER2	0.406026	0.141127	0.452847
PTHLH	0.00346221	0.00296955	0		PTHLH	0.538299	0.461701	0
RAC2	10.9131	0.426073	2.52369		RAC2	0.787219	0.0307348	0.182046
SCN2A	0.0543458	0	2.25606e-05		SCN2A	0.999585	0	0.000414958
SIRT1	0.405516	0.391903	0.113632		SIRT1	0.445108	0.430166	0.124726
SIVA1	1.03452	0.472535	0.08874		SIVA1	0.648279	0.296113	0.0556086
ST20	0.388974	0.0307514	0.120208		ST20	0.720411	0.0569541	0.222635
STAT3	2.39672	0.537183	0.739243		STAT3	0.652498	0.146246	0.201256
STAT5B	3.4349	0.395292	0.4319		STAT5B	0.805919	0.0927458	0.101335
SYNGAP1	1.42517	0.155495	0.0387819		SYNGAP1	0.880035	0.0960174	0.0239476
TCF4	0.642375	0.135321	0		TCF4	0.825997	0.174003	0
TNF	0.0972775	0	4.78198		TNF	0.0199369	0	0.980063
TNFRSF12A	0	0.402786	0.0629348		TNFRSF12A	0	0.864866	0.135134
TNFRSF1A	3.26189	0.214632	0.638836		TNFRSF1A	0.792614	0.0521538	0.155232
TNFRSF4	1.34731	0.0841963	0.00424845		TNFRSF4	0.938398	0.0586427	0.00295905
TNFSF4	0.409069	0	0.00853916		TNFSF4	0.979552	0	0.0204478
TP53	1.9889	0.049833	0.116779		TP53	0.922704	0.0231189	0.0541768
TP53BP2	0.675462	0.879246	0.295961		TP53BP2	0.364983	0.475096	0.159921
TP63	0.0285496	0.00808668	0		TP63	0.779271	0.220729	0
TRADD	0.890249	0.0157892	0.206688		TRADD	0.800061	0.0141896	0.18575
TRAF5	0.583441	0.183925	0		TRAF5	0.760317	0.239683	0
TRAF6	0.390285	0.347271	0.133419		TRAF6	0.448102	0.398715	0.153183
WWOX	0.217024	0.0586957	0.019438		WWOX	0.735282	0.198862	0.0658564
XBP1	15.2486	3.0293	1.0894		XBP1	0.787337	0.156413	0.0562496
XPA	1.08185	0.409098	0.214107		XPA	0.634495	0.239933	0.125572
XRCC1	0.855385	0.152636	0.0961153		XRCC1	0.77471	0.13824	0.0870502
ZMAT1	0.789747	0.22865	0.0123661		ZMAT1	0.766177	0.221826	0.011997
ZMAT3	0.553769	0.0722628	0.0774135		ZMAT3	0.787224	0.102727	0.110049
ZNF385C	0.257364	0.00622224	0		ZNF385C	0.976394	0.0236061	0
[truncated: 388 more columns]

## Sheet: TCGA_LAML
[H Matrix]
Signature	035afc0f-4566-455d-9497-d4ae27371fbe	0364c5bb-a33d-48f7-99e0-45838f44d088	08ccf8a0-15b7-4a13-bc43-6b3b3e2dde95	09420f8b-7a71-4b32-8388-4767670f1feb	0a39073c-157c-48a1-b125-a6a04cb738da	0e9c5985-9ae0-4098-a076-6ffbbdf05110	0f6c0f77-c168-4877-8e6e-f94bef3cbb32	10577d5b-ad56-403f-a562-73a9acf2045b	1570fce7-f1b4-4bdf-a398-355edf030864	169828cf-5693-4a46-b5d7-e45cba9df317	179dc906-5654-4cba-9c27-c9560b5f12de	192df04b-9f33-430e-bc34-282b8f6984fd	19eb2b10-2529-4a94-8fae-1ce371a602d9	1ab7a6f2-14bd-447c-b2e3-deb0ce56b209	1af329e4-11d4-4cfc-801f-c24a1ea33102	1af8fde1-1a74-41f6-a1c5-4952cdfb7d3f	1b7b4f4f-01c8-4631-96aa-a78964eabda8	1bf8aae7-b771-4cf2-8b1c-d2beb5e6579e	20fea7d6-3695-45d7-8b98-b5cc1665fb31	2101fb92-d608-46c2-b4c3-782ebaa7ba1a	222b06e3-fcfb-4104-92c3-d73bc31854d4	234a1e7a-5a28-491d-a8ff-7e2ddebfa759	244e7740-2021-4d09-98d0-435ab62522a0	246883b6-a786-44c8-8b00-315adca1e5d7	2629fee3-a203-4411-8a70-02a796c9505c	2934b776-5f07-4512-90d2-53f122f5c017	29c91e5f-8050-4a36-9902-68138b4d091e	2a335049-ad9f-4b32-92b7-69b04b0cf2ba	2bcbba91-15e5-4962-8cc4-34f79538955c	2ce91b81-7cbe-4698-afee-6a154313d231	2d962371-ec83-490c-a663-478af383bc1b	2f6392de-0d54-4768-b062-907c81e5b0cc	300d78e6-1c7e-4114-80ea-9204a6818b9a	3067683d-43d4-4f6d-9338-17f6a75e4b25	322af320-1379-4f51-afdc-5292a060cd52	33737781-8638-4fa2-ad4c-e888bb9343d8	37002955-bbe1-4d10-a1ef-6ac7fc423ffb	37342369-ec22-4904-8ccd-a0dc6bd8d183	392897e4-6009-422c-b461-649f4ddf260c	39ae85f7-49fb-4438-bd41-6ac812fa1c72	3bd942bb-a3a7-4993-b3f1-b8641626b773	3e22280b-b1c7-471e-9ab3-af45abfb003d	4087357f-c17a-4992-a8ab-41aca2f72001	431f73a2-2ab3-4101-b610-7fc02a7097ec	4488efb3-5b01-41e3-b57e-8e4f607cf448	455c9007-6ff4-4d63-83fa-4915f0331f9a	4961ca2a-70cd-42ab-a676-4a98c85f449f	4bddfd5d-2214-411b-a72c-70615f19644c	4c2b1fcf-5706-49a3-bf11-81af829a1c64
BCL2 Signature	10.1699	13.9078	4.8329	11.6811	7.73621	7.5144	9.91022	13.8696	2.69054	3.88346	12.9912	12.8033	13.4395	10.7322	9.63323	13.9998	11.3787	13.4397	2.44072	2.69985	14.8687	3.68284	3.85935	18.2908	3.91904	4.17516	5.62986	12.9895	2.48374	9.376	0.765097	10.3128	12.4247	7.63131	6.5191	9.80321	6.99192	9.61865	7.80504	12.9768	10.3694	11.5728	10.7461	10.9795	13.0869	10.6662	6.28416	11.6182	6.13492
MCL1/BCL2 Signature	12.6647	4.86107	12.6325	11.8459	20.9406	15.6832	8.44831	5.81547	27.5959	12.0415	6.95245	0.0601451	12.7046	12.2734	13.0336	4.59907	6.16493	6.91847	36.629	16.1493	7.35313	16.9289	13.4514	6.76034	29.3353	38.9072	38.0695	8.72103	26.5248	11.6322	28.0529	13.3602	9.23761	13.9481	13.8403	4.40978	16.1341	9.85041	13.9901	11.1196	5.21335	4.84595	10.1673	9.38291	7.57375	12.2605	10.1748	8.92714	22.8842
BFL1/MCL1 Signature	1.92056	1.1089	12.9954	1.86219	2.60628	3.13381	7.20591	0.445835	6.56784	10.1775	1.9694	5.23977	2.11915	1.71986	2.55723	0.0725709	3.61427	0.111866	1.4475	12.2579	0.24237	10.1283	10.045	0.553574	6.28966	0.696218	1.03988	2.35995	8.43725	4.59664	9.15954	1.89067	1.04577	2.5993	6.82743	7.35198	2.15112	2.74029	4.08261	0.0249702	3.73828	5.28976	5.51986	1.54835	2.56458	0.68224	10.1313	0.849638	5.10112
[W Matrix]					[W Matrix (row sum to 1)]
Gene	BCL2 Signature	MCL1/BCL2 Signature	BFL1/MCL1 Signature		Gene	BCL2 Signature	MCL1/BCL2 Signature	BFL1/MCL1 Signature
ABL1	11.2504	2.67653	2.55583		ABL1	0.682555	0.162384	0.155061
AEN	2.95727	1.18192	1.65147		AEN	0.510696	0.204108	0.285195
AIFM1	4.13336	1.17786	3.64343		AIFM1	0.461588	0.131536	0.406876
ARL6IP5	45.3913	11.3044	71.1958		ARL6IP5	0.354921	0.0883904	0.556689
ATP2A1	0.91595	0.492502	0.201314		ATP2A1	0.568996	0.305946	0.125058
BAD	3.77754	0.875815	2.73669		BAD	0.511167	0.118513	0.370321
BAX	10.1831	4.37257	6.95943		BAX	0.4733	0.203233	0.323467
BCL2	9.61673	1.58951	0.712545		BCL2	0.806855	0.133362	0.0597833
BCL2A1	0.799526	0.154476	27.2638		BCL2A1	0.0283341	0.00547442	0.966191
BCL2L1	17.5394	1.48775	6.26035		BCL2L1	0.693599	0.0588336	0.247567
BCL2L10	1.18252	0.278848	0		BCL2L10	0.809188	0.190812	0
BCL2L11	1.6569	0.334926	5.55509		BCL2L11	0.219546	0.0443792	0.736074
BCL2L2	4.51439	1.63592	2.80476		BCL2L2	0.504116	0.182681	0.313204
BCL3	2.76152	3.61039	9.51987		BCL3	0.17377	0.227186	0.599044
BIRC3	1.9688	0.173175	5.88714		BIRC3	0.245208	0.0215684	0.733224
BOK	0.300311	0.0294735	0.225208		BOK	0.541108	0.0531062	0.405785
BRCA1	5.27903	1.46031	1.58481		BRCA1	0.634183	0.17543	0.190387
BRCA2	2.89477	1.04289	1.56494		BRCA2	0.526073	0.189528	0.284399
BRSK2	0.136041	0.0458133	0.0813307		BRSK2	0.516902	0.174073	0.309025
CASP2	18.5552	6.59732	5.33514		CASP2	0.608613	0.216393	0.174994
CASP3	25.772	3.07755	3.94369		CASP3	0.785894	0.0938472	0.120259
CASP4	6.09269	1.35413	6.99528		CASP4	0.42187	0.0937625	0.484367
CASP7	3.45963	0.790123	3.60036		CASP7	0.440711	0.100651	0.458638
CASP8	7.64321	2.3361	6.1016		CASP8	0.475297	0.145271	0.379432
CASP9	1.54578	0.536643	1.48775		CASP9	0.43297	0.150313	0.416717
CD40	1.22826	0.0475923	2.79306		CD40	0.301865	0.0116966	0.686439
CD40LG	1.32029	0	1.74873		CD40LG	0.430198	0	0.569802
CDKN1A	3.72813	3.44208	21.2281		CDKN1A	0.13128	0.121207	0.747513
CFLAR	8.23435	3.50861	12.8741		CFLAR	0.334497	0.142527	0.522976
CHAC1	0.538714	0.0177854	0.215637		CHAC1	0.697693	0.023034	0.279273
CHEK2	2.73433	0.627982	1.23916		CHEK2	0.594229	0.136474	0.269297
CHUK	2.36343	1.19174	3.2581		CHUK	0.346886	0.174915	0.478199
CNR1	0.0621541	0.00581144	0.0253406		CNR1	0.666131	0.0622835	0.271586
CREB1	6.9131	1.70069	4.49834		CREB1	0.527229	0.129703	0.343067
CRIP1	0.191405	0.67146	2.8395		CRIP1	0.051698	0.18136	0.766942
CUL1	9.94526	2.81039	5.73676		CUL1	0.537802	0.151975	0.310222
CUL2	3.31526	1.21144	3.11331		CUL2	0.433934	0.158566	0.407501
CUL4A	12.2743	3.2573	6.44578		CUL4A	0.558496	0.148212	0.293292
CYCS	7.69761	3.62619	6.45521		CYCS	0.432961	0.203959	0.36308
DAB2IP	0.166354	0.0367103	0.0388353		DAB2IP	0.687698	0.151759	0.160543
DDIT4	2.74763	8.78046	3.34097		DDIT4	0.184788	0.590519	0.224693
DFFA	6.28823	1.31191	2.87573		DFFA	0.600259	0.125231	0.27451
DFFB	3.21054	0.459553	1.23503		DFFB	0.654528	0.0936883	0.251784
DIABLO	0.778427	0.385221	0.633982		DIABLO	0.43303	0.214294	0.352677
DNAJC10	4.01167	1.14783	4.8328		DNAJC10	0.401476	0.114872	0.483653
DYNLL2	5.55644	1.6437	3.53111		DYNLL2	0.517781	0.153169	0.32905
DYRK2	3.06235	0.961942	2.25263		DYRK2	0.487875	0.153251	0.358874
E2F1	9.19549	3.83088	1.2251		E2F1	0.645231	0.268806	0.085963
E2F2	2.54911	0.808308	2.88084		E2F2	0.408625	0.129573	0.461802
EDA2R	1.88259	0.772242	0.124528		EDA2R	0.677346	0.277849	0.0448045
ELK1	6.09246	1.58958	3.117		ELK1	0.564167	0.147197	0.288637
ENDOG	1.12756	0.34413	0.999943		ENDOG	0.456201	0.139232	0.404567
EP300	16.1481	5.24009	11.6152		EP300	0.489286	0.158774	0.35194
ERO1L	4.30346	1.69617	7.81228		ERO1L	0.311576	0.122805	0.565619
ETS1	5.97793	0.83898	7.66218		ETS1	0.412867	0.0579443	0.529189
FNIP2	1.05763	0.417573	3.18877		FNIP2	0.226766	0.0895316	0.683702
GZMB	1.75287	0.201097	3.65744		GZMB	0.312377	0.0358372	0.651786
HIPK1	16.0198	11.0834	6.83181		HIPK1	0.472073	0.326607	0.20132
HIPK2	4.01777	2.53467	13.138		HIPK2	0.204047	0.128726	0.667227
HMOX1	0.07151	0.0218845	20.4701		HMOX1	0.00347752	0.00106424	0.995458
HRAS	4.93911	1.50352	3.17271		HRAS	0.51367	0.156367	0.329963
HRK	0.0204148	0.00669085	0.0237838		HRK	0.40116	0.131478	0.467362
HSPB1	19.7315	1.93886	7.54918		HSPB1	0.675284	0.0663548	0.258361
HTRA2	4.7826	0.880953	1.65433		HTRA2	0.65355	0.120383	0.226067
IFI16	17.7581	2.35272	16.2688		IFI16	0.488133	0.0646713	0.447196
IKBKB	7.6875	2.06576	3.87431		IKBKB	0.564114	0.151587	0.284299
IKBKE	7.09396	2.09207	4.91542		IKBKE	0.503066	0.148358	0.348576
IKBKG	0.255936	0.0879295	0.400508		IKBKG	0.343828	0.118126	0.538047
IRAK1	13.6179	5.6618	11.9072		IRAK1	0.436653	0.181544	0.381802
LGALS12	4.90482	1.7411	0.39728		LGALS12	0.696391	0.247203	0.0564061
MAEL	0.190489	0.0193593	0.0186995		MAEL	0.833476	0.0847058	0.0818187
MAP3K14	2.49848	0.82397	4.00896		MAP3K14	0.340791	0.112389	0.54682
MAPT	0.17676	0.0231453	0.0287316		MAPT	0.773103	0.101232	0.125665
MCL1	22.2893	161.763	133.184		MCL1	0.0702608	0.509913	0.419827
MELK	2.24558	0.943816	1.51066		MELK	0.477777	0.20081	0.321413
MLLT11	3.81524	1.38494	2.54627		MLLT11	0.492514	0.178784	0.328702
MSH2	7.99618	1.35558	1.43601		MSH2	0.741226	0.125659	0.133115
MSH6	8.29057	2.11376	2.92385		MSH6	0.622033	0.158593	0.219374
MYBBP1A	7.18083	2.16507	1.45247		MYBBP1A	0.664992	0.2005	0.134509
MYC	72.5085	0.712709	3.22265		MYC	0.94852	0.0093233	0.042157
NF1	4.86437	1.31878	2.38464		NF1	0.567751	0.153923	0.278326
NFKB2	2.37906	0.989469	10.148		NFKB2	0.17601	0.0732041	0.750785
NMT1	9.31248	1.68039	6.50763		NMT1	0.532126	0.0960195	0.371854
NOL3	0.496088	0.340843	0.798602		NOL3	0.303319	0.208399	0.488283
NPRL2	4.39457	1.40982	3.48298		NPRL2	0.473177	0.151799	0.375024
NUPR1	0.110106	0.0241727	0.185538		NUPR1	0.344278	0.075583	0.580139
PDCD10	4.93333	1.22911	5.63779		PDCD10	0.41807	0.10416	0.477769
PDK1	3.77615	1.16856	1.53071		PDK1	0.583151	0.180462	0.236387
PDK2	1.26127	0.318657	0.82781		PDK2	0.52384	0.132347	0.343813
PERP	0.0642734	0.0258288	0.0682582		PERP	0.405868	0.163101	0.431031
PHLDA3	1.48317	0.670756	0.876654		PHLDA3	0.4894	0.22133	0.28927
PIK3R1	10.7158	3.90079	4.49105		PIK3R1	0.560813	0.204148	0.235039
PMAIP1	10.2014	5.21888	3.3046		PMAIP1	0.544805	0.278714	0.176482
PML	9.00993	1.36416	3.70126		PML	0.640121	0.0969181	0.262961
PPM1F	14.9667	1.9183	10.6443		PPM1F	0.543663	0.0696822	0.386655
PPP1R15A	21.8785	32.3446	19.7972		PPP1R15A	0.295574	0.43697	0.267456
PRKCZ	0.283425	0.0893139	0.142405		PRKCZ	0.550186	0.173377	0.276437
PTBP1	29.9686	8.41745	9.2434		PTBP1	0.629203	0.176728	0.194069
PTGER2	16.1042	4.32054	16.7728		PTGER2	0.432937	0.116151	0.450911
RAB25	0.100568	0.040553	0.0170018		RAB25	0.636012	0.256465	0.107523
RELA	8.4498	3.10681	5.99772		RELA	0.481351	0.176983	0.341666
RELB	1.2717	1.2438	4.15746		RELB	0.190575	0.186394	0.623031
RIPK1	8.06541	2.21682	6.05452		RIPK1	0.493697	0.135696	0.370607
RPS6KB2	4.06327	1.10019	2.59967		RPS6KB2	0.523406	0.14172	0.334874
RRP8	3.35481	0.931644	1.80563		RRP8	0.550683	0.152927	0.29639
SELK	3.4093	1.78533	5.16067		SELK	0.329233	0.172407	0.498361
SFN	0.178603	0.100991	0.226884		SFN	0.352637	0.199398	0.447964
SGPP1	2.29879	0.128785	3.51409		SGPP1	0.386894	0.0216748	0.591431
SIVA1	3.9533	2.13149	1.63408		SIVA1	0.51216	0.27614	0.211699
SRF	8.88093	3.37263	5.8002		SRF	0.491916	0.18681	0.321274
ST20	2.97168	1.2138	2.71622		ST20	0.430572	0.17587	0.393558
STAT3	12.2565	2.75648	10.0404		STAT3	0.489215	0.110024	0.400761
STAT5A	21.2219	1.74765	7.20432		STAT5A	0.703321	0.0579193	0.23876
STAT5B	19.2236	3.32425	8.38594		STAT5B	0.621443	0.107463	0.271093
STK11	3.59529	0.904089	2.77591		STK11	0.494178	0.124269	0.381553
STK24	6.32969	1.52653	6.97961		STK24	0.426649	0.102895	0.470456
TNFRSF10B	4.91399	3.78261	9.15249		TNFRSF10B	0.275308	0.211922	0.512771
TNFRSF1A	23.9536	4.77474	15.6538		TNFRSF1A	0.539712	0.107582	0.352706
TNFSF4	4.56566	0.741284	1.657		TNFSF4	0.655614	0.106446	0.237939
TOPORS	9.31444	2.05956	3.93767		TOPORS	0.608323	0.134509	0.257168
TRAF3	3.78293	0.812273	3.5741		TRAF3	0.463066	0.0994298	0.437504
TRAF5	4.79284	0.923459	1.10181		TRAF5	0.702958	0.135442	0.1616
UBE2K	13.1689	4.0298	7.73495		UBE2K	0.528158	0.161621	0.310221
XPA	5.28348	2.14389	3.68916		XPA	0.475282	0.192856	0.331862
XRCC1	4.6574	1.07983	2.10366		XRCC1	0.593989	0.137717	0.268294
ZNF385B	0.157167	0.042901	0		ZNF385B	0.785568	0.214432	0
ZNF385D	0.578301	0	0.00583121		ZNF385D	0.990017	0	0.0099827
[truncated: 130 more columns]

## Sheet: Tavor
[H Matrix]
Signature	140630	140690	140692	140699	140700	140743	140786	140877	140884	140899	140903	140932	140986	140994	141018	141059	141065	141110	150017	150054	150122	150204	150441	150718	150749	150793	150851	150870	150918	151009	151149	151331	151494	151620	160025	160312	160545	160616	160622	160778	160781	160890	161192
BCL2 Signature	17.8596	19.4559	7.82411	3.76124	12.9784	20.9819	15.3145	11.8604	13.6797	14.1209	15.615	13.4677	17.1458	12.3992	18.5374	17.5876	19.2249	19.4569	20.0556	10.5828	27.2995	16.256	16.816	19.4623	13.2523	8.3028	4.07436	6.17604	17.8152	25.645	19.3223	20.9359	22.087	19.7803	13.6575	12.7333	26.5788	17.82	30.6711	18.62	15.0335	18.3096	13.6437
MCL1/BCL2 Signature	8.53964	13.4391	13.8256	33.031	6.47584	9.55083	33.3097	17.6357	15.2043	27.281	13.5831	10.2207	7.48742	10.911	17.3567	5.88781	6.05963	6.03196	9.08715	24.079	22.9624	11.7459	10.2668	13.477	13.1679	19.4797	20.0833	16.8565	16.4705	7.37115	8.82151	8.82511	4.0683	13.2747	20.1514	14.8823	18.6172	11.7088	5.43454	14.1581	19.5774	15.01	23.0491
BFL1/MCL1 Signature	19.7813	3.33286	35.5198	19.9912	46.1719	18.0091	1.65828	6.24845	19.4907	0	4.88909	16.5109	25.92	26.7771	6.37278	24.4219	4.1546	18.3629	8.60869	3.79719	2.24011	1.6931	26.9173	3.18755	10.9988	26.742	36.0125	39.9295	12.9912	3.78439	2.76489	10.991	10.7037	0	0.503622	2.12561	4.14635	18.3544	7.36252	19.8841	0.56958	4.63626	0.682652
[W Matrix]					[W Matrix (row sum to 1)]
Gene	BCL2 Signature	MCL1/BCL2 Signature	BFL1/MCL1 Signature		Gene	BCL2 Signature	MCL1/BCL2 Signature	BFL1/MCL1 Signature
ABL1	8.72556	8.88814	0.627756		ABL1	0.478337	0.48725	0.0344137
AEN	2.06969	3.1674	0.829208		AEN	0.341179	0.52213	0.136691
ATF4	36.5629	90.3415	15.8624		ATF4	0.256102	0.632791	0.111107
ATM	11.7091	1.99782	5.22681		ATM	0.618426	0.105516	0.276058
ATP2A1	0.141667	0.38635	0.0704658		ATP2A1	0.23671	0.645549	0.117741
BAG6	37.8691	24.8013	7.1599		BAG6	0.542302	0.355166	0.102533
BCL2	10.6359	5.79157	0		BCL2	0.647447	0.352553	0
BCL2A1	0.407901	1.22512	24.0894		BCL2A1	0.0158578	0.0476285	0.936514
BCL2L1	15.0849	19.8524	0		BCL2L1	0.431771	0.568229	0
BCL2L10	0.347566	0.0363074	0		BCL2L10	0.905418	0.0945816	0
BCL2L2	1.99978	3.618	0.545499		BCL2L2	0.324467	0.587025	0.088508
BID	5.75136	3.39367	5.77219		BID	0.385552	0.2275	0.386948
BIK	1.37479	0.663797	0		BIK	0.674384	0.325616	0
BIRC2	8.88421	5.88744	3.71945		BIRC2	0.480459	0.318393	0.201148
BNIP3	1.41229	3.06459	0.461169		BNIP3	0.286002	0.620607	0.0933908
BOK	0.174853	0.0598843	0.0371171		BOK	0.643186	0.220281	0.136533
CASP2	9.83697	15.7688	0		CASP2	0.384171	0.615829	0
CASP3	13.5078	6.54934	0		CASP3	0.673465	0.326535	0
CASP4	12.5206	6.62155	6.62818		CASP4	0.485854	0.256945	0.257202
CASP6	5.36207	2.63625	0		CASP6	0.6704	0.3296	0
CASP7	3.01527	2.48531	1.10662		CASP7	0.456361	0.376152	0.167487
CD40	0.962464	0.254255	1.52166		CD40	0.351472	0.0928489	0.555679
CFLAR	17.938	5.76957	14.6768		CFLAR	0.467327	0.150311	0.382363
CUL4A	12.2694	7.78431	2.48772		CUL4A	0.544304	0.345333	0.110362
DAB2IP	0.176836	0.127266	0.00144899		DAB2IP	0.578745	0.416513	0.00474224
DDIT3	0.623575	10.0119	4.19583		DDIT3	0.0420445	0.675052	0.282904
DDX3X	33.3867	62.0713	20.8621		DDX3X	0.287025	0.533625	0.17935
DDX5	105.355	113.341	47.6599		DDX5	0.395542	0.425524	0.178934
DFFB	2.47076	1.05959	0.196756		DFFB	0.662917	0.284293	0.0527905
DYNLL2	10.2865	10.0482	2.29875		DYNLL2	0.454482	0.443953	0.101565
E2F1	3.12958	4.21109	0.566259		E2F1	0.395802	0.532582	0.0716155
EDA2R	0.758574	0.204557	0.0203058		EDA2R	0.77135	0.208003	0.0206478
ELK1	5.45801	7.91534	2.13492		ELK1	0.351942	0.510395	0.137664
HIF1A	0	32.41	30.235		HIF1A	0	0.51736	0.48264
HIPK1	13.0623	18.9773	6.83454		HIPK1	0.336014	0.488174	0.175812
HMOX1	0.587885	0	24.6097		HMOX1	0.023331	0	0.976669
HRK	0.0277144	0.00957749	0.0392096		HRK	0.362273	0.125193	0.512534
HSPB1	16.9062	9.07852	0		HSPB1	0.650621	0.349379	0
ITPR1	8.21987	4.86586	0.712485		ITPR1	0.59572	0.352644	0.0516361
MAEL	0.104955	0.0643786	0		MAEL	0.619811	0.380189	0
MAP3K5	4.79624	4.06	2.93532		MAP3K5	0.406752	0.344314	0.248934
MAPK8	2.21777	3.6605	0.731367		MAPK8	0.335536	0.553813	0.110652
2022-03-05	3.24335	5.16438	1.45019		2022-03-05	0.32901	0.523882	0.147109
MCL1	33.1881	142.506	114.663		MCL1	0.114301	0.490794	0.394905
MLLT11	3.10707	2.60048	0		MLLT11	0.544378	0.455622	0
NF1	6.11637	3.90407	1.15004		NF1	0.547547	0.349499	0.102954
NFATC4	0.230746	0.0404924	0.00595251		NFATC4	0.832444	0.146081	0.0214744
NGFR	0.0648079	0.601642	0.0560869		NGFR	0.0896951	0.83268	0.077625
NPRL2	3.93485	2.86844	0.945057		NPRL2	0.507831	0.3702	0.121969
PDK2	2.96302	1.20867	0.43563		PDK2	0.643112	0.262336	0.0945519
PHLDA3	1.12814	0.151536	0.0756923		PHLDA3	0.832349	0.111804	0.0558463
PIK3R1	9.76881	29.5297	2.12052		PIK3R1	0.235853	0.71295	0.0511968
PMAIP1	0.73971	17.8311	2.17413		PMAIP1	0.0356573	0.85954	0.104803
PPP1R15A	8.85143	74.8132	37.0208		PPP1R15A	0.0733429	0.619902	0.306755
PPP3R1	12.6624	10.1808	3.84168		PPP3R1	0.474516	0.38152	0.143964
PRKCZ	0.710107	0.505008	0.470275		PRKCZ	0.421331	0.299639	0.27903
PRODH	0.235931	0.138585	0		PRODH	0.629963	0.370037	0
PTBP1	41.3932	27.4915	4.44209		PTBP1	0.564503	0.374917	0.0605794
RAC2	108.844	0	43.3078		RAC2	0.715365	0	0.284635
RRP8	2.2051	2.56439	0.630028		RRP8	0.408388	0.474929	0.116682
SHISA5	23.0219	5.58597	10.8931		SHISA5	0.582819	0.141413	0.275767
SIVA1	2.25613	6.57329	1.88808		SIVA1	0.210509	0.613323	0.176168
ST20	0.762244	0.171676	0.544445		ST20	0.515599	0.116125	0.368275
STAT3	20.7334	14.1189	11.9115		STAT3	0.443364	0.301919	0.254717
STAT5B	23.2606	11.1118	8.32253		STAT5B	0.54481	0.260261	0.19493
TCF4	3.53926	5.58006	0		TCF4	0.388106	0.611894	0
TMEM109	19.138	6.84745	2.2364		TMEM109	0.678127	0.242629	0.0792434
TNFSF4	2.63531	0.750654	0		TNFSF4	0.778304	0.221696	0
TP53	17.1015	2.46846	0.355076		TP53	0.858292	0.123888	0.0178206
TP63	0.444194	0.138447	0		TP63	0.76238	0.23762	0
TRADD	5.16748	0.681467	2.34082		TRADD	0.630968	0.0832095	0.285823
TRAF5	4.24988	6.19782	0		TRAF5	0.406777	0.593223	0
TRAF6	1.05909	5.93754	1.75127		TRAF6	0.121068	0.678739	0.200194
TRIB3	1.24474	1.69039	1.7718		TRIB3	0.264449	0.359128	0.376423
USP28	3.61835	0.389264	1.29944		USP28	0.6818	0.0733483	0.244852
XRCC1	5.33132	3.44887	1.37024		XRCC1	0.525231	0.339775	0.134994
ZMAT3	5.33576	2.26059	0.821124		ZMAT3	0.633891	0.268559	0.0975499
ZNF385C	1.23469	0.524085	0		ZNF385C	0.702017	0.297983	0
ZNF385D	0.230596	0.303844	0		ZNF385D	0.431472	0.568528	0

## Sheet: CCLE_AML
[H Matrix]
Signature	TF1	OCIM1	MOLM13	MOLM16	AML193	KASUMI6	GDM1	P31FUJ	MV411	OCIAML3	SKNO1	PLB985	SKM1	EOL1	NB4	HEL9217	HEL	MUTZ3	CMK	ME1	HL60	SIGM5	THP1	OCIAML5	OCIAML2	KG1	M07E	KASUMI1	MONOMAC1	PL21	NOMO1	F36P	MONOMAC6	KO52
BCL2 Signature	3.43062	1.76096	6.05905	4.15039	6.66382	8.36345	9.20447	5.4945	6.75473	2.33252	5.33611	0.742606	5.47951	6.43655	5.24233	2.82587	2.53317	5.57707	3.06715	6.78467	2.92297	5.47267	5.62211	6.48756	6.59065	5.65284	5.39836	5.61519	6.08305	4.51442	6.72105	2.89722	3.55157	5.14925
MCL1/BCL2 Signature	4.80909	10.2906	3.24867	5.29015	0.505166	0.77592	2.18218	1.46768	1.90884	3.60688	5.3485	4.47112	2.91828	3.44654	3.05582	7.02755	7.61778	0.0665007	6.11308	3.12748	3.70304	3.30705	2.52802	2.72028	0.642017	0	6.53362	3.658	1.33011	1.14564	0	8.84022	4.64088	2.60958
BFL1/MCL1 Signature	1.03441	1.42428	2.88407	1.82937	7.19673	5.69794	0.26311	7.71974	1.91096	9.02001	1.61174	14.4289	1.50109	1.65846	1.88442	0.648168	0.222027	13.0811	1.62735	1.37783	3.43043	4.62538	2.36034	5.237	6.32876	9.96664	0	1.29176	7.96208	12.8192	6.40923	1.50889	4.68866	2.86054
[W Matrix]					[W Matrix (row sum to 1)]
Gene	BCL2 Signature	MCL1/BCL2 Signature	BFL1/MCL1 Signature		Gene	BCL2 Signature	MCL1/BCL2 Signature	BFL1/MCL1 Signature
AEN	0.833649	1.37793	0.441219		AEN	0.314253	0.519425	0.166322
ARL6IP5	15.1823	0.93847	4.2551		ARL6IP5	0.745111	0.046058	0.208831
ATF4	20.4564	63.8761	14.9412		ATF4	0.206061	0.643434	0.150505
ATM	2.72345	0.744054	1.71136		ATM	0.525877	0.143671	0.330451
BAG6	9.5914	6.79517	2.96908		BAG6	0.495535	0.351069	0.153396
BAX	5.17613	3.7072	1.74232		BAX	0.487135	0.348891	0.163973
BCL2	3.38474	1.75982	0.0696882		BCL2	0.649133	0.337502	0.013365
BCL2A1	0	0.57563	7.16571		BCL2A1	0	0.074358	0.925642
BCL2L1	2.69077	4.92232	0.67911		BCL2L1	0.324494	0.593609	0.0818975
BCL2L10	0.241618	0	0.00528026		BCL2L10	0.978614	0	0.0213864
BCL2L2	0.939864	1.68601	0.409631		BCL2L2	0.309623	0.55543	0.134946
BIRC2	2.09921	1.6571	1.29794		BIRC2	0.415336	0.327863	0.256802
BOK	0.0626247	0.0336961	0.0195499		BOK	0.540471	0.290807	0.168722
BRCA1	2.23464	0.209805	0.613394		BRCA1	0.730791	0.068612	0.200597
BRSK2	0.0103278	0.0214454	0		BRSK2	0.325048	0.674952	0
CASP3	5.81479	2.96313	0.0715857		CASP3	0.657075	0.334836	0.00808923
CASP4	1.8653	1.30573	1.24887		CASP4	0.422023	0.295422	0.282555
CASP8	1.0456	2.01905	1.44683		CASP8	0.231764	0.447537	0.320699
CFLAR	3.29265	1.62428	3.82781		CFLAR	0.376529	0.185744	0.437727
CHAC1	0.154196	0.54357	0.0813128		CHAC1	0.19792	0.697709	0.10437
CREB1	1.92367	1.00013	0.88576		CREB1	0.504959	0.262531	0.23251
CUL4A	4.68168	3.19531	1.4684		CUL4A	0.500961	0.341913	0.157126
CUL5	1.29425	1.49785	0.687509		CUL5	0.371954	0.430464	0.197582
CYCS	3.45482	4.30744	1.70172		CYCS	0.365049	0.45514	0.179811
CYP1B1	0.0279494	0	2.96575		CYP1B1	0.00933606	0	0.990664
DAB2IP	0.0652073	0.0439137	0		DAB2IP	0.597569	0.402431	0
DDX3X	8.59443	17.73	7.87626		DDX3X	0.251294	0.51841	0.230295
DDX5	21.0114	26.2633	12.8042		DDX5	0.349731	0.437146	0.213123
DNAJC10	2.89741	1.12157	0.697716		DNAJC10	0.614288	0.237788	0.147925
E2F2	0.172099	1.16408	1.25371		E2F2	0.0664501	0.449472	0.484077
EDA2R	0.265766	0	0.0248111		EDA2R	0.914614	0	0.0853858
ENDOG	2.25099	0.531152	0.264646		ENDOG	0.738807	0.174332	0.0868607
ERO1L	1.49517	0.842448	2.60826		ERO1L	0.302306	0.170333	0.527361
GSK3B	2.31161	1.12816	1.13883		GSK3B	0.504872	0.246398	0.248729
HIF1A	0	7.56971	7.5281		HIF1A	0	0.501378	0.498622
HINT1	15.7443	26.0452	0		HINT1	0.376752	0.623248	0
HMOX1	0.00513831	0.287181	2.78006		HMOX1	0.00167242	0.0934718	0.904856
HRK	0.00291903	0.00338813	0.00691728		HRK	0.22073	0.256202	0.523068
HSPB1	15.6508	5.24692	0.0643662		HSPB1	0.746624	0.250306	0.0030706
IKBKB	3.59353	0.883354	0.923127		IKBKB	0.665467	0.163584	0.170949
IKBKE	2.12894	0.621722	0.687696		IKBKE	0.619174	0.180819	0.200007
IRAK2	0	0.409581	0.713055		IRAK2	0	0.364839	0.635161
ITPR1	2.51307	1.3552	0.375567		ITPR1	0.59217	0.319333	0.0884969
MAEL	0.0226978	0.00970559	0.0015969		MAEL	0.667577	0.285456	0.0469673
MAP3K14	0.245908	0.55245	0.512152		MAP3K14	0.187643	0.421554	0.390803
MAP3K5	1.02892	1.07956	0.890842		MAP3K5	0.343052	0.359933	0.297014
MAPK8	0.673512	1.17671	0.347778		MAPK8	0.30642	0.535356	0.158225
2020-03-05	1.07204	1.95967	0.712763		2020-03-05	0.286299	0.52335	0.19035
MCL1	5.59519	29.2461	25.2993		MCL1	0.0930352	0.486295	0.42067
MOAP1	1.08742	5.49345	1.71407		MOAP1	0.131095	0.662265	0.20664
MYBBP1A	2.84919	1.86159	0.211731		MYBBP1A	0.578808	0.378179	0.0430129
NFATC4	0.115355	0.0261947	0.00141529		NFATC4	0.806876	0.183225	0.0098996
NFKB2	0	2.05113	2.71559		NFKB2	0	0.430302	0.569698
NGFR	0.0198572	0.116164	0.020798		NGFR	0.126624	0.740752	0.132624
NMT1	5.37732	0.611102	1.26914		NMT1	0.740927	0.0842021	0.174871
NPRL2	1.19546	1.06662	0.44938		NPRL2	0.440891	0.393375	0.165734
PDK2	0.540794	0.221185	0.102		PDK2	0.625934	0.256008	0.118058
PHLDA3	0.629448	0	0.0945421		PHLDA3	0.869415	0	0.130585
PMAIP1	0	14.1605	1.9525		PMAIP1	0	0.878825	0.121175
POLB	0.365843	0.879235	0.416627		POLB	0.220161	0.529116	0.250723
PPP1R15A	0.661558	22.2548	11.7917		PPP1R15A	0.0190606	0.641199	0.33974
PPP3R1	4.11331	3.71813	1.80914		PPP3R1	0.426666	0.385675	0.187659
PRKCZ	0.0759329	0.0588589	0.0896455		PRKCZ	0.338326	0.262251	0.399423
PTGER2	1.0281	0.322088	2.23714		PTGER2	0.286592	0.0897848	0.623623
RAC2	20.8879	0.659943	11.8396		RAC2	0.625621	0.0197662	0.354613
SFN	0	0.122229	0.170359		SFN	0	0.417751	0.582249
SIVA1	0.644861	2.41137	0.859573		SIVA1	0.164681	0.615805	0.219513
SQSTM1	1.55246	3.74676	2.34187		SQSTM1	0.203173	0.490344	0.306483
ST20	0.479931	0.140799	0.473256		ST20	0.438699	0.128703	0.432598
STAT5B	5.33111	3.8971	2.59368		STAT5B	0.450952	0.329651	0.219396
TCF4	0.792267	1.2177	0.0130146		TCF4	0.391634	0.601933	0.00643338
TMEM109	10.6615	3.60954	1.74023		TMEM109	0.665874	0.225438	0.108688
TNFRSF11A	0.03828	0.0433547	0.0781748		TNFRSF11A	0.239535	0.27129	0.489175
TNFRSF1A	8.01547	0.896702	3.43621		TNFRSF1A	0.649111	0.072617	0.278272
TNFSF13B	3.8858	0	3.91255		TNFSF13B	0.498285	0	0.501715
TNFSF4	0.49849	0.0920391	0.00390912		TNFSF4	0.83859	0.154834	0.00657617
TP53	5.32075	0.645451	0.225788		TP53	0.859296	0.10424	0.0364645
TP63	0.0842183	0.0051419	0.00422343		TP63	0.899926	0.0549444	0.04513
TRADD	1.24936	0.346223	0.808598		TRADD	0.519661	0.144009	0.33633
TRAF5	0.39403	0.573276	0.00951517		TRAF5	0.40338	0.586879	0.00974095
UBE2K	4.40657	2.39981	1.43929		UBE2K	0.53441	0.291039	0.174551
WWOX	0.362232	0.412062	0.0840799		WWOX	0.421998	0.48005	0.0979525
XRCC1	1.76952	1.36978	0.641739		XRCC1	0.467999	0.362275	0.169726
ZMAT1	0.628883	0.511809	0.158977		ZMAT1	0.48388	0.393799	0.122321

## Sheet: NanoString
[H Matrix]
Signature	Sample1	Sample2	Sample3	Sample4	Sample5	Sample6	Sample7	Sample8	Sample9	Sample10	Sample11	Sample12	Sample13	Sample14	Sample15	Sample16	Sample17	Sample18	Sample19	Sample20	Sample21	Sample22	Sample23	Sample24	Sample25	Sample26	Sample27	Sample28	Sample29	Sample30	Sample31	Sample32	Sample33	Sample34	Sample35	Sample36	Sample37	Sample38	Sample39	Sample40	Sample41	Sample42	Sample43	Sample44	Sample45	Sample46	Sample47
BCL2 Signature	27.203	17.579	15.1599	37.2925	12.5071	28.5408	18.7053	11.8163	17.3083	18.6683	13.3538	22.3419	15.1334	23.6738	5.18703	27.386	19.3868	29.094	15.2859	25.5333	13.205	14.6506	35.8528	13.8236	10.935	5.21992	28.2045	0	16.6338	9.45773	24.9961	29.4686	23.9453	31.4655	22.9163	20.2213	0	25.3675	8.27462	0	18.005	15.3472	19.0502	15.1064	20.548	23.9779	19.8727
MCL1/BCL2 Signature	38.5281	12.8754	18.5071	6.86088	61.7571	22.6291	29.5056	20.4772	14.2674	20.1733	30.4121	19.3364	1.99087	19.1173	47.4046	7.64781	23.2219	9.09527	21.9894	9.48637	52.5006	35.3739	7.807	56.5926	53.8487	37.8721	0	59.6958	22.0251	35.4111	16.4142	23.6472	11.8977	1.9068	8.4949	5.21499	51.2408	11.8323	19.728	19.6997	18.0035	6.10704	8.9578	15.6675	13.5003	13.2174	53.1351
BFL1/MCL1 Signature	11.9033	47.0495	15.5524	51.9441	20.8419	15.345	18.6485	10.3417	11.7618	7.23805	10.9121	2.33821	80.4191	45.0836	2.59068	13.2338	26.1175	0	57.5744	21.3678	3.84725	7.78355	28.2137	0.887748	3.08749	20.2963	82.3619	35.2675	4.4938	11.0371	0	5.23878	13.3917	16.3822	40.6004	89.7442	44.4497	11.2768	36.7088	134.148	40.859	65.726	20.4313	48.6835	5.0173	36.7728	0
[W Matrix]					[W Matrix (row sum to 1)]
Gene	BCL2 Signature	MCL1/BCL2 Signature	BFL1/MCL1 Signature		Gene	BCL2 Signature	MCL1/BCL2 Signature	BFL1/MCL1 Signature
ABL1	9.36809	7.89332	0.0432647		ABL1	0.541362	0.456138	0.00250018
APAF1	15.6356	3.47637	7.24567		APAF1	0.59321	0.131892	0.274898
ARL6IP5	111.788	19.0623	24.6711		ARL6IP5	0.718795	0.12257	0.158635
BCL2	19.9485	15.395	0.354619		BCL2	0.558811	0.431256	0.0099338
BCL2A1	1.36272	0.445236	10.6035		BCL2A1	0.109795	0.0358731	0.854332
BCL2L1	0	72.2161	5.80972		BCL2L1	0	0.925541	0.074459
BCL2L2	2.71634	1.90606	0.288354		BCL2L2	0.553142	0.388139	0.058719
BRSK2	0.29096	0.120764	0.0822554		BRSK2	0.589012	0.244473	0.166516
CASP2	40.3006	15.0753	0		CASP2	0.727764	0.272236	0
CASP7	4.84947	2.44468	0.843554		CASP7	0.595926	0.300414	0.10366
CFLAR	15.6503	9.36331	11.7051		CFLAR	0.426221	0.255001	0.318778
CHEK2	7.03544	2.58619	0.723374		CHEK2	0.680081	0.249994	0.069925
CREB1	14.3555	9.45833	1.59721		CREB1	0.564931	0.372214	0.0628549
CUL4A	31.599	16.9326	3.08034		CUL4A	0.612242	0.328075	0.0596828
CYP1B1	0	0.0625207	2.27222		CYP1B1	0	0.0267785	0.973222
DAB2IP	0.0426338	0.584148	0.0314966		DAB2IP	0.0647656	0.887387	0.047847
DDX3X	91.178	93.0957	22.8705		DDX3X	0.440167	0.449425	0.110408
DFFB	10.5196	2.46939	0.0528419		DFFB	0.806605	0.189343	0.00405171
DYRK2	9.33279	5.30378	0.671845		DYRK2	0.609651	0.346462	0.0438873
HIF1A	40.4477	35.0095	48.2325		HIF1A	0.327009	0.283043	0.389947
HMOX1	0.201819	0.528353	16.0239		HMOX1	0.012046	0.0315358	0.956418
HRAS	1.37441	1.06568	0.347565		HRAS	0.493034	0.382286	0.12468
IFI16	24.4308	3.38482	5.20819		IFI16	0.739794	0.102496	0.15771
ITPR1	19.2232	13.437	0.0272548		ITPR1	0.588091	0.411075	0.000833798
MAP3K5	5.83065	5.07562	1.95076		MAP3K5	0.453499	0.394774	0.151727
MAPK8	8.81717	6.93601	0.274216		MAPK8	0.550131	0.432759	0.0171092
44625	16.0138	12.0243	1.96644		44625	0.533713	0.40075	0.065538
MCL1	5.08002	129.162	124.203		MCL1	0.0196561	0.499766	0.480578
NF1	15.1038	15.4805	0.189274		NF1	0.490804	0.503045	0.00615057
NMT1	10.0947	2.74143	2.02541		NMT1	0.679249	0.184465	0.136285
NUPR1	0.129984	0.123472	0.0529861		NUPR1	0.424172	0.402921	0.172908
PGAP2	3.86675	1.45648	0.421304		PGAP2	0.673118	0.253542	0.07334
PIK3R1	23.8907	27.4104	4.4284		PIK3R1	0.428691	0.491847	0.0794623
PML	17.0189	10.5923	3.2127		PML	0.552133	0.343639	0.104228
PRKCD	20.4284	1.9302	9.5492		PRKCD	0.640232	0.0604931	0.299275
PRKCZ	0.310463	1.02613	0.87549		PRKCZ	0.140349	0.463874	0.395777
PRODH	4.50858	0.654458	0.275298		PRODH	0.829037	0.120342	0.0506217
PTGER2	19.5795	0	10.2534		PTGER2	0.656305	0	0.343695
RAB25	0.208176	0.115189	0.0651423		RAB25	0.535835	0.296492	0.167673
RAC2	34.3503	7.8408	10.7937		RAC2	0.648305	0.147982	0.203713
RRP8	1.0709	0.81985	0.013126		RRP8	0.562484	0.430622	0.00689436
SFN	0.111767	0.227888	0.122521		SFN	0.241828	0.493077	0.265096
SIVA1	18.4176	9.35179	2.32108		SIVA1	0.612074	0.310789	0.0771367
ST20	2.80511	1.22022	0.377954		ST20	0.63705	0.277116	0.0858344
STAT5B	15.5817	10.168	4.45465		STAT5B	0.515877	0.33664	0.147484
TRADD	1.19842	0.623392	0.310783		TRADD	0.561953	0.292316	0.14573
TRAF5	7.40017	11.6809	0		TRAF5	0.387828	0.612172	0
WWOX	10.7121	6.93341	0.437737		WWOX	0.592378	0.383416	0.0242067
ZNF385C	4.50669	0.452687	0.104452		ZNF385C	0.889977	0.0893961	0.0206271
ZNF385D	1.21745	0.193543	0		ZNF385D	0.862832	0.137168	0

## Sheet: TGCA-DLBC
[H Matrix]
Signature	130814_UNC10-SN254_0487_AC2BD1ACXX_AGTCAA_L002	130814_UNC10-SN254_0487_AC2BD1ACXX_AGTTCC_L003	130814_UNC10-SN254_0487_AC2BD1ACXX_AGTTCC_L007	130814_UNC10-SN254_0487_AC2BD1ACXX_CAGATC_L004	130814_UNC10-SN254_0487_AC2BD1ACXX_CGATGT_L002	130814_UNC10-SN254_0487_AC2BD1ACXX_CTTGTA_L003	130814_UNC10-SN254_0487_AC2BD1ACXX_CTTGTA_L004	130814_UNC10-SN254_0487_AC2BD1ACXX_GCCAAT_L002	130814_UNC10-SN254_0487_AC2BD1ACXX_TGACCA_L003	130814_UNC10-SN254_0487_AC2BD1ACXX_TGACCA_L007	130827_UNC15-SN850_0324_AC2B28ACXX_ATCACG_L008	130909_UNC15-SN850_0327_BD2DT1ACXX_ACAGTG_L007	130909_UNC15-SN850_0327_BD2DT1ACXX_ACAGTG_L008	130909_UNC15-SN850_0327_BD2DT1ACXX_AGTCAA_L006	130909_UNC15-SN850_0327_BD2DT1ACXX_CAGATC_L008	130909_UNC15-SN850_0327_BD2DT1ACXX_CGATGT_L006	130909_UNC15-SN850_0327_BD2DT1ACXX_GCCAAT_L007	130909_UNC15-SN850_0327_BD2DT1ACXX_GCCAAT_L008	130924_UNC9-SN296_0404_BD2DM6ACXX_AGTTCC_L002	130924_UNC9-SN296_0404_BD2DM6ACXX_CTTGTA_L001	130924_UNC9-SN296_0404_BD2DM6ACXX_TGACCA_L006	130926_SN254_0496_AD2DY9ACXX_ACAGTG_L006	130926_SN254_0496_AD2DY9ACXX_ACAGTG_L008	130926_SN254_0496_AD2DY9ACXX_AGTCAA_L007	130926_SN254_0496_AD2DY9ACXX_AGTTCC_L006	130926_SN254_0496_AD2DY9ACXX_CAGATC_L007	130926_SN254_0496_AD2DY9ACXX_CGATGT_L007	130926_SN254_0496_AD2DY9ACXX_GCCAAT_L008	140509_UNC12-SN629_0368_BC4241ACXX_ACTTGA_L005	140509_UNC12-SN629_0368_BC4241ACXX_GCCAAT_L005	140516_UNC12-SN629_0369_AC4GGKACXX_GCCAAT_L007	140516_UNC12-SN629_0369_AC4GGKACXX_GTTTCG_L008	140521_UNC13-SN749_0354_BC4GJ7ACXX_ATCACG_L001	140521_UNC13-SN749_0354_BC4GJ7ACXX_CGTACG_L008	140521_UNC13-SN749_0354_BC4GJ7ACXX_GAGTGG_L002	140521_UNC13-SN749_0354_BC4GJ7ACXX_GATCAG_L001	140521_UNC13-SN749_0354_BC4GJ7ACXX_GTGGCC_L001	140603_UNC11-SN627_0360_AC4H72ACXX_ATGTCA_L006	140603_UNC11-SN627_0360_AC4H72ACXX_CAGATC_L005	140603_UNC11-SN627_0360_AC4H72ACXX_GATCAG_L007	140603_UNC11-SN627_0360_AC4H72ACXX_TTAGGC_L006	140603_UNC15-SN850_0369_BC4H6YACXX_AGTCAA_L006	140603_UNC15-SN850_0369_BC4H6YACXX_ATCACG_L003	140617_UNC12-SN629_0374_AC4KA5ACXX_ACTTGA_L007	140617_UNC12-SN629_0374_AC4KA5ACXX_ATCACG_L003	140617_UNC12-SN629_0374_AC4KA5ACXX_CCGTCC_L004	140820_UNC17-D00216_0240_AC5FB2ACXX_ACTGAT_L006	140820_UNC17-D00216_0240_AC5FB2ACXX_CGTACG_L004
Signature1	2.04721	2.28916	0.456042	0.500236	4.07502	0.746629	2.51009	0	1.917	4.05547	0.827065	4.53987	4.55757	2.04682	3.72201	4.26937	4.39473	1.59533	1.11651	6.33895	0	0	0.986401	3.24583	2.33798	2.22605	5.3585	2.15269	5.1924	3.58949	3.2496	4.93104	2.80643	3.39392	5.34262	5.3165	4.46351	3.30623	3.86051	3.33807	8.65007	4.73076	1.56331	4.41088	4.6922	4.25327	0.0618624	1.67481
Signature2	0.940133	1.90512	5.76423	3.53723	0.686569	7.15166	3.54333	5.63552	0.313417	1.87291	5.32965	0.920084	0.766718	3.29234	0.471786	0.842566	0.939752	1.63965	2.01779	0.341686	2.92203	3.20776	2.49929	1.45176	2.46817	5.50508	0.0792677	3.12247	0.439857	1.98508	0.177803	0.433743	0	1.05651	0.853277	1.06136	0.453287	1.84337	1.4463	2.63356	1.04838	0	0.977875	2.49755	2.9578	2.69141	1.2984	0.742814
Signature3	4.9407	2.83879	1.63609	5.94061	0.904618	0	0	4.70103	6.26857	0.155338	0	2.09636	0.813205	1.02253	2.74438	1.7822	1.82262	6.65228	6.33169	3.28902	8.95996	10.5476	5.22347	0.362906	1.89146	0.144619	2.26998	0.580958	0.336216	2.80756	5.08106	0.352322	7.81784	3.84653	1.36173	0	3.02272	3.99688	1.86083	2.58931	1.34055	5.18112	6.85833	0.798552	2.25978	2.53193	10.1773	6.92351
[W Matrix]					[W Matrix (row sum to 1)]
Gene	Signature1	Signature2	Signature3		Gene	Signature1	Signature2	Signature3
AEN	2.67564	1.64111	3.37877		AEN	0.347688	0.213256	0.439057
AGO2	0.357742	0.301897	0.150881		AGO2	0.441374	0.372473	0.186153
AIFM1	2.93412	3.7273	1.91306		AIFM1	0.342192	0.434697	0.223111
ATP2A1	0.11852	0.0250977	0.125857		ATP2A1	0.439818	0.0931355	0.467046
BCL2	6.64586	0	1.69308		BCL2	0.796967	0	0.203033
BCL2A1	0.900879	21.0254	33.8799		BCL2A1	0.016143	0.376758	0.607099
BCL2L1	6.11408	10.8972	1.10877		BCL2L1	0.33742	0.60139	0.0611901
BCL2L2	0.864793	0.551776	0.424803		BCL2L2	0.469646	0.299655	0.230699
BID	1.60284	1.86505	2.79152		BID	0.256069	0.29796	0.445971
BMF	3.14446	0.582238	2.28877		BMF	0.522729	0.09679	0.380481
BRCA1	1.48467	0.970221	0.8249		BRCA1	0.452672	0.295818	0.25151
BRSK2	0.00310026	0.00288963	0.0116691		BRSK2	0.175562	0.163635	0.660802
CASP12	0.0160482	0.00626188	0.0066027		CASP12	0.555055	0.216579	0.228366
CASP2	3.08475	1.06801	1.32376		CASP2	0.563269	0.195016	0.241716
CASP4	2.38965	3.19011	0.941476		CASP4	0.366442	0.489188	0.144371
CASP6	0.646985	0.482133	0.481411		CASP6	0.401722	0.299363	0.298915
CHAC1	0.130559	0.0522248	0.0916366		CHAC1	0.475762	0.19031	0.333928
CHUK	0.79313	1.30445	0.494931		CHUK	0.305931	0.503161	0.190908
CREB1	2.42898	1.99427	1.24537		CREB1	0.428496	0.351808	0.219696
CUL2	1.26338	1.49777	0.633071		CUL2	0.372214	0.441271	0.186514
CUL5	1.6041	1.54643	0.878721		CUL5	0.398114	0.3838	0.218086
CYP1B1	1.59063	3.096	0.718854		CYP1B1	0.294263	0.572751	0.132986
DAB2IP	0.598412	0.251373	0.342679		DAB2IP	0.501828	0.210801	0.287371
DFFA	1.91415	1.97225	1.15701		DFFA	0.379536	0.391054	0.22941
DFFB	0.286174	0.0879591	0.140309		DFFB	0.556281	0.17098	0.272739
DIABLO	0.180953	0.103002	0.0561133		DIABLO	0.532107	0.302886	0.165006
DYNLL2	4.63422	3.45072	2.73517		DYNLL2	0.428297	0.318917	0.252786
DYRK2	1.62381	1.56893	0.384773		DYRK2	0.453893	0.438554	0.107553
E2F1	3.60759	2.3517	2.35728		E2F1	0.433784	0.282773	0.283443
E2F2	1.66658	0.809722	0.463025		E2F2	0.566994	0.275478	0.157527
ENDOG	0.672872	0.222587	0.273681		ENDOG	0.575527	0.190385	0.234088
EPHA2	0.233739	0.0626207	0.0616047		EPHA2	0.652967	0.174936	0.172097
ERO1L	1.58214	2.75736	0.812006		ERO1L	0.307122	0.535253	0.157625
FNIP2	0.324221	1.20621	0.201756		FNIP2	0.187174	0.696351	0.116475
HIPK2	1.54298	0.598483	0.108302		HIPK2	0.685841	0.26602	0.0481391
HRAS	3.67937	3.30173	3.02636		HRAS	0.367663	0.329927	0.30241
IKBKB	2.23711	1.4936	0.64717		IKBKB	0.511004	0.341169	0.147827
IKBKE	3.3039	3.46513	0.830126		IKBKE	0.434772	0.455989	0.109239
IKBKG	0.258534	0.310603	0.0742345		IKBKG	0.401843	0.482774	0.115383
LGALS12	0.00802027	0.00481087	0.00518861		LGALS12	0.445082	0.266978	0.28794
MAEL	0.0712146	0.0427015	0		MAEL	0.62515	0.37485	0
MAPK8	0.606445	0.910155	0.375231		MAPK8	0.32056	0.481098	0.198343
2021-03-05	1.04752	1.264	0.532967		2021-03-05	0.368264	0.444367	0.187369
MCL1	42.7831	22.3554	6.36913		MCL1	0.598301	0.31263	0.0890692
MOAP1	2.80453	0.92979	0.710023		MOAP1	0.631034	0.209208	0.159759
MYC	9.23979	0.94056	2.04801		MYC	0.755604	0.0769163	0.16748
NBN	2.75016	3.07694	0.92548		NBN	0.407276	0.455669	0.137056
NF1	1.35976	1.73841	0.598689		NF1	0.367815	0.470239	0.161945
NFATC4	0.38879	0.722718	0.498929		NFATC4	0.241419	0.448771	0.30981
NGFR	0.290984	0.0871835	0.158007		NGFR	0.542704	0.162603	0.294693
NOL3	0.216067	0.405794	0.125562		NOL3	0.289083	0.542924	0.167993
NUPR1	0	26.1492	1.66412		NUPR1	0	0.940168	0.0598317
PDCD10	1.98049	1.6583	0.653416		PDCD10	0.461416	0.38635	0.152233
PDK2	0.297255	0.132166	0.0926247		PDK2	0.569404	0.253169	0.177427
PERP	0.0702577	0.390757	0.30548		PERP	0.0916611	0.509797	0.398541
PGAP2	1.16053	0.555346	0.675969		PGAP2	0.485202	0.232183	0.282614
PMAIP1	7.98839	0.0300193	0.870272		PMAIP1	0.898715	0.00337725	0.0979079
PML	2.74375	3.86931	1.72298		PML	0.329143	0.464166	0.206691
POLB	0.426409	0.68848	0.280262		POLB	0.305637	0.49348	0.200883
PPM1F	1.34035	1.27562	0.929077		PPM1F	0.378091	0.359832	0.262077
PPP1R13B	0.514239	0.461969	0.195386		PPP1R13B	0.438923	0.394308	0.166769
PRKCZ	0.155739	0.103355	0.0418831		PRKCZ	0.517445	0.343398	0.139157
PRODH	0.0125463	0.0148259	0.00567928		PRODH	0.3796	0.448569	0.171831
RIPK1	1.99373	2.02928	0.53663		RIPK1	0.437256	0.445052	0.117691
RPS27L	1.43599	3.13514	1.83601		RPS27L	0.224124	0.489319	0.286557
RPS6KB2	1.2668	2.01271	0.732793		RPS6KB2	0.315728	0.501636	0.182637
SCN2A	0	0.0868566	0.122211		SCN2A	0	0.415448	0.584552
SELK	2.14298	2.68088	1.31129		SELK	0.349296	0.436971	0.213733
SNW1	4.4148	4.00419	2.40855		SNW1	0.407738	0.369815	0.222447
ST20	0.347551	0.737666	1.0047		ST20	0.166299	0.352964	0.480736
SYNGAP1	0.659609	0.0536616	0.194155		SYNGAP1	0.726902	0.059136	0.213962
TNFRSF11A	0.0244199	0.0761281	0.0351633		TNFRSF11A	0.17994	0.560957	0.259103
TNFRSF4	3.04383	6.19997	0		TNFRSF4	0.329283	0.670717	0
TNFSF11	0.471761	0.137251	0		TNFSF11	0.774634	0.225366	0
TNFSF4	1.27765	0.47731	0.171023		TNFSF4	0.663375	0.247827	0.0887979
TP53BP2	1.46863	1.00241	0.460573		TP53BP2	0.500963	0.341931	0.157106
TRAF2	2.36485	3.00254	1.20582		TRAF2	0.359771	0.456784	0.183445
TRAF5	3.01041	1.37033	0.557958		TRAF5	0.609555	0.277469	0.112977
TRAF6	0.446411	0.304728	0.189797		TRAF6	0.474433	0.323857	0.201711
TRIB3	1.50588	0.589906	0.967944		TRIB3	0.491519	0.192545	0.315936
WWOX	0.275773	0.24954	0.270182		WWOX	0.346668	0.313692	0.33964
XIAP	1.70079	1.52656	0.564868		XIAP	0.448495	0.402551	0.148955
XRCC1	1.56174	0.924395	0.69365		XRCC1	0.491146	0.29071	0.218144
ZMAT1	0.56332	0.0543547	0.18644		ZMAT1	0.700547	0.0675957	0.231857
ZNF622	3.28876	3.85925	1.86752		ZNF622	0.364788	0.428067	0.207145

## Sheet: ICGC-CLLE
[H Matrix]
Signature	627LPAAXX_2	627LPAAXX_4	627LPAAXX_7	627LPAAXX_8	627M8AAXX_1	627M8AAXX_2	627M8AAXX_3	62JP4AAXX_8	B02VRACXX_5_10	B02VRACXX_5_11	B02VRACXX_5_12	B02VRACXX_5_9	B02VRACXX_6_10	B02VRACXX_6_11	B02VRACXX_6_12	B02VRACXX_6_9	B02VRACXX_7_1	B02VRACXX_7_2	B02VRACXX_7_3	B02VRACXX_7_4	B02VRACXX_8_5	B02VRACXX_8_6	B02VRACXX_8_7	B02VRACXX_8_8	C01BRACXX_4_2	C01BRACXX_4_3	C01BRACXX_5_4	C01BRACXX_5_5	C01BRACXX_5_6	C01BRACXX_6_7	C01BRACXX_6_8	C01BRACXX_6_9	C01BRACXX_7_10	C01BRACXX_7_11	C01BRACXX_7_12	C01BRACXX_8_1	C01BRACXX_8_2	C01BRACXX_8_3	C01CLACXX_7_1	C01CLACXX_7_10	C01CLACXX_7_11	C01CLACXX_7_12	C01CLACXX_8_1	C01CLACXX_8_2	C01CLACXX_8_3	C01CLACXX_8_4	C05MPACXX_3_10	C05MPACXX_3_11	C05MPACXX_3_12
Signature1	19.5219	6.6545	14.6499	3.95626	25.405	23.5487	20.6578	17.3781	3.24831	6.36982	21.7456	1.20126	24.6611	27.1684	23.6979	24.8548	18.3487	16.3024	21.3814	20.9102	9.85373	22.8953	19.663	23.218	18.0403	7.83261	9.99272	16.558	15.3148	24.0416	20.8892	15.2221	11.8183	1.58928	18.7367	20.0104	21.7551	20.2492	23.5951	19.1839	17.3525	16.5422	7.76102	21.5743	12.411	6.6162	1.52465	0.523043	0
Signature2	3.16122	7.44988	4.84244	24.3976	0.540187	2.08334	8.0374	3.6945	4.40224	4.85576	1.59015	7.59408	0.82699	1.70439	0.297673	0.109469	0.852531	1.88416	0.793119	0	2.41002	0.55054	0	0.987041	4.04054	7.07579	8.54016	5.62129	5.60432	0.731336	7.4475	3.01866	8.42121	32.7043	1.5562	3.25681	2.46527	0.210675	2.71869	1.81777	11.2452	2.98886	2.50556	1.562	4.01843	2.13602	21.2844	24.6167	24.3449
Signature3	1.62746	12.6055	10.685	10.8905	0.504869	3.48555	0.744982	7.72819	17.5908	10.9993	1.20406	15.2961	1.40434	1.72091	1.26451	0.495211	2.05512	6.60424	0.849542	4.82824	8.82963	4.86901	5.21176	2.65873	4.02676	9.55239	5.64781	1.78166	7.22257	1.8068	0	1.80336	1.92175	6.04169	4.62212	3.79587	2.78001	0.826374	0	2.42495	3.3148	7.32987	9.95265	2.00402	4.41297	10.2141	0	2.29785	2.78512
[W Matrix]					[W Matrix (row sum to 1)]
Gene	Signature1	Signature2	Signature3		Gene	Signature1	Signature2	Signature3
AIFM1	1.52038	1.15429	0.998565		AIFM1	0.413907	0.314244	0.271849
AKT1	2.36213	1.588	2.3595		AKT1	0.374369	0.251679	0.373952
APOPT1	0.382543	0.250747	0.489891		APOPT1	0.340589	0.223247	0.436164
ARL6IP5	11.9339	9.68865	3.2848		ARL6IP5	0.479132	0.388987	0.131881
ATP2A1	0.690925	0.654267	0.691753		ATP2A1	0.339197	0.3212	0.339603
BAG6	11.3445	6.19768	12.8467		BAG6	0.373311	0.203945	0.422744
BCL2	19.0547	2.15447	15.1067		BCL2	0.524693	0.059326	0.415981
BCL2A1	0.149373	3.47844	8.63518		BCL2A1	0.0121808	0.283654	0.704166
BCL2L1	1.02129	3.23836	0		BCL2L1	0.239759	0.760241	0
BCL2L2	1.96632	1.31779	2.68055		BCL2L2	0.329661	0.220933	0.449406
BID	0.169181	0.905578	0.355089		BID	0.118321	0.633339	0.24834
BNIP3	1.19407	0.731175	2.15382		BNIP3	0.292732	0.17925	0.528018
BOK	0.115442	0.0421165	0.0287616		BOK	0.61959	0.226044	0.154367
BRCA1	0.22954	0.0573162	0.206369		BRCA1	0.465385	0.116207	0.418407
BRSK2	0.0225294	0.0205035	0.068172		BRSK2	0.202593	0.184376	0.613031
CASP12	0.0467003	0.0192692	0.030363		CASP12	0.484783	0.200028	0.315189
CASP4	2.15099	2.52845	2.47603		CASP4	0.300608	0.353359	0.346033
CASP6	0.798837	0.209196	0.800831		CASP6	0.441623	0.115651	0.442726
CEBPB	0.487482	0.590303	4.00288		CEBPB	0.0959485	0.116186	0.787865
CFLAR	6.31007	3.855	8.72803		CFLAR	0.333988	0.204043	0.461969
CHAC1	0	0.152377	0.874317		CHAC1	0	0.148415	0.851585
CHEK2	0.825164	0.444688	0.384689		CHEK2	0.498727	0.268768	0.232505
CUL1	8.74784	6.44702	7.12722		CUL1	0.391892	0.288818	0.31929
CUL4A	5.91552	3.59721	5.13705		CUL4A	0.403796	0.245547	0.350657
CYP1B1	0.0103473	0.00351957	0.075398		CYP1B1	0.115917	0.0394284	0.844655
DFFB	1.24632	0.369053	0.493997		DFFB	0.59085	0.174959	0.234192
ERCC6	0.850316	0.602304	0.877385		ERCC6	0.364942	0.258499	0.376559
ERN1	0.552736	0.645791	2.29288		ERN1	0.158313	0.184966	0.656721
ERO1L	1.2745	1.22616	0.29443		ERO1L	0.455977	0.438685	0.105338
FHIT	0.164069	0.123516	0.133431		FHIT	0.389698	0.293375	0.316927
FNIP2	0.0127866	0.00418301	0.0630488		FNIP2	0.159796	0.0522757	0.787928
GSK3B	1.64197	2.49288	1.34718		GSK3B	0.299519	0.454736	0.245745
HIC1	0.0035947	0.0468805	0.0986207		HIC1	0.02411	0.314432	0.661458
HIPK2	0.943851	2.84021	2.5761		HIPK2	0.1484	0.446562	0.405037
HMOX1	3.07605	0.10658	4.33439		HMOX1	0.409212	0.0141785	0.57661
HSPB1	3.03807	2.75926	12.9346		HSPB1	0.162186	0.147302	0.690511
IKBKG	0.37827	0.431975	0.410232		IKBKG	0.309936	0.353939	0.336124
MAP3K5	5.29851	2.28574	8.66402		MAP3K5	0.326097	0.140676	0.533227
MAPT	0.00989263	0.0136993	0.0088805		MAPT	0.304647	0.421875	0.273478
MAT2A	13.2618	2.4489	33.3503		MAT2A	0.270312	0.0499153	0.679772
MCL1	29.0686	74.5691	40.9246		MCL1	0.20108	0.515826	0.283093
MLLT11	4.73328	1.63123	1.24665		MLLT11	0.621886	0.214321	0.163793
MSH2	1.51548	0.293538	1.43611		MSH2	0.467001	0.0904548	0.442544
MYC	0.323416	13.6085	0		MYC	0.023214	0.976786	0
NF1	0.775353	0.670563	1.26413		NF1	0.286104	0.247436	0.46646
NFATC4	0.105274	0.0553374	0.0471387		NFATC4	0.506733	0.266366	0.226901
PDK2	0.734815	0.264039	0.289476		PDK2	0.570362	0.204947	0.224691
PGAP2	1.78316	1.31497	1.2804		PGAP2	0.40725	0.300322	0.292427
PHLDA3	0.0819747	0.0667196	0.0347297		PHLDA3	0.446914	0.363745	0.189341
PPM1F	1.49395	0.987336	0.181249		PPM1F	0.5611	0.370826	0.0680738
PPP1R13B	0.567524	0.713857	1.3781		PPP1R13B	0.213396	0.26842	0.518184
PPP2R5C	4.60969	2.52396	6.17163		PPP2R5C	0.346456	0.189696	0.463848
PRKCD	4.6086	6.89686	3.65947		PRKCD	0.303899	0.45479	0.241311
PTBP1	6.98938	4.15418	13.6638		PTBP1	0.281746	0.167457	0.550797
PTGER2	0.194649	0.00149668	0.296851		PTGER2	0.394827	0.00303589	0.602137
RAB25	0.040934	0.126497	0.0142231		RAB25	0.22534	0.696362	0.0782975
RPS27L	1.96191	1.06079	1.80999		RPS27L	0.405967	0.219503	0.37453
RRP8	1.39024	1.75972	0.762379		RRP8	0.355348	0.449787	0.194865
SCN2A	0.012892	0.0532374	0		SCN2A	0.194951	0.805049	0
SGPP1	18.6659	3.79747	27.6218		SGPP1	0.372682	0.0758203	0.551497
ST20	1.16983	0.561114	0.980203		ST20	0.431488	0.206966	0.361546
STK24	4.63229	5.3155	4.60501		STK24	0.318309	0.365256	0.316435
TFDP1	4.25755	1.4802	0.650738		TFDP1	0.666441	0.231698	0.101861
TMEM109	10.0269	3.14453	3.1522		TMEM109	0.614257	0.192637	0.193106
TNFRSF12A	0	0.169973	0.428784		TNFRSF12A	0	0.283876	0.716124
TNFRSF13B	0	2.41221	16.0827		TNFRSF13B	0	0.130425	0.869575
TNFRSF17	0.599943	0.281511	1.30651		TNFRSF17	0.274202	0.128664	0.597134
TNFRSF1A	0.577686	0	0.986988		TNFRSF1A	0.369205	0	0.630795
TNFRSF4	0.0186271	0.31032	0.417996		TNFRSF4	0.0249377	0.415454	0.559609
TNFSF12	0.990458	1.17529	0.30411		TNFSF12	0.401018	0.475854	0.123128
TNFSF4	0.236301	0.0570944	0.0717169		TNFSF4	0.647201	0.156375	0.196424
TP63	0.0578257	0.00577703	0.226713		TP63	0.199182	0.0198991	0.780919
TP73	0.875475	0.113682	0.310087		TP73	0.673834	0.0874983	0.238668
TRAF5	11.8838	3.63917	8.45343		TRAF5	0.495645	0.151782	0.352574
TRIB3	0.48582	1.01443	1.27402		TRIB3	0.175116	0.365656	0.459228
XIAP	1.93877	2.3667	1.96551		XIAP	0.309165	0.377405	0.313429
YWHAB	15.0094	12.5001	5.17735		YWHAB	0.459188	0.38242	0.158392
ZMAT3	1.04635	1.09908	0.687279		ZMAT3	0.369382	0.387995	0.242623
[truncated: 62 more columns]
