# Supplementary material for: Transcriptional signatures of the BCL2 family for individualized acute myeloid leukaemia treatment
Source: Genome Med. 2022 Sep 28;14:111. doi: 10.1186/s13073-022-01115-w (PMC9520894; doi:10.1186/s13073-022-01115-w)
Supplement: Supplementary file 5 — Additional file 5: Table S4. Gene Set Enrichment Analysis. [file 13073_2022_1115_MOESM5_ESM.xlsx]

## Sheet: BeatAML
Table S4. Gene Set Enrichment Analysis
A : BCL2 signature subtype
B : MCL1/BCL2 signature subtype
C : BFL1/MCL1 signature subtype
ES : Enrichment score
NES : Normalized enrichment score
The pathways shown in Figure 4 are marked yellow.
Index	Pathway	A vs others				B vs others				C vs others				A vs B				A vs C				B vs C
		P-value	Adjusted P-Value	ES	NES	P-value	Adjusted P-Value	ES	NES	P-value	Adjusted P-Value	ES	NES	P-value	Adjusted P-Value	ES	NES	P-value	Adjusted P-Value	ES	NES	P-value	Adjusted P-Value	ES	NES
1	BIOCARTA_RELA_PATHWAY	0.0934279	0.210453	-0.544652	-1.40471	0.515485	0.756165	-0.355391	-0.951526	0.00558214	0.0309572	0.650597	1.8256	0.450434	0.649926	-0.383504	-1.0037	0.0121895	0.050756	-0.622913	-1.71003	0.0622805	0.186079	-0.545881	-1.49196
2	BIOCARTA_NO1_PATHWAY	0.143672	0.283399	-0.453809	-1.29791	0.857563	0.98397	-0.241563	-0.725303	0.315081	0.541277	-0.388575	-1.11606	0.320553	0.536567	-0.381475	-1.11351	0.443843	0.637345	-0.329032	-1.01132	0.566002	0.787331	0.315216	0.927858
3	BIOCARTA_CSK_PATHWAY	0.963528	1	-0.210432	-0.576949	0.0694362	0.25149	-0.508034	-1.45245	0.450597	0.667797	0.335004	0.999034	0.174835	0.377271	0.424312	1.25747	0.807753	0.9306	0.268043	0.757341	0.134045	0.320174	-0.454349	-1.32289
4	BIOCARTA_ARAP_PATHWAY	0.159333	0.304964	-0.484835	-1.29337	0.875076	0.993821	0.247421	0.69354	0.629093	0.814711	0.303662	0.878893	0.527182	0.713404	-0.35024	-0.949053	0.385511	0.580054	-0.372994	-1.05737	0.957631	1	-0.206816	-0.587107
5	BIOCARTA_AGR_PATHWAY	0.46567	0.639454	-0.334802	-1.0003	0.612383	0.823826	0.280262	0.900417	0.882353	0.9895	0.222418	0.730931	0.603891	0.774692	-0.294394	-0.900248	0.76524	0.899546	-0.250034	-0.810837	0.687372	0.87999	0.27753	0.85736
6	BIOCARTA_AKT_PATHWAY	0.0441128	0.120788	-0.529878	-1.49857	0.192752	0.447411	0.408577	1.23169	0.716755	0.880195	0.272049	0.838569	0.032049	0.133893	-0.532401	-1.54028	0.142223	0.299073	-0.422026	-1.28174	0.489183	0.725623	0.335731	0.977257
7	BIOCARTA_ALK_PATHWAY	0.380213	0.559113	-0.358467	-1.0625	0.696822	0.883097	0.265018	0.843343	0.851414	0.971334	0.231811	0.753091	0.314613	0.531243	-0.366161	-1.10923	0.562982	0.74121	-0.289651	-0.932268	0.991119	1	0.170457	0.521625
8	BIOCARTA_AT1R_PATHWAY	0.808047	0.920189	-0.259279	-0.762951	0.368917	0.635114	-0.344291	-1.06164	0.0081183	0.0411545	0.535932	1.71667	0.771893	0.895438	0.251279	0.804284	0.0319474	0.105098	-0.481608	-1.53299	0.00650759	0.0367141	-0.549345	-1.73277
9	BIOCARTA_CHEMICAL_PATHWAY	0.0197648	0.0678152	0.562573	1.65409	0.0118906	0.0855647	-0.596409	-1.67737	0.282325	0.508266	-0.427296	-1.15315	0.00343171	0.0318091	0.643036	1.8716	0.0206131	0.0763505	0.575385	1.60376	0.229079	0.457794	-0.414155	-1.19347
10	BIOCARTA_SPPA_PATHWAY	0.97432	1	-0.206956	-0.53376	0.429171	0.68991	-0.381781	-1.02218	0.202552	0.409007	0.437261	1.22697	0.645954	0.80652	0.312492	0.868274	0.351426	0.546421	-0.394757	-1.08369	0.236244	0.466989	-0.435683	-1.19078
11	BIOCARTA_ATM_PATHWAY	0.593667	0.751232	-0.329298	-0.902846	0.618595	0.828197	-0.309978	-0.886216	0.655266	0.834427	0.291217	0.868455	0.736955	0.872413	-0.288006	-0.803367	0.567368	0.744612	-0.315615	-0.923454	0.343535	0.591167	-0.373504	-1.0875
12	BIOCARTA_BCELLSURVIVAL_PATHWAY	0.869573	0.961942	-0.263803	-0.680376	0.361817	0.628066	0.395678	1.07838	0.997756	1	-0.16904	-0.435824	0.465449	0.661171	-0.379232	-0.99252	0.945032	1	-0.218835	-0.600748	0.92305	1	0.243777	0.639831
13	BIOCARTA_BCR_PATHWAY	0.995675	1	0.148572	0.511692	0.0537302	0.215998	-0.443044	-1.4457	0.033275	0.116554	0.4351	1.48652	0.162746	0.360069	0.36378	1.23213	0.272518	0.459064	-0.334137	-1.12942	0.00121183	0.0101086	-0.575037	-1.91562
14	BIOCARTA_BIOPEPTIDES_PATHWAY	0.99187	1	0.164307	0.53097	0.0533752	0.215126	-0.475607	-1.46656	0.0115976	0.053421	0.527777	1.69055	0.256121	0.473287	0.357445	1.1441	0.125206	0.275015	-0.409213	-1.30255	0.00241022	0.0173523	-0.588139	-1.85514
15	BIOCARTA_CDMAC_PATHWAY	0.375898	0.554153	-0.407776	-1.07129	0.509228	0.751713	-0.349377	-0.954975	0.0332978	0.116554	0.547611	1.56341	0.787688	0.905617	-0.286005	-0.762513	0.0461681	0.134936	-0.543449	-1.51856	0.0111862	0.0558755	-0.619873	-1.72862
16	BIOCARTA_CARM_ER_PATHWAY	0.823163	0.929616	0.242252	0.768282	0.248733	0.513784	-0.385063	-1.16713	0.989821	1	-0.180301	-0.523164	0.221187	0.435415	0.37734	1.18634	0.895964	0.992111	0.231411	0.695087	0.76235	0.94078	-0.259328	-0.799809
17	BIOCARTA_CASPASE_PATHWAY	0.173156	0.323181	0.403151	1.25284	0.117519	0.334948	-0.453858	-1.34322	0.890881	0.992498	-0.244129	-0.692468	0.0936626	0.256883	0.448204	1.37494	0.697378	0.847502	0.285608	0.838677	0.376017	0.623691	-0.350021	-1.05553
18	BIOCARTA_CCR3_PATHWAY	0.995101	1	-0.168609	-0.434859	0.0745255	0.262325	-0.541584	-1.45004	0.0196704	0.0794715	0.590101	1.65585	0.0791238	0.233564	0.515892	1.43343	0.0878565	0.213797	-0.517712	-1.42123	0.00538516	0.0319426	-0.659932	-1.80368
19	BIOCARTA_MCM_PATHWAY	0.384038	0.563017	0.354622	1.04266	0.956013	1	0.208455	0.594635	0.26465	0.487436	-0.434047	-1.17137	0.886982	0.967965	0.238437	0.693986	0.292459	0.481057	0.406674	1.13352	0.421733	0.66842	0.373757	1.03124
20	BIOCARTA_G1_PATHWAY	0.806503	0.919472	0.240444	0.791297	0.845934	0.978579	0.233146	0.749044	0.756023	0.905463	-0.269287	-0.806825	0.856666	0.949753	0.229837	0.747589	0.579944	0.755642	0.29624	0.921354	0.765188	0.942891	0.260975	0.806217
21	BIOCARTA_G2_PATHWAY	0.747521	0.876361	-0.278232	-0.803766	0.846589	0.978579	-0.24221	-0.734141	0.982264	1	-0.189862	-0.550907	0.855616	0.949635	-0.246023	-0.725872	0.925482	1	-0.212968	-0.662112	0.850823	1	0.247924	0.738597
22	BIOCARTA_CERAMIDE_PATHWAY	0.988955	1	-0.180765	-0.506183	0.334528	0.597146	-0.374816	-1.09511	0.136389	0.313831	0.42231	1.2909	0.486787	0.679033	0.319896	0.96998	0.742606	0.879517	-0.269225	-0.809327	0.072042	0.207188	-0.479747	-1.43013
23	BIOCARTA_TID_PATHWAY	0.189675	0.344645	-0.462868	-1.25185	0.0792707	0.270877	-0.508179	-1.42922	0.0190758	0.0779457	0.557803	1.6392	0.815486	0.924474	-0.269717	-0.743028	0.0785945	0.198459	-0.494144	-1.42709	0.0411407	0.141062	-0.527836	-1.52106
24	BIOCARTA_VDR_PATHWAY	0.676967	0.820319	0.270767	0.858715	0.558869	0.787804	-0.306805	-0.929932	0.979818	1	0.184252	0.580221	0.570431	0.749547	0.293085	0.921445	0.979079	1	-0.177824	-0.55285	0.672182	0.869745	-0.27764	-0.856288
25	BIOCARTA_HDAC_PATHWAY	0.447304	0.623079	-0.353359	-1.01062	0.777821	0.934203	-0.262064	-0.786859	0.100085	0.25336	0.433747	1.34955	0.465336	0.661171	-0.342025	-0.99836	0.0574523	0.15887	-0.476998	-1.46611	0.139101	0.328026	-0.422951	-1.29086
26	BIOCARTA_GCR_PATHWAY	0.89654	0.980134	-0.250268	-0.657496	0.959516	1	-0.213468	-0.583486	0.822589	0.953589	0.262611	0.749746	0.880653	0.963813	-0.255701	-0.68172	0.83795	0.954639	-0.262294	-0.732928	0.733162	0.917365	-0.290233	-0.809366
27	BIOCARTA_CTCF_PATHWAY	0.418469	0.595593	-0.358616	-1.03598	0.279146	0.543174	0.369116	1.13491	0.847008	0.967844	-0.252993	-0.734089	0.431575	0.634373	-0.346235	-1.02154	0.957922	1	-0.198469	-0.617036	0.497085	0.730452	0.325651	0.970157
28	BIOCARTA_CXCR4_PATHWAY	0.00782681	0.0342623	-0.634605	-1.71632	0.196126	0.452945	0.433508	1.23662	0.34417	0.567971	0.365767	1.07487	0.0648197	0.209108	-0.532526	-1.46703	0.00184928	0.0110605	-0.641757	-1.8534	0.608665	0.820801	0.326473	0.90078
29	BIOCARTA_CELLCYCLE_PATHWAY	0.807298	0.919752	-0.266114	-0.761098	0.953566	1	-0.203841	-0.612042	0.78314	0.924075	-0.273616	-0.785873	0.752101	0.88206	-0.274812	-0.802168	0.643278	0.805298	-0.287126	-0.882517	0.622035	0.82971	0.303326	0.89286
30	BIOCARTA_INFLAM_PATHWAY	0.000165782	0.00208098	-0.854178	-2.34193	0.00909642	0.0722838	0.588928	1.70455	0.002443	0.0166058	0.630718	1.8809	0.000178094	0.00473976	-0.795917	-2.22014	0.000231107	0.00265461	-0.884102	-2.58679	0.162989	0.363887	-0.439896	-1.28081
31	BIOCARTA_MTA3_PATHWAY	0.213043	0.373155	-0.476917	-1.23002	0.107464	0.321945	0.505004	1.37634	0.719231	0.881331	-0.31622	-0.81529	0.095152	0.258584	-0.534492	-1.39886	0.784269	0.914011	-0.279445	-0.767135	0.388239	0.634954	0.404009	1.06038
32	BIOCARTA_CALCINEURIN_PATHWAY	0.525062	0.689435	-0.351971	-0.951922	0.18153	0.431666	-0.445401	-1.25266	0.132993	0.309272	0.447735	1.31574	0.820407	0.927754	0.257732	0.750145	0.13338	0.285976	-0.456717	-1.319	0.015194	0.0704804	-0.577584	-1.66442
33	BIOCARTA_EGF_PATHWAY	0.213062	0.373155	-0.405963	-1.20327	0.822535	0.963968	0.238759	0.759781	0.135603	0.313026	0.393222	1.27747	0.348587	0.562165	-0.356929	-1.08126	0.0535172	0.150639	-0.449828	-1.44781	0.41741	0.665264	-0.32347	-1.02557
34	BIOCARTA_NDKDYNAMIN_PATHWAY	0.988969	1	-0.183029	-0.480847	0.980353	1	-0.194594	-0.531898	0.896377	0.995338	0.238466	0.680813	0.997667	1	-0.151053	-0.402722	0.886888	0.9871	-0.245474	-0.685928	0.787462	0.960692	-0.276735	-0.771722
35	BIOCARTA_EPO_PATHWAY	0.413988	0.591575	-0.383224	-1.03645	0.978208	1	0.189057	0.539301	0.165234	0.358398	0.430573	1.26531	0.701474	0.849606	-0.30084	-0.828767	0.137078	0.291699	-0.454503	-1.31261	0.292894	0.534942	-0.392429	-1.13086
36	BIOCARTA_ECM_PATHWAY	0.614488	0.768492	-0.329616	-0.891463	0.823821	0.964801	-0.262589	-0.738517	0.0325094	0.11447	0.531472	1.56182	0.958591	1	0.2068	0.601905	0.0723532	0.18665	-0.500258	-1.44475	0.097943	0.260525	-0.479213	-1.38094
37	BIOCARTA_ERK_PATHWAY	0.700078	0.838626	0.266184	0.84418	0.621305	0.830534	0.291022	0.894793	0.619833	0.808586	-0.308207	-0.894298	0.614333	0.780471	-0.302722	-0.893159	0.437022	0.631128	0.336211	1.00987	0.643004	0.847566	0.295084	0.879094
38	BIOCARTA_EIF_PATHWAY	0.962561	1	-0.215163	-0.565269	0.539794	0.776516	0.339757	0.940522	0.355954	0.580749	-0.417449	-1.09456	0.800072	0.915252	-0.282145	-0.752224	0.760317	0.894672	0.289616	0.784401	0.353528	0.601369	0.407566	1.08723
39	BIOCARTA_FAS_PATHWAY	0.300054	0.474613	0.328332	1.10024	0.106099	0.319185	-0.416789	-1.33415	0.946485	1	0.199206	0.66632	0.086037	0.245193	0.410474	1.35601	0.862209	0.970785	0.234607	0.738447	0.177536	0.383727	-0.378467	-1.23106
40	BIOCARTA_FCER1_PATHWAY	0.862816	0.956571	0.215402	0.773186	0.0402697	0.18196	-0.436011	-1.4768	0.0396825	0.132188	0.404483	1.44007	0.0354418	0.142832	0.417092	1.4652	0.420581	0.615818	-0.291733	-1.01893	0.000958773	0.00865825	-0.56416	-1.96055
41	BIOCARTA_FMLP_PATHWAY	0.248569	0.416073	-0.378966	-1.16256	0.00960615	0.0749131	-0.518629	-1.68449	0.00087668	0.00814074	0.587593	1.98798	0.183309	0.389758	0.360298	1.21185	0.00415033	0.021611	-0.527332	-1.76983	0.000482276	0.00549497	-0.616826	-2.04198
42	BIOCARTA_GH_PATHWAY	0.29407	0.468514	-0.384546	-1.13156	0.292091	0.555095	0.356557	1.12347	0.868305	0.982575	-0.243738	-0.722581	0.409107	0.615603	-0.344843	-1.03559	0.415081	0.609969	-0.322332	-1.026	0.658466	0.860058	0.28721	0.87129
43	BIOCARTA_HIVNEF_PATHWAY	0.815114	0.925095	-0.231657	-0.795027	0.139137	0.369258	-0.339492	-1.24118	0.0921895	0.239624	0.33236	1.28252	0.640501	0.803823	0.236699	0.904056	0.261438	0.446228	-0.297958	-1.12084	0.0197093	0.0843725	-0.400823	-1.49785
44	BIOCARTA_MPR_PATHWAY	0.749118	0.877519	0.269996	0.806697	0.483877	0.733324	-0.343462	-0.981947	0.234726	0.451846	-0.436942	-1.19691	0.220652	0.434985	0.405658	1.20219	0.163524	0.328748	0.452894	1.27963	0.269743	0.509885	0.411291	1.15338
45	BIOCARTA_HCMV_PATHWAY	0.290167	0.46555	-0.429152	-1.14482	0.889915	1	-0.244302	-0.679828	0.0142244	0.0622162	0.58901	1.70478	0.572961	0.750896	-0.338056	-0.916036	0.0179362	0.0686717	-0.585081	-1.65859	0.0550094	0.171147	-0.523295	-1.48553
46	BIOCARTA_P53HYPOXIA_PATHWAY	0.00890208	0.0374607	-0.596972	-1.67166	0.0873494	0.287544	0.467451	1.39399	0.715423	0.879202	0.273975	0.837474	0.0152954	0.0834443	-0.574943	-1.64325	0.0522181	0.147647	-0.49645	-1.49239	0.892771	1	0.241265	0.69363
47	BIOCARTA_IGF1_PATHWAY	0.30366	0.478687	-0.402912	-1.12824	0.431526	0.691927	0.339233	1.01163	0.612788	0.804535	0.293862	0.898264	0.206048	0.418418	-0.429996	-1.22898	0.374076	0.570234	-0.353027	-1.06124	0.966365	1	-0.196262	-0.58506
48	BIOCARTA_IL2_PATHWAY	0.83185	0.9346	-0.263647	-0.738272	0.717642	0.89683	-0.281606	-0.822779	0.121844	0.290325	0.428767	1.31064	0.990496	1	0.168604	0.511238	0.27403	0.461301	-0.378706	-1.13844	0.109017	0.279886	-0.452286	-1.34827
49	BIOCARTA_IL6_PATHWAY	0.0608309	0.15276	-0.52027	-1.45687	0.404421	0.670038	-0.355053	-1.03737	0.00137212	0.0107337	0.626907	1.9163	0.245605	0.461311	-0.413955	-1.18313	0.00138632	0.00880454	-0.627937	-1.88766	0.00596374	0.0344404	-0.595875	-1.77632
50	BIOCARTA_IL12_PATHWAY	0.022878	0.0752592	-0.582304	-1.59652	0.260138	0.525454	-0.408249	-1.16717	0.00352877	0.0217521	0.621644	1.85384	0.488513	0.679568	-0.350285	-0.977088	0.00392882	0.0207108	-0.614113	-1.79683	0.0161329	0.0733419	-0.563342	-1.64024
51	BIOCARTA_IL2RB_PATHWAY	0.982371	1	-0.182135	-0.575212	0.453511	0.71175	-0.297221	-0.993876	0.229097	0.444241	0.327902	1.15113	0.582702	0.759049	0.26542	0.921956	0.50667	0.69537	-0.278981	-0.96552	0.0974309	0.259713	-0.3903	-1.3318
52	BIOCARTA_IL7_PATHWAY	0.385593	0.564473	-0.404952	-1.06388	0.997985	1	0.157477	0.435932	0.44699	0.664802	0.351157	1.00254	0.69598	0.844579	-0.309515	-0.825193	0.310711	0.500601	-0.39926	-1.11565	0.507807	0.740576	-0.342393	-0.954821
53	BIOCARTA_GSK3_PATHWAY	0.00016469	0.00208098	-0.718153	-1.9925	0.00201735	0.0274994	0.644581	1.89492	0.741594	0.895826	0.269812	0.816544	0.000530129	0.0088885	-0.694157	-1.95983	0.0013844	0.00880454	-0.627969	-1.86227	0.217084	0.441898	0.422975	1.20154
54	BIOCARTA_DEATH_PATHWAY	0.882625	0.971255	-0.235223	-0.708085	0.624369	0.831721	-0.281072	-0.892814	0.740162	0.895154	0.250404	0.829788	0.851568	0.947215	0.23165	0.760387	0.815341	0.936662	0.247694	0.774518	0.62738	0.834185	-0.276875	-0.891289
55	BIOCARTA_RACCYCD_PATHWAY	0.293424	0.468039	-0.385077	-1.13312	0.6649	0.861971	0.274314	0.86433	0.646854	0.828341	0.275599	0.882785	0.27407	0.490595	-0.382122	-1.14755	0.311957	0.501965	-0.344332	-1.09603	0.89395	1	-0.220224	-0.694642
56	BIOCARTA_GLEEVEC_PATHWAY	0.916762	0.99232	-0.23119	-0.661212	0.91732	1	-0.222103	-0.666874	0.34125	0.565385	0.34656	1.07828	0.958042	1	0.201278	0.625282	0.496821	0.686164	-0.318298	-0.978327	0.316444	0.560462	-0.361539	-1.10343
57	BIOCARTA_INSULIN_PATHWAY	0.242829	0.409006	-0.424196	-1.18785	0.259237	0.524641	0.388905	1.15976	0.785675	0.926599	0.258898	0.791389	0.14346	0.335318	-0.456116	-1.30363	0.343577	0.539212	-0.360589	-1.08398	0.929604	1	0.227245	0.653323
58	BIOCARTA_INTEGRIN_PATHWAY	0.64382	0.792176	-0.285781	-0.882592	0.922111	1	-0.210676	-0.687462	0.0828955	0.222976	0.396999	1.35634	0.977382	1	-0.186073	-0.589858	0.168164	0.334996	-0.364765	-1.23294	0.215463	0.439845	-0.355652	-1.18479
59	BIOCARTA_KERATINOCYTE_PATHWAY	0.0307125	0.0928948	-0.44909	-1.48409	0.549434	0.782289	-0.268897	-0.944892	0.00124262	0.0100006	0.522589	1.93687	0.365023	0.577705	-0.312161	-1.05832	0.0011868	0.00772266	-0.49156	-1.77651	0.00490677	0.0297004	-0.471574	-1.69266
60	BIOCARTA_PYK2_PATHWAY	0.735209	0.866156	-0.276258	-0.818828	0.421869	0.684911	-0.327631	-1.01942	0.0109636	0.0511341	0.523589	1.701	0.766123	0.891418	0.250538	0.810249	0.0184623	0.069876	-0.503252	-1.61976	0.00940439	0.0489184	-0.531109	-1.68389
61	BIOCARTA_MAPK_PATHWAY	0.0299079	0.0911185	-0.394246	-1.43968	0.959784	1	0.181109	0.721079	0.00142602	0.0111036	0.396247	1.63893	0.30234	0.520389	-0.28878	-1.09106	0.000735655	0.00512228	-0.427207	-1.72111	0.134131	0.320208	-0.305367	-1.21465
62	BIOCARTA_MCALPAIN_PATHWAY	0.924	0.995236	-0.236203	-0.630105	0.661097	0.859114	-0.306155	-0.851947	0.865271	0.98003	0.248189	0.718335	0.952154	1	0.209005	0.601085	0.815747	0.936662	-0.263073	-0.745763	0.419242	0.666704	-0.357791	-1.0157
63	BIOCARTA_PPARA_PATHWAY	0.668343	0.812806	-0.26295	-0.876118	0.0777992	0.268771	-0.38149	-1.3506	0.257604	0.479551	0.299076	1.12043	0.240755	0.456328	0.308995	1.13586	0.409601	0.604538	-0.282064	-1.02898	0.0431707	0.145737	-0.390883	-1.41689
64	BIOCARTA_ETS_PATHWAY	0.2375	0.402773	-0.449258	-1.19846	0.522279	0.760988	0.340185	0.953562	0.491412	0.703101	0.33616	0.972952	0.224785	0.439099	-0.445826	-1.20806	0.144887	0.30265	-0.459311	-1.30206	0.89794	1	-0.240234	-0.681975
65	BIOCARTA_MTOR_PATHWAY	0.923838	0.995236	-0.229418	-0.642422	0.622691	0.830805	0.298196	0.889255	0.563941	0.762887	0.302866	0.925786	0.674226	0.826556	-0.297308	-0.84974	0.901109	0.994244	-0.229954	-0.691271	0.990189	1	0.174875	0.502761
66	BIOCARTA_IGF1R_PATHWAY	0.955174	1	0.199534	0.620072	0.568043	0.793682	-0.310351	-0.918499	0.747935	0.899381	-0.284784	-0.807783	0.391193	0.600125	0.338361	1.03798	0.672028	0.826682	0.291601	0.856274	0.799426	0.970382	-0.257105	-0.77533
67	BIOCARTA_PITX2_PATHWAY	0.131779	0.267001	-0.522137	-1.34664	0.319592	0.58337	0.409575	1.11626	0.32084	0.548547	0.393223	1.1034	0.0908104	0.25182	-0.538673	-1.4098	0.123965	0.272647	-0.490964	-1.3478	0.889956	1	-0.248029	-0.677894
68	BIOCARTA_NGF_PATHWAY	0.0850958	0.196534	-0.522396	-1.41285	0.120258	0.339259	0.470577	1.34236	0.363246	0.58774	0.360246	1.05864	0.0475937	0.171786	-0.548206	-1.51022	0.0460009	0.134604	-0.526149	-1.51952	0.958626	1	-0.207468	-0.597859
69	BIOCARTA_VIP_PATHWAY	0.187914	0.34286	-0.424534	-1.23774	0.831514	0.969328	0.243577	0.757388	0.530793	0.735913	0.298711	0.948737	0.225485	0.439438	-0.401926	-1.19557	0.165843	0.332083	-0.396172	-1.24626	0.619837	0.829196	-0.285425	-0.890472
70	BIOCARTA_NFAT_PATHWAY	0.470597	0.64306	-0.306363	-0.989275	0.498661	0.745069	-0.281674	-0.967273	0.0646827	0.186897	0.379319	1.37129	0.670687	0.824628	-0.263106	-0.873014	0.101398	0.236673	-0.368666	-1.29915	0.0726257	0.208343	-0.388179	-1.36414
71	BIOCARTA_NTHI_PATHWAY	0.00721548	0.0323763	-0.602589	-1.7042	0.642307	0.847294	-0.294985	-0.873022	0.00167271	0.0124648	0.6211	1.91449	0.178459	0.382456	-0.433946	-1.25544	0.000467071	0.00375499	-0.645919	-1.96172	0.0339876	0.123531	-0.512964	-1.5469
72	BIOCARTA_NFKB_PATHWAY	0.0126937	0.0486286	-0.587004	-1.64375	0.499801	0.745772	-0.332024	-0.970087	0.000274424	0.00773881	0.723672	2.21209	0.134142	0.322531	-0.460025	-1.3148	0.000231054	0.00265461	-0.673742	-2.02536	0.0023855	0.0172806	-0.628104	-1.87239
73	BIOCARTA_NOS1_PATHWAY	0.38844	0.567156	0.374557	1.04679	0.0927073	0.297018	-0.529641	-1.41807	0.933814	1	-0.239157	-0.616602	0.110192	0.282607	0.493679	1.37171	0.941634	1	0.230645	0.61249	0.105596	0.273019	-0.505374	-1.38125
74	BIOCARTA_NO2IL12_PATHWAY	0.0554148	0.141995	-0.582983	-1.50357	0.19041	0.442997	-0.467273	-1.25108	0.0244551	0.0940029	0.577047	1.61922	0.828329	0.934191	-0.278762	-0.729572	0.147654	0.307028	-0.477299	-1.31029	0.0728167	0.208343	-0.534824	-1.46174
75	BIOCARTA_NUCLEARRS_PATHWAY	0.18083	0.3333	-0.452564	-1.25563	0.896928	1	-0.234804	-0.678265	0.368492	0.593269	0.346861	1.04972	0.457501	0.654689	-0.35399	-0.999427	0.293493	0.481699	-0.381003	-1.12988	0.535298	0.764712	-0.319344	-0.941246
76	BIOCARTA_ARENRF2_PATHWAY	0.431863	0.608139	-0.372439	-1.02113	0.596439	0.812152	-0.314662	-0.899608	0.201683	0.407579	0.409549	1.22134	0.591095	0.765896	-0.324117	-0.904094	0.0850474	0.209751	-0.477203	-1.39624	0.158244	0.358222	-0.441441	-1.28531
77	BIOCARTA_P38MAPK_PATHWAY	0.604571	0.759488	-0.289632	-0.905436	0.79319	0.944766	0.236979	0.799936	0.516944	0.724096	0.277532	0.959578	0.414812	0.619279	-0.319364	-1.02663	0.37081	0.566406	-0.306008	-1.04646	0.594628	0.810563	-0.27073	-0.913028
78	BIOCARTA_P53_PATHWAY	0.857931	0.953205	-0.264576	-0.695084	0.767076	0.928615	0.281321	0.778758	0.864277	0.97957	-0.264595	-0.693777	0.727765	0.865404	0.286589	0.810416	0.862257	0.970785	0.260334	0.705092	0.967606	1	0.215092	0.573782
79	BIOCARTA_PDGF_PATHWAY	0.871684	0.963527	-0.239988	-0.717021	0.948917	1	0.200254	0.643369	0.802516	0.938976	-0.258889	-0.77567	0.750559	0.881465	-0.264226	-0.807996	0.59993	0.772963	0.292398	0.909404	0.864505	1	0.236481	0.73055
80	BIOCARTA_CCR5_PATHWAY	0.00783333	0.0342623	-0.644713	-1.71986	0.715549	0.89571	-0.291945	-0.812407	0.0085883	0.0427291	0.615047	1.78014	0.148784	0.341416	-0.481629	-1.30508	0.000465875	0.00375499	-0.745246	-2.11263	0.031133	0.116604	-0.555293	-1.57636
81	BIOCARTA_PTDINS_PATHWAY	0.988109	1	-0.179897	-0.514511	0.99569	1	-0.158292	-0.475278	0.613232	0.804535	0.288501	0.897636	0.959034	1	-0.204978	-0.598326	0.807158	0.930553	-0.250729	-0.770645	0.614006	0.825347	-0.293066	-0.894447
82	BIOCARTA_EDG1_PATHWAY	0.253544	0.422574	-0.420798	-1.17833	0.1749	0.422751	0.421566	1.25716	0.161529	0.353872	-0.452869	-1.26883	0.0277778	0.120867	-0.547722	-1.56545	0.196334	0.369873	0.425127	1.23154	0.148537	0.342352	0.444532	1.27802
83	BIOCARTA_PTEN_PATHWAY	0.30025	0.474774	-0.420023	-1.13597	0.440274	0.700817	0.355724	1.01473	0.63756	0.8216	0.298073	0.875936	0.317173	0.533148	-0.404553	-1.11448	0.290569	0.478729	-0.390795	-1.12862	0.765024	0.942891	0.287178	0.792358
84	BIOCARTA_RAC1_PATHWAY	0.732824	0.864621	0.269295	0.817447	0.439445	0.699939	-0.350292	-1.01187	0.768293	0.914245	-0.284618	-0.788839	0.463965	0.660102	0.327845	0.984244	0.47283	0.664896	0.346331	0.991549	0.725695	0.91165	-0.277704	-0.818516
85	BIOCARTA_RAS_PATHWAY	0.285995	0.461072	-0.402648	-1.13874	0.65823	0.857302	0.286521	0.863741	0.476164	0.689437	0.318776	0.982604	0.285639	0.50219	-0.395518	-1.14427	0.248248	0.433022	-0.3826	-1.162	0.993059	1	-0.159123	-0.479853
86	BIOCARTA_NKCELLS_PATHWAY	0.998982	1	0.137792	0.418269	0.0176412	0.11023	-0.566144	-1.63539	0.00786334	0.0401142	0.58531	1.77135	0.0209533	0.0998058	0.549279	1.64903	0.0766036	0.194604	-0.477617	-1.41639	0.00380319	0.0244317	-0.618613	-1.82333
87	BIOCARTA_BAD_PATHWAY	0.533005	0.69673	0.299994	0.942889	0.829937	0.967907	-0.249025	-0.747708	0.0324826	0.11447	-0.526555	-1.51236	0.612121	0.779577	0.28814	0.895122	0.119548	0.26577	0.447757	1.33036	0.324682	0.568657	0.373771	1.10022
88	BIOCARTA_EIF4_PATHWAY	0.986344	1	-0.182766	-0.527981	0.860632	0.985203	0.238619	0.733674	0.99801	1	0.150003	0.472369	0.943403	0.997544	-0.213798	-0.630795	0.877292	0.980883	-0.230904	-0.717876	0.828058	0.9877	-0.243889	-0.752195
89	BIOCARTA_PML_PATHWAY	0.669898	0.814107	-0.322705	-0.8478	0.0664814	0.245379	-0.537517	-1.46923	0.0175812	0.0736947	0.58208	1.66182	0.474266	0.667289	0.346727	0.980473	0.201985	0.377269	-0.439447	-1.22795	0.00349569	0.0229248	-0.667004	-1.86005
90	BIOCARTA_RHO_PATHWAY	0.977108	1	-0.198221	-0.549961	0.247968	0.513284	-0.40699	-1.17565	0.039859	0.132434	0.50529	1.52918	0.192494	0.402094	0.40785	1.22444	0.465159	0.656864	-0.335485	-0.994893	0.017352	0.0769671	-0.553577	-1.63164
91	BIOCARTA_ATRBRCA_PATHWAY	0.0227971	0.0750455	0.519328	1.61387	0.0359471	0.17155	-0.522203	-1.54549	0.881216	0.98918	-0.247587	-0.702276	0.0389096	0.1506	0.502834	1.54253	0.296154	0.484913	0.382101	1.12202	0.207276	0.428524	-0.402571	-1.214
92	BIOCARTA_CARDIACEGF_PATHWAY	0.0558248	0.14261	-0.568781	-1.49428	0.94318	1	0.219673	0.608102	0.0681939	0.193933	0.509058	1.45335	0.152728	0.34714	-0.490233	-1.307	0.0560942	0.156058	-0.532791	-1.48878	0.168026	0.371178	-0.455693	-1.27078
93	BIOCARTA_HER2_PATHWAY	0.0983929	0.218904	-0.485458	-1.37294	0.889196	1	-0.235182	-0.696034	0.0878171	0.232604	0.445219	1.37235	0.145884	0.338468	-0.447831	-1.29561	0.0352639	0.112621	-0.509455	-1.54727	0.224509	0.452297	-0.396926	-1.19697
94	BIOCARTA_MAL_PATHWAY	0.376353	0.55466	-0.394748	-1.06762	0.739794	0.91138	-0.284272	-0.799497	0.00349275	0.0215829	0.635932	1.86879	0.937844	0.995318	-0.225077	-0.620053	0.0291262	0.0982595	-0.553683	-1.59905	0.0210379	0.0887756	-0.562248	-1.62022
95	BIOCARTA_MEF2D_PATHWAY	0.960971	1	0.200031	0.588136	0.482759	0.73207	-0.349517	-0.982997	0.601558	0.795436	0.305906	0.898955	0.727751	0.865404	0.280027	0.815036	0.792649	0.920891	-0.26557	-0.766971	0.241935	0.473657	-0.408296	-1.17658
96	BIOCARTA_MITOCHONDRIA_PATHWAY	0.313602	0.487761	0.370325	1.10646	0.82908	0.967805	-0.258423	-0.738823	0.597974	0.792572	-0.332257	-0.910147	0.541144	0.725468	0.314555	0.932202	0.300617	0.490147	0.398629	1.12631	1	1	-0.132448	-0.385639
97	BIOCARTA_TOB1_PATHWAY	0.00683333	0.0312186	-0.650671	-1.73576	0.38881	0.654961	0.376593	1.05562	0.0169082	0.0715293	0.572794	1.65784	0.0139485	0.0796378	-0.61696	-1.67179	0.00139762	0.00883515	-0.659463	-1.86945	0.520365	0.752082	-0.333274	-0.946096
98	BIOCARTA_BARRESTIN_SRC_PATHWAY	0.903531	0.985047	-0.249511	-0.643515	0.208392	0.466701	-0.46031	-1.23244	0.348219	0.57244	0.385547	1.08186	0.294367	0.512165	0.409117	1.13675	0.445722	0.639106	-0.365527	-1.00345	0.27277	0.51368	-0.420996	-1.15064
99	BIOCARTA_NKT_PATHWAY	0.000163988	0.00208098	-0.720932	-2.03889	0.18092	0.430809	-0.421579	-1.24768	0.000278784	0.00773881	0.760507	2.34421	0.0725044	0.22385	-0.490037	-1.41772	0.000233536	0.00265461	-0.803984	-2.44179	0.00167544	0.0129454	-0.643382	-1.94019
100	BIOCARTA_IL1R_PATHWAY	0.000319387	0.00342541	-0.683057	-2.05619	0.6948	0.881868	-0.266924	-0.847875	0.000289352	0.00773881	0.710557	2.35464	0.00120172	0.01566	-0.603723	-1.86014	0.000232288	0.00265461	-0.724766	-2.36955	0.000964088	0.00865825	-0.593901	-1.91183
101	BIOCARTA_MET_PATHWAY	0.595113	0.752494	-0.295491	-0.91258	0.397565	0.662828	-0.317724	-1.03677	0.0534151	0.16333	0.415424	1.41929	0.954592	1	-0.200821	-0.636608	0.103202	0.239883	-0.391058	-1.32181	0.0698013	0.202912	-0.417485	-1.39077
102	BIOCARTA_GPCR_PATHWAY	0.808824	0.920657	0.237845	0.789861	0.261932	0.526591	-0.362706	-1.15212	0.675374	0.84942	-0.285151	-0.860696	0.341154	0.555341	0.327477	1.07494	0.538705	0.720739	0.302757	0.946698	0.487828	0.724255	-0.304393	-0.979875
103	BIOCARTA_IGF1MTOR_PATHWAY	0.994962	1	0.164076	0.490229	0.692541	0.881285	0.290604	0.841102	0.814657	0.948512	-0.273663	-0.749642	0.850935	0.947087	-0.256361	-0.715095	0.834065	0.951542	-0.253242	-0.74096	0.832383	0.991448	0.264693	0.742275
104	BIOCARTA_SHH_PATHWAY	0.160911	0.307166	0.460166	1.28605	0.70969	0.892871	-0.305626	-0.818287	0.0174679	0.0734033	-0.618791	-1.59539	0.193786	0.40312	0.448035	1.24489	0.0709232	0.184364	0.544833	1.44683	0.378468	0.625441	0.407448	1.06941
105	BIOCARTA_SPRY_PATHWAY	0.0501667	0.1326	-0.565151	-1.50762	0.0364191	0.17281	0.550934	1.54431	0.457864	0.674591	0.343829	0.995149	0.0223534	0.105278	-0.590297	-1.59954	0.0265549	0.0915474	-0.563657	-1.59786	0.504188	0.737873	0.358029	0.972108
106	BIOCARTA_STATHMIN_PATHWAY	0.402188	0.580657	-0.382068	-1.04753	0.351533	0.616962	-0.377357	-1.07885	0.0979913	0.250074	0.460663	1.37377	0.81354	0.924224	0.25585	0.758227	0.188583	0.359854	-0.423555	-1.23928	0.057414	0.176434	-0.50404	-1.46757
107	BIOCARTA_TCR_PATHWAY	0.224358	0.386877	-0.359893	-1.17912	0.575163	0.798309	-0.266883	-0.928708	0.0015361	0.0116189	0.509086	1.86951	0.74387	0.87709	-0.247578	-0.831312	0.00188058	0.0111945	-0.492785	-1.76855	0.000977756	0.00865825	-0.523077	-1.86093
108	BIOCARTA_TEL_PATHWAY	0.324338	0.497991	0.380188	1.09626	0.675447	0.870261	-0.301977	-0.840323	0.368706	0.59328	-0.406176	-1.08183	0.367347	0.579531	0.369323	1.06215	0.262743	0.447847	0.424322	1.16808	0.97103	1	0.209674	0.569299
109	BIOCARTA_TGFB_PATHWAY	0.0094496	0.0392498	-0.610654	-1.67425	0.012735	0.0893847	0.574468	1.66269	0.258686	0.480677	0.387465	1.15548	0.0144256	0.0812553	-0.598925	-1.67065	0.0182575	0.0693618	-0.566382	-1.65717	0.32694	0.570811	0.392611	1.10099
110	BIOCARTA_TH1TH2_PATHWAY	0.361903	0.53937	-0.394421	-1.0814	0.0783383	0.269891	-0.500513	-1.43095	0.0287731	0.103822	0.527974	1.5745	0.926373	0.990771	0.218787	0.648388	0.0399815	0.122477	-0.527865	-1.54448	0.0405694	0.140154	-0.520768	-1.51628
111	BIOCARTA_41BB_PATHWAY	0.0335952	0.0989946	-0.595584	-1.5647	0.264558	0.529537	0.422383	1.16925	0.0239744	0.0930489	0.563303	1.60821	0.0270998	0.119466	-0.595869	-1.58864	0.00923361	0.040851	-0.613952	-1.71557	0.763458	0.941917	-0.282482	-0.78775
112	BIOCARTA_CTLA4_PATHWAY	0.000165782	0.00208098	-0.706476	-1.93697	0.60845	0.821391	0.308594	0.89317	0.000814332	0.00804861	0.65157	1.94308	0.00872663	0.0591576	-0.613034	-1.71	0.000231107	0.00265461	-0.728462	-2.1314	0.0540925	0.169512	-0.506067	-1.47348
113	BIOCARTA_PAR1_PATHWAY	0.14388	0.283699	-0.486186	-1.31491	0.173729	0.420527	0.442896	1.2634	0.379618	0.603883	-0.39499	-1.06596	0.102291	0.269434	-0.505285	-1.39198	0.48802	0.677543	0.352276	0.981895	0.165618	0.367311	0.457547	1.26243
114	BIOCARTA_STRESS_PATHWAY	0.126971	0.260951	-0.457358	-1.32123	0.255166	0.520517	-0.382886	-1.16053	0.00284252	0.0185928	0.583043	1.83604	0.436832	0.638692	-0.344781	-1.01725	0.00329102	0.0179669	-0.571968	-1.77824	0.0136691	0.0648636	-0.536832	-1.65568
115	BIOCARTA_TNFR1_PATHWAY	0.533957	0.69743	0.2856	0.948452	0.159682	0.400399	-0.395931	-1.25766	0.980035	1	0.180053	0.596658	0.14532	0.338056	0.385966	1.26693	0.96033	1	0.199422	0.623575	0.164377	0.365524	-0.386689	-1.24479
116	BIOCARTA_TNFR2_PATHWAY	0.00935985	0.0389091	-0.653502	-1.71686	0.994046	1	-0.174648	-0.477378	0.00106553	0.00911499	0.695097	1.98448	0.074659	0.226635	-0.541027	-1.44242	0.00161588	0.00994547	-0.679063	-1.8975	0.0128175	0.0618141	-0.614168	-1.71271
117	BIOCARTA_TOLL_PATHWAY	0.145904	0.286679	-0.442046	-1.2888	0.266757	0.531855	-0.373724	-1.14516	0.00200516	0.014126	0.574435	1.82446	0.694109	0.843253	-0.283508	-0.843322	0.00399906	0.0208967	-0.561773	-1.7672	0.0117675	0.0579732	-0.53932	-1.68258
118	BIOCARTA_TPO_PATHWAY	0.767715	0.890181	-0.276327	-0.790305	0.881857	0.996572	-0.234881	-0.705238	0.194798	0.399443	0.388663	1.20928	0.925245	0.99046	-0.221913	-0.647758	0.201083	0.376283	-0.392465	-1.20629	0.17782	0.384025	-0.406753	-1.24142
119	BIOCARTA_CREB_PATHWAY	0.749746	0.877845	0.26176	0.805534	0.222023	0.480541	-0.411776	-1.2031	0.661686	0.839203	-0.308542	-0.864461	0.25197	0.46889	0.38024	1.15295	0.463342	0.655402	0.343968	0.996431	0.526718	0.75607	-0.318744	-0.95018
120	BIOCARTA_TFF_PATHWAY	0.264095	0.435826	-0.416573	-1.1665	0.495181	0.742402	0.325136	0.969591	0.472009	0.685592	0.322146	0.98472	0.444093	0.643928	-0.35341	-1.01009	0.442468	0.636435	-0.336149	-1.01051	0.578721	0.797526	-0.306261	-0.912968
121	BIOCARTA_ARF_PATHWAY	0.403583	0.581835	0.362728	1.03144	0.938948	1	0.221347	0.612736	0.247439	0.467375	-0.453197	-1.1883	0.820316	0.927754	0.263156	0.744151	0.387478	0.581969	0.391919	1.06148	0.40956	0.656498	0.389452	1.0389
122	BIOCARTA_VEGF_PATHWAY	0.0965082	0.215845	-0.457979	-1.35745	0.307457	0.569651	0.350019	1.11384	0.680035	0.852475	0.265918	0.863896	0.0806032	0.236819	-0.459378	-1.39161	0.196775	0.370288	-0.376573	-1.21204	0.695986	0.887855	0.277779	0.850049
123	BIOCARTA_WNT_PATHWAY	0.397343	0.576142	-0.370589	-1.04807	0.567929	0.793682	0.305924	0.922234	0.743518	0.896326	0.265916	0.819665	0.293695	0.511349	-0.392744	-1.13624	0.52639	0.711954	-0.314618	-0.955527	0.989469	1	-0.166347	-0.501639
124	BIOCARTA_PDZS_PATHWAY	0.551132	0.711741	0.325436	0.925397	0.203506	0.463036	0.445858	1.23423	0.0701024	0.198042	-0.543865	-1.42603	0.745693	0.877931	-0.296876	-0.791498	0.0825397	0.205736	0.522135	1.41416	0.0281912	0.108411	0.579529	1.54595
125	BIOCARTA_EICOSANOID_PATHWAY	0.760905	0.885142	-0.281336	-0.795656	0.0697215	0.25212	-0.483541	-1.43106	0.190131	0.39334	0.395134	1.21797	0.455965	0.653792	0.323061	0.991045	0.260159	0.44596	-0.378241	-1.14876	0.134993	0.320743	-0.432617	-1.30461
126	BIOCARTA_CHREBP_PATHWAY	0.819489	0.92783	-0.27717	-0.728172	0.425751	0.686742	0.36842	1.01987	0.176056	0.373764	-0.48403	-1.26914	0.550969	0.733556	-0.34855	-0.929266	0.401235	0.595694	0.387948	1.05072	0.471721	0.712247	0.371926	0.992152
127	BIOCARTA_LIS1_PATHWAY	0.781182	0.90164	-0.282637	-0.764404	0.399919	0.666091	0.366051	1.04419	0.0595541	0.176825	-0.53606	-1.44667	0.466525	0.66175	-0.358393	-0.987316	0.129493	0.280632	0.475671	1.32583	0.0296995	0.112393	0.559195	1.54289
128	BIOCARTA_EFP_PATHWAY	0.479692	0.651067	-0.375687	-0.986992	0.934515	1	0.223658	0.619134	0.823303	0.954197	-0.279391	-0.732574	0.383704	0.595138	-0.39982	-1.06595	0.845799	0.960201	-0.258965	-0.723626	0.984766	1	0.195568	0.5217
129	BIOCARTA_ERAD_PATHWAY	0.999496	1	0.145373	0.434348	0.998022	1	-0.15267	-0.436478	0.918567	1	0.224241	0.66872	0.998219	1	-0.155976	-0.435081	0.989831	1	-0.168696	-0.493586	0.639383	0.84412	-0.30021	-0.874098
130	KEGG_GLYCOLYSIS_GLUCONEOGENESIS	0.762178	0.886212	0.227345	0.840759	0.33679	0.600089	-0.306477	-1.07213	0.738183	0.89369	0.230211	0.849311	0.486406	0.679033	0.268126	0.974168	0.955208	1	0.192397	0.666389	0.248655	0.48291	-0.317229	-1.13441
131	KEGG_CITRATE_CYCLE_TCA_CYCLE	0.0187166	0.0652421	0.478394	1.5887	0.0353124	0.170135	-0.477454	-1.51661	0.704552	0.872137	-0.278431	-0.840411	0.0189131	0.0950378	0.48547	1.59355	0.50904	0.698056	0.30847	0.964562	0.890576	1	-0.221486	-0.712988
132	KEGG_PENTOSE_PHOSPHATE_PATHWAY	0.720942	0.855067	0.264644	0.831785	0.274295	0.539578	-0.380175	-1.14149	0.369239	0.593663	0.339302	1.0557	0.404196	0.612566	0.33108	1.02852	0.803862	0.928669	-0.251569	-0.773228	0.119742	0.295359	-0.432587	-1.32027
133	KEGG_FRUCTOSE_AND_MANNOSE_METABOLISM	0.616449	0.769605	-0.2968	-0.899801	0.101839	0.312254	-0.420186	-1.34503	0.0373156	0.126651	0.444784	1.48775	0.56645	0.746266	0.280483	0.926582	0.0463775	0.13547	-0.444927	-1.4695	0.0140097	0.0660437	-0.501539	-1.63138
134	KEGG_GALACTOSE_METABOLISM	0.580943	0.738661	0.294534	0.915297	0.00612285	0.0566139	-0.590167	-1.74663	0.27516	0.500201	0.369122	1.13779	0.0517241	0.179677	0.48442	1.48604	0.77744	0.90879	-0.26042	-0.790923	0.0201053	0.0857032	-0.533927	-1.61012
135	KEGG_FATTY_ACID_METABOLISM	0.0881319	0.201136	0.389527	1.34156	0.0436799	0.190327	-0.452916	-1.47792	0.995134	1	-0.166907	-0.519158	0.0290446	0.12423	0.446806	1.51334	0.707825	0.855406	0.263706	0.847864	0.21207	0.43557	-0.356848	-1.18877
136	KEGG_STEROID_BIOSYNTHESIS	0.350325	0.526266	0.37215	1.07308	0.861608	0.985719	-0.254903	-0.709327	0.847992	0.968309	-0.270639	-0.720832	0.881179	0.964179	0.242236	0.696654	0.656682	0.815181	0.312823	0.861142	0.721117	0.908875	0.302157	0.820404
137	KEGG_STEROID_HORMONE_BIOSYNTHESIS	0.711644	0.847637	0.286405	0.82584	0.103597	0.315147	-0.496273	-1.38099	0.411165	0.632004	0.355138	1.02788	0.331973	0.546766	0.37965	1.09185	0.799208	0.926058	-0.267322	-0.757808	0.143493	0.335036	-0.460348	-1.30683
138	KEGG_OXIDATIVE_PHOSPHORYLATION	0.998493	1	-0.155327	-0.587612	0.98544	1	-0.167553	-0.679467	0.995453	1	0.154746	0.666969	0.999142	1	0.141311	0.599804	0.965661	1	-0.174607	-0.733384	0.997661	1	-0.15217	-0.631202
139	KEGG_PURINE_METABOLISM	0.174121	0.3242	0.248075	1.12741	0.996386	1	0.154573	0.674532	0.0164041	0.0697487	-0.356119	-1.41579	0.98931	1	0.161556	0.72109	0.035983	0.114264	0.317765	1.34235	0.0357765	0.128174	0.319106	1.32425
140	KEGG_PYRIMIDINE_METABOLISM	0.143164	0.28273	0.276006	1.17648	0.573934	0.797483	-0.235328	-0.94114	0.743471	0.896326	-0.229155	-0.859697	0.410103	0.616134	0.243497	1.01684	0.352483	0.5476	0.265614	1.05362	0.988083	1	-0.166887	-0.680799
141	KEGG_ALANINE_ASPARTATE_AND_GLUTAMATE_METABOLISM	0.296286	0.470429	0.329801	1.10516	0.638619	0.843332	0.272962	0.88771	0.128037	0.301087	-0.426012	-1.29558	0.928623	0.99167	0.209608	0.692446	0.13885	0.294551	0.405898	1.2776	0.246673	0.479987	0.370169	1.16041
142	KEGG_GLYCINE_SERINE_AND_THREONINE_METABOLISM	0.0736453	0.176988	-0.469719	-1.4034	0.409072	0.674413	0.320661	1.03021	0.549785	0.751881	0.285901	0.939555	0.215183	0.429216	-0.393177	-1.20232	0.387389	0.581969	-0.320375	-1.03895	0.324915	0.568657	0.354545	1.09528
143	KEGG_CYSTEINE_AND_METHIONINE_METABOLISM	0.508021	0.675495	0.290105	0.963411	0.9967	1	0.148654	0.479807	0.663306	0.840071	-0.288036	-0.869403	0.952103	1	-0.203911	-0.628274	0.475689	0.66683	0.315255	0.985777	0.57714	0.796219	0.297413	0.925283
144	KEGG_VALINE_LEUCINE_AND_ISOLEUCINE_DEGRADATION	0.00284495	0.0161489	0.497483	1.81118	0.00979075	0.0759992	-0.478669	-1.65039	0.699405	0.867987	-0.25976	-0.850378	0.00148368	0.0178967	0.511833	1.83015	0.117586	0.262706	0.37866	1.2922	0.651378	0.854128	-0.252197	-0.889345
145	KEGG_LYSINE_DEGRADATION	0.0654795	0.161769	0.386396	1.37974	0.753932	0.918894	-0.244727	-0.824507	0.0599195	0.177396	-0.438114	-1.40563	0.321069	0.536895	0.308974	1.07874	0.0071441	0.032668	0.495054	1.65303	0.333788	0.579149	0.327933	1.08374
146	KEGG_ARGININE_AND_PROLINE_METABOLISM	0.884527	0.972497	0.206542	0.763825	0.663402	0.860695	-0.251669	-0.880393	0.618772	0.808586	-0.272758	-0.903645	0.928819	0.99167	0.196761	0.71488	0.512326	0.700272	0.278469	0.96451	0.470399	0.711429	0.290745	0.996923
147	KEGG_HISTIDINE_METABOLISM	0.638867	0.787816	0.274049	0.885608	0.243328	0.508915	-0.379506	-1.17023	0.50145	0.711306	-0.328633	-0.974258	0.277307	0.493904	0.35176	1.1259	0.21584	0.395798	0.391221	1.19747	0.571704	0.79176	-0.294394	-0.928593
148	KEGG_TYROSINE_METABOLISM	0.183875	0.337849	-0.421261	-1.2396	0.332246	0.594637	0.346323	1.09122	0.556973	0.75779	0.291073	0.93235	0.508516	0.696578	-0.322114	-0.967335	0.496124	0.68539	-0.306227	-0.97474	0.704507	0.894866	-0.267368	-0.843346
149	KEGG_TRYPTOPHAN_METABOLISM	0.429725	0.606827	0.295307	1.00882	0.0322767	0.160987	-0.470808	-1.52917	0.579193	0.775444	0.274637	0.929167	0.0272552	0.119734	0.452297	1.52129	0.482436	0.672949	0.307798	0.983009	0.05932	0.179747	-0.428868	-1.41975
150	KEGG_BETA_ALANINE_METABOLISM	0.384223	0.563124	-0.383241	-1.0633	0.175223	0.422879	-0.434988	-1.25652	0.314805	0.541151	0.363759	1.10086	0.3965	0.605813	0.344047	1.03289	0.476927	0.668043	-0.333239	-0.988235	0.0727359	0.208343	-0.483074	-1.42383
151	KEGG_SELENOAMINO_ACID_METABOLISM	0.0587626	0.149205	0.464621	1.46032	0.11971	0.338472	-0.444843	-1.33566	0.742923	0.896326	-0.283788	-0.815088	0.176224	0.378644	0.397913	1.23614	0.454561	0.647168	0.336833	1.00078	0.812859	0.978457	-0.25011	-0.763343
152	KEGG_GLUTATHIONE_METABOLISM	0.869834	0.96202	0.212409	0.769641	0.467279	0.720866	-0.287229	-0.986349	0.899484	0.997839	0.206728	0.747349	0.646081	0.80652	0.25046	0.889636	0.997631	1	-0.149692	-0.527503	0.687151	0.879931	-0.247823	-0.870902
153	KEGG_STARCH_AND_SUCROSE_METABOLISM	0.984404	1	0.173638	0.57144	0.03935	0.179851	-0.479198	-1.50574	0.0341463	0.118698	0.46218	1.51886	0.107322	0.278262	0.406714	1.32292	0.456026	0.648702	-0.306612	-0.994315	0.00531144	0.0316172	-0.543781	-1.7343
154	KEGG_N_GLYCAN_BIOSYNTHESIS	0.0530086	0.137904	0.374263	1.39019	0.817431	0.961381	-0.226004	-0.794166	0.469556	0.684909	-0.299551	-0.996706	0.215206	0.429216	0.318958	1.16383	0.14303	0.300535	0.358078	1.24774	0.985994	1	0.173288	0.596481
155	KEGG_OTHER_GLYCAN_DEGRADATION	0.0488258	0.130219	-0.591177	-1.5247	0.465679	0.720064	0.364437	0.993239	0.404572	0.625768	0.368802	1.03487	0.240774	0.456328	-0.458298	-1.19945	0.0305888	0.101828	-0.580082	-1.59245	0.406228	0.65282	-0.375994	-1.02764
156	KEGG_O_GLYCAN_BIOSYNTHESIS	0.337907	0.511829	0.352425	1.08454	0.51354	0.755074	-0.328473	-0.959714	0.719094	0.881331	-0.294386	-0.8248	0.612193	0.779577	0.295515	0.896053	0.603631	0.776217	0.311695	0.902943	0.797762	0.969804	0.270004	0.776255
157	KEGG_AMINO_SUGAR_AND_NUCLEOTIDE_SUGAR_METABOLISM	0.65322	0.800303	-0.272325	-0.879364	0.0556831	0.219848	-0.414099	-1.42202	0.00151837	0.0115543	0.534138	1.93098	0.316468	0.532743	0.304383	1.08117	0.0326937	0.106983	-0.414492	-1.46063	0.000971581	0.00865825	-0.551825	-1.93923
158	KEGG_GLYCOSAMINOGLYCAN_DEGRADATION	0.751707	0.87924	-0.291502	-0.78838	0.0112961	0.0834516	-0.598467	-1.68315	0.00564213	0.0311525	0.618661	1.81804	0.155571	0.350592	0.442327	1.28742	0.0337494	0.109452	-0.547129	-1.58012	0.00163628	0.0127784	-0.67611	-1.94834
159	KEGG_GLYCOSAMINOGLYCAN_BIOSYNTHESIS_CHONDROITIN_SULFATE	0.517022	0.682506	0.309554	0.952612	0.285145	0.549214	-0.388628	-1.13547	0.579583	0.775759	0.300244	0.917773	0.239917	0.455733	0.384052	1.16451	0.724353	0.867293	-0.273696	-0.822766	0.500239	0.733372	-0.324646	-0.967776
160	KEGG_GLYCOSAMINOGLYCAN_BIOSYNTHESIS_HEPARAN_SULFATE	0.0972634	0.21686	-0.493936	-1.38313	0.87953	0.995284	-0.239456	-0.699627	0.389956	0.614498	0.339691	1.03835	0.319093	0.535177	-0.390681	-1.11661	0.143484	0.30097	-0.427262	-1.28441	0.221851	0.448997	-0.402199	-1.19896
161	KEGG_GLYCEROLIPID_METABOLISM	0.889706	0.976057	0.213548	0.739595	0.0451476	0.194595	-0.446865	-1.46847	0.48605	0.698324	0.285456	0.981772	0.222061	0.435974	0.342146	1.16663	0.891636	0.99005	-0.213752	-0.727932	0.0723125	0.207847	-0.411442	-1.38029
162	KEGG_INOSITOL_PHOSPHATE_METABOLISM	0.988596	1	0.159057	0.601622	0.568352	0.793894	-0.260772	-0.930709	0.985809	1	0.169191	0.639208	0.467172	0.66175	0.267223	0.992456	0.984305	1	0.173147	0.61241	0.470892	0.711714	-0.271614	-0.992159
163	KEGG_GLYCOSYLPHOSPHATIDYLINOSITOL_GPI_ANCHOR_BIOSYNTHESIS	0.777597	0.897945	-0.270559	-0.781599	0.458539	0.714735	0.324377	0.997348	0.619988	0.808586	-0.308046	-0.89383	0.710005	0.855408	-0.281548	-0.830686	0.940675	1	0.215137	0.646202	0.380316	0.627003	0.354221	1.05527
164	KEGG_GLYCEROPHOSPHOLIPID_METABOLISM	0.729228	0.861402	-0.244378	-0.851593	0.948008	1	-0.188868	-0.702141	0.805758	0.940362	0.212983	0.835505	0.971637	1	-0.184852	-0.663131	0.69494	0.845765	-0.231699	-0.885092	0.551311	0.776194	-0.249103	-0.946684
165	KEGG_ETHER_LIPID_METABOLISM	0.771184	0.892968	-0.281869	-0.789297	0.1364	0.364574	-0.448137	-1.30934	0.256037	0.478228	0.378275	1.15629	0.213491	0.427492	0.394933	1.19751	0.643022	0.805178	-0.290346	-0.872818	0.164122	0.365119	-0.425223	-1.2676
166	KEGG_ARACHIDONIC_ACID_METABOLISM	0.200124	0.357381	-0.375138	-1.20622	0.0376633	0.175576	-0.436102	-1.48758	0.152718	0.340956	0.342874	1.23022	0.22635	0.44027	0.328696	1.15964	0.141946	0.298615	-0.356103	-1.25005	0.0524017	0.165557	-0.40337	-1.40785
167	KEGG_SPHINGOLIPID_METABOLISM	0.281517	0.455608	-0.365685	-1.13562	0.547366	0.781689	-0.28593	-0.939611	0.167401	0.361521	0.353097	1.21441	0.509714	0.697839	-0.301628	-0.963412	0.138401	0.29411	-0.371252	-1.2643	0.190002	0.401729	-0.361802	-1.21375
168	KEGG_GLYCOSPHINGOLIPID_BIOSYNTHESIS_LACTO_AND_NEOLACTO_SERIES	0.327812	0.500728	-0.389986	-1.10293	0.0560842	0.220566	0.484645	1.461	0.129072	0.303097	-0.462819	-1.31278	0.171804	0.373293	-0.436437	-1.26265	0.583392	0.75865	0.311517	0.914756	0.0477335	0.155304	0.506108	1.47319
169	KEGG_PYRUVATE_METABOLISM	0.0410734	0.114714	0.412528	1.45138	0.281009	0.544529	-0.337249	-1.12132	0.511168	0.720905	-0.305406	-0.968455	0.0534537	0.183782	0.412772	1.42527	0.253977	0.439457	0.348608	1.14895	0.959184	1	-0.190268	-0.644965
170	KEGG_PROPANOATE_METABOLISM	0.00592672	0.0279133	0.513259	1.73545	0.00444101	0.0467108	-0.53619	-1.73083	0.71103	0.87573	-0.273589	-0.839598	0.00264678	0.0266799	0.54215	1.8114	0.0867564	0.213072	0.428505	1.35849	0.470688	0.71162	-0.302217	-0.991172
171	KEGG_BUTANOATE_METABOLISM	0.0662998	0.163314	0.432402	1.4111	0.408716	0.674047	-0.330483	-1.0283	0.353121	0.57725	-0.362677	-1.08153	0.107725	0.278733	0.409949	1.32579	0.133496	0.286104	0.419602	1.29458	0.837575	0.994571	0.24718	0.756409
172	KEGG_ONE_CARBON_POOL_BY_FOLATE	0.373476	0.55139	0.371688	1.05692	0.974411	1	0.196767	0.544693	0.360755	0.586111	-0.416124	-1.09109	0.788488	0.90602	0.270972	0.766254	0.487302	0.67723	0.363185	0.983657	0.735423	0.91905	0.303683	0.810107
173	KEGG_NICOTINATE_AND_NICOTINAMIDE_METABOLISM	0.930797	0.999767	-0.226034	-0.639255	0.131345	0.356371	-0.446168	-1.32046	0.242264	0.460596	0.378465	1.16659	0.304054	0.521393	0.359854	1.10391	0.460766	0.653176	-0.327942	-0.995996	0.0933461	0.251759	-0.45647	-1.37654
174	KEGG_PANTOTHENATE_AND_COA_BIOSYNTHESIS	0.885792	0.973461	-0.257366	-0.663772	0.00779221	0.0667714	-0.65369	-1.7502	0.0465178	0.14913	0.540089	1.51551	0.0773357	0.230243	0.517171	1.43698	0.295998	0.484816	-0.413301	-1.1346	0.00351206	0.0229424	-0.6706	-1.83284
175	KEGG_RETINOL_METABOLISM	0.0690289	0.16798	-0.558335	-1.46684	0.242707	0.508119	-0.435053	-1.18916	0.116409	0.279894	0.474626	1.35504	0.302405	0.520389	-0.424831	-1.13264	0.170822	0.338015	-0.454161	-1.26906	0.0577954	0.177155	-0.533859	-1.48876
176	KEGG_PORPHYRIN_AND_CHLOROPHYLL_METABOLISM	0.631355	0.781426	-0.3123	-0.883226	0.267868	0.532981	0.382468	1.15298	0.596571	0.791671	-0.319806	-0.907122	0.361821	0.574846	-0.372016	-1.07628	0.790752	0.919896	-0.257484	-0.782008	0.41638	0.664044	0.353986	1.03039
177	KEGG_NITROGEN_METABOLISM	0.0981432	0.218531	-0.503714	-1.38105	0.222155	0.480619	0.413298	1.19622	0.59582	0.791176	0.303586	0.905341	0.0438112	0.162755	-0.544174	-1.51792	0.284724	0.471782	-0.38882	-1.13764	0.673233	0.869745	0.305724	0.857338
178	KEGG_AMINOACYL_TRNA_BIOSYNTHESIS	0.00168681	0.010948	0.513051	1.85899	0.245886	0.510866	-0.333779	-1.1462	0.0468028	0.149615	-0.439006	-1.42915	0.0183532	0.0933432	0.438497	1.55754	0.00864902	0.0386707	0.478516	1.62614	0.655395	0.857383	0.263415	0.884286
179	KEGG_METABOLISM_OF_XENOBIOTICS_BY_CYTOCHROME_P450	0.835037	0.937762	-0.248555	-0.748217	0.489893	0.739322	0.302232	0.975511	0.0892148	0.234943	-0.450799	-1.36068	0.741288	0.875424	-0.264178	-0.813966	0.393716	0.588177	0.334036	1.0445	0.0290449	0.110847	0.48896	1.5212
180	KEGG_DRUG_METABOLISM_CYTOCHROME_P450	0.411803	0.589345	-0.348119	-1.04009	0.0980793	0.306422	0.420452	1.35082	0.082093	0.221492	-0.458406	-1.37346	0.138406	0.328078	-0.425161	-1.30013	0.438289	0.632776	0.325049	1.01096	0.00460751	0.0282631	0.564337	1.74338
181	KEGG_DRUG_METABOLISM_OTHER_ENZYMES	0.464571	0.638846	-0.348632	-0.997102	0.0039185	0.0434142	-0.596129	-1.7899	0.0390161	0.130313	0.489597	1.52332	0.120979	0.301548	0.423716	1.3163	0.261596	0.446347	-0.372449	-1.14477	0.0143403	0.0673501	-0.541163	-1.65165
182	KEGG_BIOSYNTHESIS_OF_UNSATURATED_FATTY_ACIDS	0.911574	0.989696	-0.239546	-0.647864	0.972453	1	-0.199691	-0.561619	0.96964	1	0.196845	0.578461	0.889895	0.968659	-0.244941	-0.674774	0.859223	0.969545	-0.245946	-0.710296	0.947405	1	-0.214216	-0.617304
183	KEGG_ABC_TRANSPORTERS	0.319689	0.494576	-0.357152	-1.10301	0.750829	0.917781	0.247794	0.825176	0.868917	0.982641	-0.234077	-0.728087	0.531186	0.717857	-0.299542	-0.949557	0.814559	0.936296	-0.233165	-0.788122	0.821647	0.984724	0.241414	0.773545
184	KEGG_RIBOSOME	0.0194229	0.0671922	-0.403328	-1.48649	0.000215889	0.00710655	0.664861	2.68238	0.000138179	0.00773881	-0.55623	-2.06062	0.000155135	0.00465354	-0.581804	-2.22382	0.000169262	0.00265461	0.467322	1.82836	0.000163265	0.00416658	0.65982	2.55074
185	KEGG_RNA_DEGRADATION	0.750735	0.878389	0.224944	0.854526	0.999809	1	-0.124846	-0.447937	0.617062	0.807236	-0.268055	-0.908072	0.951523	1	0.187807	0.701005	0.630431	0.795352	0.254681	0.904943	0.844888	0.999838	0.221241	0.77989
186	KEGG_RNA_POLYMERASE	0.110963	0.236902	0.397255	1.31925	0.999794	1	0.123871	0.399818	0.104491	0.26071	-0.441844	-1.33366	0.836964	0.937624	0.234765	0.770611	0.0430051	0.128913	0.469889	1.4693	0.439604	0.682471	0.325209	1.01176
187	KEGG_BASAL_TRANSCRIPTION_FACTORS	0.987884	1	0.163604	0.558901	0.827809	0.967291	0.233729	0.771634	0.879483	0.98902	-0.23183	-0.716512	0.964652	1	-0.194797	-0.614022	0.953928	1	0.201936	0.644919	0.926046	1	0.214308	0.680856
188	KEGG_DNA_REPLICATION	0.00739321	0.0328225	0.486914	1.71309	0.286787	0.550588	-0.335948	-1.11699	0.339829	0.565385	-0.342481	-1.08602	0.0734684	0.225058	0.398694	1.37666	0.0832022	0.207054	0.415202	1.36844	0.993197	1	-0.16302	-0.5526
189	KEGG_SPLICEOSOME	1	1	-0.133254	-0.518975	0.0792588	0.270877	0.292415	1.25727	0.328352	0.555911	-0.27277	-1.06889	0.581122	0.757854	-0.23363	-0.939771	0.902716	0.995079	0.192023	0.796185	0.0626894	0.186918	0.314442	1.28422
190	KEGG_PROTEASOME	0.29166	0.467167	-0.344091	-1.11728	0.794701	0.945762	0.229579	0.806423	0.335771	0.562426	0.293471	1.06417	0.345418	0.559092	-0.323197	-1.07649	0.60569	0.778391	-0.257386	-0.913455	0.848012	1	-0.219464	-0.773916
191	KEGG_PROTEIN_EXPORT	0.951458	1	-0.214847	-0.61447	0.719273	0.897976	0.272872	0.830763	0.960866	1	-0.208034	-0.597508	0.788515	0.90602	-0.265721	-0.775632	0.984535	1	0.182603	0.542541	0.91045	1	0.230471	0.678406
192	KEGG_PPAR_SIGNALING_PATHWAY	0.191729	0.347155	-0.359736	-1.20329	0.0297962	0.152778	-0.41809	-1.48816	0.0339882	0.118394	0.383728	1.4422	0.61439	0.780471	-0.26421	-0.90902	0.056247	0.156397	-0.373726	-1.36957	0.0179185	0.0786476	-0.418112	-1.52053
193	KEGG_BASE_EXCISION_REPAIR	0.0446623	0.12216	0.417547	1.44612	0.183292	0.433047	-0.371144	-1.21964	0.728513	0.889402	-0.265744	-0.830754	0.0549105	0.186874	0.417303	1.42289	0.43197	0.625421	0.31369	1.01625	0.953167	1	-0.194851	-0.653675
194	KEGG_NUCLEOTIDE_EXCISION_REPAIR	0.0500143	0.132406	0.386445	1.4215	0.392734	0.65869	-0.298195	-1.03767	0.566326	0.764525	-0.283312	-0.93509	0.126729	0.312475	0.350598	1.2663	0.351775	0.546794	0.308471	1.06391	0.968712	1	-0.183018	-0.651116
195	KEGG_MISMATCH_REPAIR	0.0284753	0.0878716	0.498557	1.56698	0.268025	0.533083	-0.382153	-1.14743	0.533952	0.739273	-0.331153	-0.951128	0.0944056	0.257936	0.438077	1.36091	0.245178	0.430753	0.395306	1.17451	0.992352	1	-0.162927	-0.497259
196	KEGG_HOMOLOGOUS_RECOMBINATION	0.0013113	0.00915241	0.5962	1.92666	0.041405	0.184634	-0.487482	-1.50318	0.760873	0.90972	-0.270592	-0.802192	0.0115348	0.0709294	0.516465	1.65308	0.0913838	0.219867	0.447552	1.3699	0.595565	0.810742	-0.289654	-0.913642
197	KEGG_MAPK_SIGNALING_PATHWAY	0.0001213	0.00208098	-0.411438	-1.72046	0.00586304	0.0553304	0.301794	1.40762	0.0561441	0.169612	0.250913	1.20344	0.000552334	0.00912157	-0.361057	-1.57625	0.000266312	0.00265461	-0.333471	-1.56447	0.281531	0.523319	-0.22841	-1.06052
198	KEGG_ERBB_SIGNALING_PATHWAY	0.136658	0.273752	-0.334787	-1.22756	0.506563	0.749857	0.242562	0.972059	0.735694	0.892875	0.21261	0.884351	0.257889	0.475158	-0.296302	-1.12489	0.18184	0.352062	-0.288202	-1.16714	0.481519	0.718222	-0.246496	-0.985651
199	KEGG_CALCIUM_SIGNALING_PATHWAY	0.372944	0.550927	-0.266514	-1.04461	0.274697	0.539738	-0.259425	-1.09377	0.0648549	0.187268	-0.327843	-1.29171	0.423903	0.627305	-0.250033	-1.01509	0.193485	0.366398	0.274105	1.1447	0.109818	0.280541	0.296028	1.21687
200	KEGG_CYTOKINE_CYTOKINE_RECEPTOR_INTERACTION	0.000123916	0.00208098	-0.619242	-2.55368	0.00993436	0.0767287	-0.314543	-1.40306	0.000503018	0.00773881	0.522	2.46809	0.000141044	0.00465354	-0.485659	-2.08782	0.000261712	0.00265461	-0.59683	-2.75736	0.00028547	0.00416658	-0.461786	-2.10852
201	KEGG_CHEMOKINE_SIGNALING_PATHWAY	0.000127453	0.00208098	-0.590555	-2.38122	0.0489102	0.205015	-0.296069	-1.28991	0.000458505	0.00773881	0.496887	2.29273	0.000144363	0.00465354	-0.445212	-1.86937	0.000258065	0.00265461	-0.564384	-2.54047	0.000274876	0.00416658	-0.454272	-2.01943
202	KEGG_PHOSPHATIDYLINOSITOL_SIGNALING_SYSTEM	0.984132	1	-0.176211	-0.628062	0.960573	1	-0.183662	-0.697714	0.971624	1	0.174455	0.701059	0.996282	1	0.152229	0.605124	0.834954	0.95234	-0.207011	-0.811189	0.564354	0.786561	-0.24359	-0.947013
203	KEGG_NEUROACTIVE_LIGAND_RECEPTOR_INTERACTION	0.162904	0.310263	-0.30185	-1.18711	0.00144196	0.021979	-0.374519	-1.58531	0.0954688	0.246008	-0.316423	-1.25181	0.06477	0.209108	0.282778	1.25429	0.125268	0.275022	0.286895	1.20332	0.0380054	0.134063	-0.303296	-1.30665
204	KEGG_CELL_CYCLE	0.921913	0.995236	0.181323	0.81039	0.99982	1	-0.1342	-0.561539	0.996956	1	-0.157267	-0.615645	0.991251	1	-0.165629	-0.665449	0.983631	1	0.168697	0.698299	1	1	0.110773	0.451577
205	KEGG_OOCYTE_MEIOSIS	0.892001	0.977935	0.190575	0.81671	0.914713	1	-0.190698	-0.768751	0.567274	0.764842	-0.250866	-0.948347	0.726355	0.864954	0.211053	0.889292	0.613121	0.783736	0.232027	0.92771	0.878068	1	0.201608	0.795052
206	KEGG_P53_SIGNALING_PATHWAY	0.0135593	0.0511653	-0.442671	-1.54652	0.0580781	0.224655	0.358717	1.36549	0.680211	0.852475	0.227836	0.897377	0.00699642	0.0519056	-0.442865	-1.59209	0.0620723	0.168043	-0.349483	-1.33939	0.967205	1	0.184651	0.676208
207	KEGG_UBIQUITIN_MEDIATED_PROTEOLYSIS	0.984717	1	-0.175066	-0.685456	1	1	0.134221	0.58001	1	1	-0.113056	-0.445209	0.98009	1	-0.17474	-0.708094	1	1	0.103258	0.43086	1	1	0.108161	0.444344
208	KEGG_SNARE_INTERACTIONS_IN_VESICULAR_TRANSPORT	0.116378	0.245484	-0.416892	-1.31025	0.992488	1	-0.164133	-0.545725	0.0102071	0.0484027	0.4806	1.67521	0.370364	0.582348	-0.327677	-1.06009	0.0128475	0.0530564	-0.469374	-1.6145	0.0772595	0.218569	-0.403754	-1.36863
209	KEGG_REGULATION_OF_AUTOPHAGY	0.0600133	0.15154	-0.536248	-1.47025	0.836202	0.972828	-0.256191	-0.732441	0.0241585	0.0934749	0.538724	1.60656	0.325378	0.540438	-0.394926	-1.10161	0.0376704	0.117837	-0.530144	-1.55114	0.0984579	0.261555	-0.473015	-1.37724
210	KEGG_LYSOSOME	0.0968895	0.216313	-0.325323	-1.26138	0.000180963	0.00710655	-0.434213	-1.80601	0.000398089	0.00773881	0.52947	2.34134	0.313271	0.529841	0.242364	1.05724	0.000250376	0.00265461	-0.459574	-1.97903	0.000266454	0.00416658	-0.548091	-2.31922
211	KEGG_ENDOCYTOSIS	0.016327	0.0589979	-0.344393	-1.39689	0.715678	0.89571	-0.205516	-0.901269	0.00610329	0.0330814	0.312399	1.44799	0.367232	0.579531	-0.246719	-1.04145	0.000515066	0.00385533	-0.351538	-1.59209	0.0161201	0.0733419	-0.305215	-1.3671
212	KEGG_PEROXISOME	0.012272	0.0477771	0.36571	1.49508	0.0114554	0.083755	-0.399242	-1.53837	0.962797	1	-0.189889	-0.687117	0.00163132	0.0191271	0.42789	1.72122	0.482963	0.673497	0.257232	0.983973	0.348515	0.595948	-0.268381	-1.05657
213	KEGG_MTOR_SIGNALING_PATHWAY	0.050602	0.133541	-0.425054	-1.41623	0.413936	0.677987	0.282057	1.02119	0.428616	0.648207	0.269845	1.01093	0.0618882	0.202668	-0.406409	-1.39202	0.0876523	0.21361	-0.357932	-1.30574	0.824146	0.98584	-0.219824	-0.796829
214	KEGG_APOPTOSIS	0.21823	0.379695	-0.315619	-1.15728	0.0199813	0.119224	-0.375725	-1.47213	0.000715308	0.00779369	0.425522	1.76996	0.748949	0.880396	0.212573	0.86962	0.00269212	0.0150963	-0.395221	-1.60053	0.000254907	0.00416658	-0.4716	-1.88577
215	KEGG_CARDIAC_MUSCLE_CONTRACTION	0.26695	0.438732	0.284138	1.10134	0.738488	0.910988	-0.231237	-0.848197	0.0113339	0.0525919	-0.451129	-1.55636	0.556818	0.737791	0.247025	0.944767	0.0218095	0.0792293	0.410718	1.49164	0.0829137	0.229404	0.36427	1.31102
216	KEGG_VASCULAR_SMOOTH_MUSCLE_CONTRACTION	0.944615	1	-0.191995	-0.712267	0.570874	0.79595	-0.237269	-0.941527	0.258349	0.480406	-0.301062	-1.12075	0.640351	0.803823	0.222061	0.919852	0.227111	0.409304	0.288634	1.13602	0.496984	0.730452	0.252158	0.979333
217	KEGG_WNT_SIGNALING_PATHWAY	0.245734	0.412151	-0.284876	-1.12035	0.425685	0.686742	0.232871	1.01143	0.828182	0.956712	-0.209453	-0.828621	0.115855	0.292988	-0.29891	-1.21855	0.449301	0.642589	-0.228928	-1.00134	0.667673	0.867423	0.221456	0.914278
218	KEGG_DORSO_VENTRAL_AXIS_FORMATION	0.364985	0.542516	-0.384268	-1.07604	0.752091	0.91803	-0.273734	-0.79978	0.306806	0.534893	0.363059	1.10978	0.924051	0.989773	-0.226414	-0.647117	0.369224	0.56484	-0.35408	-1.06441	0.455153	0.69832	-0.334613	-0.997488
219	KEGG_NOTCH_SIGNALING_PATHWAY	0.152795	0.295713	-0.380368	-1.25194	0.862745	0.986236	0.215501	0.768474	0.311848	0.538132	0.293101	1.08133	0.51914	0.707088	-0.285299	-0.96255	0.17586	0.34387	-0.335134	-1.20724	0.428117	0.673578	-0.28379	-1.01483
220	KEGG_HEDGEHOG_SIGNALING_PATHWAY	0.203767	0.361661	0.318931	1.16669	0.460486	0.715995	-0.287243	-0.994313	0.29218	0.519133	-0.341012	-1.12147	0.249316	0.466194	0.317582	1.13934	0.338954	0.534646	0.31313	1.07469	0.337572	0.583701	0.318197	1.07996
221	KEGG_TGF_BETA_SIGNALING_PATHWAY	0.0031582	0.0175533	-0.463514	-1.66538	0.0334398	0.163913	0.361428	1.419	0.504615	0.714382	-0.270292	-0.976299	0.00142608	0.0175813	-0.469492	-1.73923	0.0265724	0.0915474	-0.362814	-1.43843	0.32083	0.56584	0.285398	1.07536
222	KEGG_AXON_GUIDANCE	0.205744	0.364013	-0.302556	-1.15847	0.388578	0.654789	-0.250096	-1.0282	0.244854	0.463717	-0.292275	-1.12469	0.317069	0.533148	-0.27262	-1.07827	0.583389	0.75865	0.231513	0.942909	0.515926	0.748244	0.242325	0.971316
223	KEGG_VEGF_SIGNALING_PATHWAY	0.0238234	0.0773606	-0.417069	-1.4737	0.553817	0.785368	0.245233	0.944491	0.223986	0.437907	0.284715	1.13246	0.154877	0.349499	-0.334434	-1.21675	0.0596285	0.163196	-0.346735	-1.34575	0.284094	0.525608	-0.283498	-1.09205
224	KEGG_FOCAL_ADHESION	0.0015047	0.0101593	-0.381661	-1.55865	0.000230521	0.00710655	0.388141	1.76009	0.00353446	0.0217605	-0.360699	-1.4834	0.000142633	0.00465354	-0.400403	-1.70374	0.485933	0.676379	0.225862	0.987319	0.000154154	0.00416658	0.408666	1.76361
225	KEGG_ECM_RECEPTOR_INTERACTION	0.00114646	0.00841695	-0.477376	-1.72389	0.000427716	0.0102938	0.478318	1.88421	0.00825637	0.0416545	-0.427022	-1.54788	0.000157431	0.00465354	-0.53492	-1.99386	0.309952	0.499699	0.282395	1.08237	0.000165755	0.00416658	0.496336	1.87808
226	KEGG_CELL_ADHESION_MOLECULES_CAMS	0.0466586	0.125976	-0.352897	-1.35286	0.289915	0.553483	-0.263413	-1.08465	0.101834	0.256497	0.275556	1.20467	0.252747	0.469641	-0.282205	-1.11846	0.0871948	0.213281	-0.293255	-1.24825	0.174348	0.380135	-0.275526	-1.15612
227	KEGG_ADHERENS_JUNCTION	0.0214991	0.0715689	-0.422765	-1.49383	0.101713	0.312254	0.33154	1.27689	0.932432	1	0.188417	0.749431	0.00904393	0.0601781	-0.434826	-1.582	0.269062	0.45553	-0.284536	-1.10435	0.455012	0.69832	0.270644	1.00199
228	KEGG_TIGHT_JUNCTION	0.968953	1	-0.183377	-0.697232	0.429703	0.690104	0.240235	1.0067	0.206073	0.413296	-0.302005	-1.15334	0.631353	0.796315	-0.233685	-0.916946	0.425289	0.6197	0.251014	1.01501	0.337266	0.583592	0.2663	1.06026
229	KEGG_GAP_JUNCTION	0.113705	0.24112	-0.353026	-1.26552	0.0528455	0.213676	0.349143	1.36409	0.276133	0.501426	-0.309043	-1.11406	0.0445151	0.164278	-0.375205	-1.38729	0.652427	0.812304	-0.228443	-0.904224	0.0408096	0.140501	0.368076	1.38255
230	KEGG_COMPLEMENT_AND_COAGULATION_CASCADES	0.000304832	0.00335515	-0.594539	-1.98094	0.205931	0.464916	0.325354	1.17795	0.000931099	0.00830395	0.503821	1.88747	0.0200763	0.0973808	-0.44767	-1.53335	0.000238834	0.00265461	-0.544974	-1.98807	0.0209756	0.0885872	-0.41574	-1.507
231	KEGG_ANTIGEN_PROCESSING_AND_PRESENTATION	0.0699883	0.169729	-0.382933	-1.34859	0.089377	0.290038	-0.346499	-1.30216	0.000675219	0.00779369	0.520695	2.06292	0.844775	0.942386	-0.217637	-0.78956	0.000487211	0.00375499	-0.492818	-1.90736	0.000252972	0.00416658	-0.535723	-2.05648
232	KEGG_TOLL_LIKE_RECEPTOR_SIGNALING_PATHWAY	0.000279213	0.00318467	-0.480397	-1.77974	0.000741702	0.0141854	-0.430886	-1.7061	0.000359842	0.00773881	0.55619	2.3389	0.443998	0.643928	-0.260925	-1.00198	0.000242777	0.00265461	-0.567082	-2.32321	0.000259403	0.00416658	-0.568931	-2.29538
233	KEGG_NOD_LIKE_RECEPTOR_SIGNALING_PATHWAY	0.000149343	0.00208098	-0.642355	-2.20451	0.00209086	0.0281957	-0.481068	-1.75878	0.000320102	0.00773881	0.652596	2.51825	0.0159251	0.0855806	-0.430766	-1.52162	0.000242072	0.00265461	-0.666955	-2.50891	0.000246366	0.00416658	-0.610122	-2.27999
234	KEGG_RIG_I_LIKE_RECEPTOR_SIGNALING_PATHWAY	0.446526	0.622167	-0.298428	-1.00869	0.957044	1	0.187451	0.688657	0.212907	0.422455	0.302487	1.15032	0.661128	0.81707	-0.253698	-0.884119	0.262303	0.44732	-0.302056	-1.11972	0.561867	0.78549	-0.256926	-0.943588
235	KEGG_CYTOSOLIC_DNA_SENSING_PATHWAY	0.00465477	0.0232047	-0.518961	-1.67578	0.0662074	0.24517	-0.406124	-1.39464	0.000911023	0.00827157	0.549523	1.9866	0.298995	0.517353	-0.334646	-1.11039	0.00189529	0.0112687	-0.513557	-1.80973	0.00291474	0.0199743	-0.512444	-1.80084
236	KEGG_JAK_STAT_SIGNALING_PATHWAY	0.000133869	0.00208098	-0.49271	-1.89429	0.049799	0.207358	0.309548	1.31221	0.0181388	0.0750314	0.312905	1.37313	0.00122044	0.015781	-0.424898	-1.68856	0.000249501	0.00265461	-0.433371	-1.85221	0.214003	0.438823	-0.26769	-1.12689
237	KEGG_HEMATOPOIETIC_CELL_LINEAGE	0.000567779	0.00506624	-0.505688	-1.83749	0.00485256	0.0488167	-0.415464	-1.61403	0.000705965	0.00779369	0.502619	2.06	0.125176	0.309403	-0.33347	-1.25096	0.000244858	0.00265461	-0.535982	-2.14533	0.000251826	0.00416658	-0.512061	-2.02825
238	KEGG_NATURAL_KILLER_CELL_MEDIATED_CYTOTOXICITY	0.0363758	0.104999	-0.358733	-1.37681	0.000723327	0.0140476	-0.409711	-1.68918	0.00039093	0.00773881	0.514792	2.25379	0.0814965	0.238607	0.289434	1.24791	0.000250376	0.00265461	-0.483918	-2.06134	0.000263296	0.00416658	-0.533288	-2.2409
239	KEGG_T_CELL_RECEPTOR_SIGNALING_PATHWAY	0.000137306	0.00208098	-0.488579	-1.84468	0.993172	1	-0.159703	-0.646563	0.000377358	0.00773881	0.496641	2.13942	0.0170089	0.0890017	-0.374199	-1.46283	0.000244141	0.00265461	-0.516806	-2.16664	0.000259943	0.00416658	-0.430907	-1.78167
240	KEGG_B_CELL_RECEPTOR_SIGNALING_PATHWAY	0.477606	0.649264	-0.275571	-0.990113	0.10439	0.316316	-0.331863	-1.27461	0.00105189	0.00902905	0.430858	1.74919	0.502303	0.691079	0.24317	0.975945	0.0117016	0.0493784	-0.384543	-1.52458	0.000502892	0.00549537	-0.47918	-1.88039
241	KEGG_FC_EPSILON_RI_SIGNALING_PATHWAY	0.577475	0.735553	-0.264111	-0.935997	0.101477	0.312064	-0.339563	-1.28294	0.0125339	0.0567928	0.375284	1.49873	0.229858	0.443685	0.284576	1.12645	0.131668	0.283515	-0.317203	-1.23619	0.0014985	0.0119216	-0.449635	-1.74066
242	KEGG_FC_GAMMA_R_MEDIATED_PHAGOCYTOSIS	0.0355252	0.10323	-0.379217	-1.41116	0.000740329	0.0141854	-0.427505	-1.70093	0.000366435	0.00773881	0.543407	2.29526	0.106104	0.275958	0.297293	1.23619	0.000242895	0.00265461	-0.511038	-2.10696	0.000259471	0.00416658	-0.574855	-2.33534
243	KEGG_LEUKOCYTE_TRANSENDOTHELIAL_MIGRATION	0.0379572	0.10848	-0.372015	-1.39493	0.547184	0.781689	-0.237592	-0.954769	0.206716	0.414256	0.264495	1.12766	0.210389	0.424253	-0.296834	-1.15286	0.104764	0.242282	-0.29771	-1.23738	0.116097	0.290194	-0.297598	-1.21883
244	KEGG_INTESTINAL_IMMUNE_NETWORK_FOR_IGA_PRODUCTION	0.000310752	0.00339063	-0.635713	-2.04407	0.480409	0.730683	0.282333	0.981068	0.00305437	0.0194968	0.507708	1.82164	0.000167673	0.00465354	-0.573329	-1.89409	0.000236183	0.00265461	-0.61213	-2.14879	0.0921883	0.249549	-0.38012	-1.3267
245	KEGG_LONG_TERM_POTENTIATION	0.618255	0.771095	-0.265351	-0.906164	0.851218	0.980979	-0.213165	-0.776909	0.880459	0.98902	0.204782	0.786874	0.934518	0.993904	-0.199307	-0.701887	0.468018	0.660531	-0.263531	-0.98798	0.616679	0.827172	-0.247231	-0.91988
246	KEGG_NEUROTROPHIN_SIGNALING_PATHWAY	0.0100596	0.0412336	-0.378537	-1.4677	0.499777	0.745772	0.228227	0.97436	0.18949	0.392884	0.255526	1.12994	0.0506367	0.178239	-0.3329	-1.33075	0.0445669	0.132129	-0.305663	-1.31626	0.524647	0.75531	-0.228813	-0.968211
247	KEGG_LONG_TERM_DEPRESSION	0.077484	0.183582	-0.403347	-1.35332	0.891752	1	-0.209646	-0.748237	0.111637	0.2734	0.3359	1.26904	0.639358	0.80339	-0.258988	-0.895078	0.0485252	0.140035	-0.379178	-1.39481	0.209776	0.432804	-0.319258	-1.16619
248	KEGG_OLFACTORY_TRANSDUCTION	0.609921	0.764111	-0.287583	-0.903845	0.358212	0.62411	0.311485	1.06014	0.220057	0.432378	-0.37501	-1.18917	0.436579	0.638692	-0.312506	-1.01101	0.553924	0.733414	0.284511	0.937703	0.182127	0.389829	0.373393	1.22158
249	KEGG_TASTE_TRANSDUCTION	0.604298	0.759437	0.278707	0.909534	0.389161	0.655113	0.328853	1.04648	0.0264688	0.0991348	-0.515734	-1.53796	0.617265	0.782865	-0.294802	-0.893055	0.12441	0.273387	0.423887	1.3078	0.0449189	0.149235	0.480073	1.4691
250	KEGG_REGULATION_OF_ACTIN_CYTOSKELETON	0.054625	0.140616	-0.313674	-1.28401	0.109036	0.32328	0.260325	1.18457	0.468085	0.683643	0.212228	0.994988	0.127889	0.313796	-0.277973	-1.18677	0.345923	0.541043	-0.226717	-1.03766	0.134053	0.320174	-0.25566	-1.15655
251	KEGG_INSULIN_SIGNALING_PATHWAY	0.124188	0.257276	-0.315941	-1.22761	0.97369	1	0.171413	0.734184	0.162969	0.35483	0.257967	1.14074	0.41889	0.622405	-0.254152	-1.0182	0.246004	0.431283	-0.25371	-1.09582	0.496662	0.730452	-0.231319	-0.982359
252	KEGG_GNRH_SIGNALING_PATHWAY	0.435309	0.612134	-0.276008	-1.0139	0.92687	1	-0.191353	-0.752051	0.557791	0.75779	-0.257654	-0.950229	0.903927	0.976536	-0.198545	-0.755507	0.636655	0.799993	0.233377	0.911143	0.490975	0.726995	0.255433	0.983041
253	KEGG_PROGESTERONE_MEDIATED_OOCYTE_MATURATION	0.989496	1	-0.169568	-0.616149	0.989664	1	0.163678	0.646847	0.445948	0.663448	-0.277725	-1.01189	0.990925	1	-0.167023	-0.626561	0.740115	0.8776	0.222334	0.856989	0.321837	0.566424	0.28304	1.07584
254	KEGG_MELANOGENESIS	0.0684025	0.166779	-0.361406	-1.33198	0.506261	0.749781	0.241313	0.973577	0.443761	0.662558	0.239749	1.00286	0.0746199	0.226635	-0.344138	-1.31539	0.0935515	0.223652	-0.308005	-1.25576	0.812571	0.978457	0.214289	0.8284
255	KEGG_ADIPOCYTOKINE_SIGNALING_PATHWAY	0.0610755	0.153147	-0.399385	-1.37492	0.472049	0.724566	-0.270029	-0.99049	0.0269231	0.0997959	0.373144	1.44477	0.252855	0.469668	-0.319862	-1.13472	0.0283087	0.0963416	-0.386493	-1.45788	0.0976756	0.260089	-0.341326	-1.28013
256	KEGG_TYPE_II_DIABETES_MELLITUS	0.211744	0.372013	-0.376563	-1.19501	0.686038	0.878005	-0.256039	-0.862618	0.290616	0.517735	0.311123	1.09958	0.567257	0.746841	-0.285876	-0.933402	0.363594	0.559803	-0.303953	-1.05769	0.389265	0.635906	-0.302084	-1.03864
257	KEGG_TYPE_I_DIABETES_MELLITUS	0.00566751	0.0270214	-0.521185	-1.65397	0.451477	0.710888	-0.296003	-0.997262	0.00303674	0.0194336	0.515022	1.82021	0.0887764	0.249444	-0.414436	-1.35316	0.000469153	0.00375499	-0.575568	-2.00285	0.012089	0.0591285	-0.477201	-1.64073
258	KEGG_ALDOSTERONE_REGULATED_SODIUM_REABSORPTION	0.00521327	0.025385	-0.541551	-1.68177	0.26188	0.526591	0.3383	1.13393	0.102496	0.257116	0.380278	1.3079	0.0109066	0.0683191	-0.518219	-1.65522	0.00670055	0.0313086	-0.502336	-1.7107	0.581655	0.800691	-0.274593	-0.92119
259	KEGG_VASOPRESSIN_REGULATED_WATER_REABSORPTION	0.344924	0.520501	0.294658	1.06109	0.19754	0.453711	-0.349556	-1.19236	0.837693	0.963989	-0.234077	-0.758497	0.447251	0.647176	0.282674	0.997274	0.785021	0.914464	0.238931	0.807488	0.886705	1	-0.212751	-0.742546
260	KEGG_PROXIMAL_TUBULE_BICARBONATE_RECLAMATION	0.295424	0.469501	-0.415928	-1.14036	0.278957	0.543036	0.394309	1.14126	0.211998	0.421274	0.4055	1.20926	0.22333	0.437623	-0.433416	-1.20897	0.440952	0.635257	-0.346639	-1.01423	0.350652	0.598095	-0.371295	-1.08107
261	KEGG_ALZHEIMERS_DISEASE	0.982183	1	-0.175016	-0.689108	0.79056	0.943951	-0.202441	-0.858999	0.927685	1	0.181793	0.815595	0.964059	1	0.173112	0.769666	0.856091	0.967423	-0.191584	-0.83947	0.477254	0.715739	-0.229978	-0.992679
262	KEGG_PARKINSONS_DISEASE	0.998511	1	0.135496	0.588124	1	1	-0.124666	-0.506794	0.936461	1	-0.194402	-0.740542	0.998566	1	0.146903	0.624779	0.98668	1	0.167002	0.672835	1	1	0.118561	0.470619
263	KEGG_AMYOTROPHIC_LATERAL_SCLEROSIS_ALS	0.919876	0.994049	0.200242	0.725554	0.101799	0.312254	-0.382799	-1.31454	0.363498	0.58774	0.288767	1.04393	0.124008	0.307574	0.358426	1.27313	0.751244	0.887032	-0.238876	-0.841776	0.100559	0.264822	-0.372931	-1.31056
264	KEGG_HUNTINGTONS_DISEASE	1	1	0.11085	0.511826	1	1	-0.121736	-0.524117	0.999871	1	-0.131609	-0.529025	1	1	0.107464	0.486009	1	1	0.126341	0.540322	1	1	-0.120533	-0.529204
265	KEGG_PRION_DISEASES	0.0431117	0.118802	-0.487951	-1.47931	0.214908	0.474397	-0.371382	-1.18881	0.00347122	0.0215558	0.540163	1.80678	0.0992981	0.26483	-0.435921	-1.35549	0.000692201	0.00502624	-0.565346	-1.86722	0.00120773	0.0101086	-0.578043	-1.88023
266	KEGG_VIBRIO_CHOLERAE_INFECTION	0.627704	0.778631	-0.271309	-0.899042	0.204156	0.463292	-0.334599	-1.18128	0.197409	0.401686	0.315011	1.17423	0.89326	0.970986	0.205691	0.75282	0.421478	0.616696	-0.280832	-1.01928	0.0567099	0.174893	-0.382714	-1.38194
267	KEGG_EPITHELIAL_CELL_SIGNALING_IN_HELICOBACTER_PYLORI_INFECTION	0.00692704	0.0315036	-0.461247	-1.61142	0.0484147	0.203495	-0.376364	-1.40236	0.00066072	0.00779369	0.472607	1.86146	0.578262	0.755692	-0.260378	-0.936054	0.000733138	0.00512228	-0.47081	-1.80437	0.00150188	0.0119216	-0.478922	-1.82418
268	KEGG_PATHOGENIC_ESCHERICHIA_COLI_INFECTION	0.0322091	0.0962635	-0.4371	-1.46657	0.311863	0.575448	-0.305189	-1.08924	0.0596026	0.176825	0.361334	1.36513	0.385468	0.596224	-0.302559	-1.04566	0.0958611	0.227658	-0.35022	-1.28829	0.0434783	0.146408	-0.385544	-1.40833
269	KEGG_LEISHMANIA_INFECTION	0.000288517	0.00324841	-0.513415	-1.82994	0.00113186	0.0194975	-0.461799	-1.75433	0.00034188	0.00773881	0.598623	2.4056	0.41328	0.618506	0.255983	1.01755	0.000243072	0.00265461	-0.593745	-2.32664	0.000251383	0.00416658	-0.586735	-2.28107
270	KEGG_PATHWAYS_IN_CANCER	0.00162848	0.0106657	-0.34715	-1.48571	0.0129933	0.0901464	0.275106	1.3186	0.357237	0.582087	-0.241791	-1.0435	0.000400374	0.00783611	-0.344877	-1.54465	0.0397648	0.12211	-0.254781	-1.22948	0.00844444	0.0448528	0.300736	1.36331
271	KEGG_COLORECTAL_CANCER	0.389511	0.567731	-0.297887	-1.03806	0.782756	0.93856	0.219198	0.832175	0.826274	0.955658	0.20989	0.823374	0.381848	0.593831	-0.290582	-1.04243	0.593009	0.76761	-0.243822	-0.931402	0.993508	1	-0.159564	-0.606402
272	KEGG_RENAL_CELL_CARCINOMA	0.0110401	0.0441779	-0.443081	-1.56561	0.392472	0.658484	0.267065	1.02858	0.014527	0.0633197	0.371977	1.47955	0.0377907	0.148158	-0.390296	-1.41999	0.00219941	0.0128342	-0.430126	-1.66941	0.260146	0.499001	-0.288441	-1.11109
273	KEGG_PANCREATIC_CANCER	0.493364	0.664068	-0.275699	-0.982665	0.543076	0.779364	0.246217	0.955835	0.982906	1	0.166427	0.668797	0.412217	0.617467	-0.279062	-1.02413	0.862421	0.970785	-0.202953	-0.795287	0.904548	1	0.20309	0.757948
274	KEGG_ENDOMETRIAL_CANCER	0.163939	0.311609	-0.365119	-1.23018	0.74403	0.913466	0.230496	0.844197	0.350063	0.574304	0.277036	1.05124	0.146321	0.338857	-0.358013	-1.24207	0.190955	0.363002	-0.320969	-1.18477	0.842522	0.997853	-0.216329	-0.791716
275	KEGG_GLIOMA	0.203095	0.361101	-0.336876	-1.17691	0.121859	0.340545	0.32985	1.25561	0.451039	0.668011	-0.286312	-1.00457	0.156362	0.351587	-0.34003	-1.2224	0.660802	0.817665	-0.234598	-0.899094	0.0868986	0.238202	0.354674	1.29884
276	KEGG_PROSTATE_CANCER	0.043673	0.119779	-0.377127	-1.39338	0.0683742	0.249581	0.322556	1.30335	0.831347	0.95888	0.201107	0.843288	0.00903005	0.0601781	-0.400159	-1.53108	0.207602	0.384336	-0.279219	-1.14076	0.461651	0.703455	0.257715	0.997996
277	KEGG_THYROID_CANCER	0.297958	0.472338	-0.376224	-1.12406	0.739477	0.91138	0.255278	0.82015	0.242468	0.460596	0.352711	1.15911	0.469616	0.663101	-0.323616	-0.989608	0.304095	0.493681	-0.339251	-1.10016	0.620473	0.82971	-0.281426	-0.897565
278	KEGG_BASAL_CELL_CARCINOMA	0.153551	0.296378	-0.37698	-1.24921	0.134443	0.361438	0.348628	1.25504	0.627515	0.81331	-0.269725	-0.900928	0.13991	0.330088	-0.370206	-1.26187	0.256593	0.442443	-0.31161	-1.13098	0.286584	0.528222	0.321692	1.11154
279	KEGG_MELANOMA	0.106607	0.230501	-0.375269	-1.29533	0.0173802	0.10969	0.403234	1.51289	0.106813	0.264795	-0.369677	-1.2831	0.0316993	0.133095	-0.409212	-1.45343	0.53661	0.720523	0.26222	0.955921	0.00987613	0.050536	0.43739	1.5785
280	KEGG_BLADDER_CANCER	0.0384315	0.109524	-0.460901	-1.47263	0.448878	0.708644	0.289289	1.00174	0.201465	0.407467	0.330311	1.17599	0.0523657	0.181031	-0.435788	-1.43125	0.0670286	0.177435	-0.39145	-1.36721	0.688399	0.880632	-0.249139	-0.865799
281	KEGG_CHRONIC_MYELOID_LEUKEMIA	0.334624	0.508815	-0.299026	-1.07199	0.634562	0.840236	0.234317	0.914291	0.996348	1	-0.160931	-0.57857	0.231495	0.44593	-0.310801	-1.14613	0.796837	0.924431	-0.211696	-0.834853	0.731991	0.916128	0.230587	0.864014
282	KEGG_ACUTE_MYELOID_LEUKEMIA	0.487754	0.659682	-0.285803	-0.980853	0.993039	1	0.160799	0.600144	0.747119	0.89883	0.222811	0.859788	0.541126	0.725468	-0.269667	-0.952557	0.679254	0.832923	-0.235179	-0.884683	0.855628	1	0.217919	0.781507
283	KEGG_SMALL_CELL_LUNG_CANCER	0.154031	0.29719	-0.331073	-1.21217	0.230388	0.491039	0.281826	1.1266	0.227001	0.441366	-0.312105	-1.1455	0.174751	0.377253	-0.314878	-1.19278	0.617777	0.785942	-0.227837	-0.92079	0.114051	0.28684	0.323919	1.24072
284	KEGG_NON_SMALL_CELL_LUNG_CANCER	0.331872	0.505801	-0.319499	-1.08195	0.898654	1	0.202588	0.74747	0.411523	0.632242	0.265635	1.01462	0.492749	0.68279	-0.279661	-0.978036	0.237081	0.421097	-0.304874	-1.13504	0.411431	0.658279	-0.27584	-1.0187
285	KEGG_ASTHMA	0.0891025	0.203074	-0.486625	-1.39177	0.279976	0.543746	-0.378499	-1.13646	0.00593723	0.0323557	0.564442	1.75619	0.440126	0.640762	-0.347912	-1.01554	0.00282552	0.0157196	-0.585381	-1.79924	0.0100382	0.0512613	-0.556295	-1.69783
286	KEGG_AUTOIMMUNE_THYROID_DISEASE	0.00397456	0.020804	-0.562795	-1.71803	0.378065	0.644415	-0.325865	-1.0519	0.000292398	0.00773881	0.659896	2.21688	0.208177	0.421549	-0.385898	-1.20817	0.000229674	0.00265461	-0.68701	-2.29221	0.000482509	0.00549497	-0.632308	-2.07376
287	KEGG_SYSTEMIC_LUPUS_ERYTHEMATOSUS	0.758242	0.883269	-0.222205	-0.853544	0.0105282	0.0798674	-0.356479	-1.4698	0.00393856	0.0236973	0.365946	1.60261	0.036036	0.143972	0.310099	1.33877	0.0583832	0.160826	-0.301945	-1.28922	0.000790097	0.00756989	-0.389527	-1.63797
288	KEGG_ALLOGRAFT_REJECTION	0.0332379	0.0983451	-0.491376	-1.5074	0.203074	0.462828	-0.369329	-1.19957	0.00087668	0.00814074	0.588436	1.99083	0.411544	0.616896	-0.327036	-1.03085	0.000230574	0.00265461	-0.606274	-2.03478	0.000723415	0.00712949	-0.610026	-2.01947
289	KEGG_GRAFT_VERSUS_HOST_DISEASE	0.000315209	0.00340236	-0.64143	-2.00522	0.051582	0.211457	-0.437323	-1.44716	0.000297265	0.00773881	0.729959	2.52386	0.0409377	0.155058	-0.459729	-1.47784	0.000232775	0.00265461	-0.741317	-2.5351	0.0002442	0.00416658	-0.710775	-2.39707
290	KEGG_PRIMARY_IMMUNODEFICIENCY	0.52891	0.692817	-0.306562	-0.952014	0.765719	0.927195	0.242577	0.813079	0.516447	0.723803	-0.308711	-0.965073	0.539536	0.724858	-0.295258	-0.943067	0.475739	0.66683	-0.287936	-0.980565	0.423567	0.669561	0.316396	1.02061
291	KEGG_HYPERTROPHIC_CARDIOMYOPATHY_HCM	0.224475	0.386946	-0.324416	-1.15235	0.522404	0.760988	0.24857	0.962684	0.22744	0.441878	-0.322276	-1.1501	0.282525	0.498282	-0.302002	-1.10631	0.306068	0.494406	-0.276143	-1.07874	0.160786	0.361534	0.322562	1.20026
292	KEGG_ARRHYTHMOGENIC_RIGHT_VENTRICULAR_CARDIOMYOPATHY_ARVC	0.728229	0.860699	-0.242228	-0.853064	0.770687	0.93083	-0.222068	-0.834542	0.0544034	0.165748	-0.387051	-1.37046	0.725794	0.86484	0.221088	0.870607	0.134645	0.288074	0.332122	1.23871	0.126302	0.306463	0.335817	1.24088
293	KEGG_DILATED_CARDIOMYOPATHY	0.680171	0.822814	0.221573	0.904468	0.743983	0.913466	0.21943	0.861503	0.0490909	0.154426	-0.377848	-1.36479	0.534002	0.719922	0.239595	0.961596	0.09	0.217331	0.338717	1.29279	0.079834	0.223012	0.344514	1.29811
294	KEGG_VIRAL_MYOCARDITIS	0.129027	0.263396	-0.362727	-1.26037	0.984064	1	-0.172284	-0.637906	0.0679868	0.193753	0.335451	1.31118	0.573099	0.750896	-0.262085	-0.936621	0.0119367	0.0499097	-0.408897	-1.55646	0.161114	0.36211	-0.315427	-1.19672
295	PID_FANCONI_PATHWAY	0.0311073	0.0938789	0.405457	1.48321	0.157672	0.398737	-0.356106	-1.23269	0.41104	0.632004	-0.315341	-1.03704	0.0564256	0.190818	0.388238	1.39282	0.176256	0.344298	0.353447	1.21306	0.801901	0.971708	-0.226667	-0.803325
296	PID_SMAD2_3NUCLEAR_PATHWAY	0.0229541	0.0753649	-0.404492	-1.46555	0.087152	0.287082	0.325356	1.28397	0.726993	0.888429	-0.237683	-0.86341	0.00958366	0.062768	-0.40994	-1.53234	0.305209	0.49427	-0.269232	-1.07461	0.269473	0.509702	0.29212	1.10778
297	PID_FCER1_PATHWAY	0.306574	0.481228	-0.316637	-1.09601	0.116654	0.333972	-0.343606	-1.26873	0.000656814	0.00779369	0.477776	1.8577	0.367727	0.579651	0.272099	1.04847	0.00315917	0.0172912	-0.44028	-1.6732	0.000248324	0.00416658	-0.533254	-2.01746
298	PID_ENDOTHELIN_PATHWAY	0.0153434	0.0561933	-0.445895	-1.53504	0.235344	0.497596	0.304978	1.14195	0.76533	0.912631	-0.24031	-0.829052	0.023491	0.108903	-0.42083	-1.49291	0.0776676	0.196414	-0.350169	-1.32087	0.194025	0.408004	0.327334	1.17809
299	PID_BCR_5PATHWAY	0.224863	0.387409	-0.330601	-1.1565	0.100436	0.310772	-0.344322	-1.28677	0.000665115	0.00779369	0.536986	2.12094	0.494778	0.684282	0.249763	0.979362	0.00048852	0.00375499	-0.485844	-1.86878	0.000251572	0.00416658	-0.528106	-2.01586
300	PID_PRL_SIGNALING_EVENTS_PATHWAY	0.0589673	0.149423	-0.508078	-1.45312	0.611474	0.823384	0.294956	0.897998	0.102064	0.256691	0.433123	1.34761	0.0519958	0.180247	-0.502513	-1.46682	0.0572169	0.158393	-0.477603	-1.46797	0.725382	0.911485	-0.269384	-0.822168
301	PID_RHOA_PATHWAY	0.462219	0.63715	-0.308155	-0.995064	0.438576	0.69922	-0.292058	-1.00293	0.011236	0.0521855	0.453426	1.6392	0.98459	1	-0.175195	-0.581316	0.0651504	0.173758	-0.390966	-1.37773	0.0257469	0.102458	-0.43179	-1.5174
302	PID_ERBB4_PATHWAY	0.503145	0.671703	0.276836	0.966104	0.111601	0.326179	-0.398535	-1.31881	0.684602	0.855818	0.252755	0.873912	0.271689	0.489033	0.326522	1.12037	0.884777	0.985367	-0.216271	-0.739586	0.108425	0.279108	-0.388279	-1.30946
303	PID_AURORA_B_PATHWAY	0.691422	0.831213	0.245211	0.870003	0.496721	0.743824	-0.289579	-0.968321	0.746898	0.89883	-0.256737	-0.819104	0.481554	0.673961	0.282061	0.97976	0.733287	0.873538	0.252705	0.83759	0.915172	1	-0.207843	-0.709212
304	PID_LYSOPHOSPHOLIPID_PATHWAY	0.000441956	0.00440206	-0.514283	-1.79214	0.479079	0.72978	0.258563	0.981619	0.225017	0.439203	0.288562	1.13199	0.00356564	0.0326385	-0.461565	-1.65581	0.0129553	0.0533265	-0.4006	-1.5303	0.102718	0.268401	0.349965	1.27678
305	PID_INSULIN_PATHWAY	0.712194	0.847836	-0.259742	-0.843395	0.988865	1	-0.164053	-0.565634	0.709628	0.874778	0.238393	0.86445	0.860859	0.952303	-0.225614	-0.751468	0.792852	0.920891	-0.229824	-0.81564	0.875823	1	-0.21397	-0.754542
306	PID_NOTCH_PATHWAY	0.20721	0.365845	-0.342978	-1.18073	0.747513	0.915731	0.226291	0.847316	0.700321	0.868708	0.227518	0.880922	0.292985	0.510599	-0.311572	-1.10532	0.427776	0.621883	-0.269288	-1.01578	0.717019	0.905583	0.239574	0.862235
307	PID_INTEGRIN1_PATHWAY	0.000148478	0.00208098	-0.572982	-1.97779	0.00657058	0.0594425	0.431869	1.62032	0.314232	0.540754	-0.315489	-1.09502	0.000326797	0.00702537	-0.531656	-1.88832	0.0306541	0.101978	-0.38092	-1.44323	0.0199197	0.0851282	0.410009	1.47968
308	PID_P73PATHWAY	0.459138	0.634294	-0.277466	-0.999674	0.792388	0.944371	0.212951	0.836725	0.603776	0.797949	-0.255412	-0.924215	0.245256	0.461109	-0.30535	-1.13414	0.902023	0.994558	-0.193451	-0.769018	0.329794	0.573994	0.284217	1.07304
309	PID_P38_MKK3_6PATHWAY	0.299887	0.474499	-0.382419	-1.1253	0.708724	0.892533	0.26536	0.836117	0.180632	0.380318	0.381119	1.22078	0.238617	0.454184	-0.393446	-1.18155	0.132957	0.285314	-0.405344	-1.29024	0.307303	0.549191	-0.352397	-1.11155
310	PID_GMCSF_PATHWAY	0.198104	0.354993	-0.390494	-1.21266	0.256415	0.521119	-0.348247	-1.1444	0.00646109	0.0346105	0.496883	1.70893	0.683027	0.833485	-0.26782	-0.855429	0.0136322	0.0556121	-0.478244	-1.62866	0.00752245	0.0409501	-0.510351	-1.7121
311	PID_WNT_NONCANONICAL_PATHWAY	0.515267	0.681334	-0.31447	-0.964705	0.495726	0.742999	0.294188	0.971232	0.856809	0.974727	0.224218	0.758586	0.479508	0.671659	-0.312357	-0.984582	0.487434	0.67723	-0.290866	-0.976203	0.864048	1	0.23238	0.738269
312	PID_NFKAPPAB_ATYPICAL_PATHWAY	0.0338333	0.0993471	-0.586292	-1.56402	0.504171	0.749639	0.344959	0.966944	0.0241546	0.0934749	0.554682	1.60542	0.0667024	0.211356	-0.537446	-1.45633	0.0225949	0.080949	-0.575878	-1.6325	0.355103	0.602127	-0.37844	-1.07431
313	PID_IL4_2PATHWAY	0.00014988	0.00208098	-0.611399	-2.08791	0.274126	0.539522	0.299341	1.11333	0.000637552	0.00779369	0.526402	2.02269	0.00115169	0.0154481	-0.494665	-1.74203	0.000241371	0.00265461	-0.590167	-2.21254	0.0123732	0.0600744	-0.418589	-1.55746
314	PID_HDAC_CLASSII_PATHWAY	0.462954	0.637333	-0.322554	-0.996159	0.956513	1	-0.197088	-0.643123	0.804729	0.93986	0.234144	0.799952	0.944654	0.998237	-0.205595	-0.651743	0.568072	0.745085	-0.275302	-0.930547	0.747213	0.928478	-0.247646	-0.824984
315	PID_BETA_CATENIN_DEG_PATHWAY	0.0683333	0.166691	-0.548337	-1.46277	0.0644964	0.241741	0.518097	1.45226	0.888084	0.991798	0.240346	0.695636	0.0168097	0.0886299	-0.606183	-1.64259	0.176334	0.344316	-0.441769	-1.25233	0.555672	0.779738	0.344881	0.936408
316	PID_HDAC_CLASSIII_PATHWAY	0.141541	0.280076	-0.444377	-1.2956	0.613182	0.824287	0.28877	0.897912	0.382412	0.606984	0.328994	1.04492	0.282293	0.498282	-0.382603	-1.13809	0.216655	0.396859	-0.377531	-1.18762	0.778338	0.953228	-0.25273	-0.788469
317	PID_GLYPICAN_1PATHWAY	0.000651572	0.0056024	-0.658653	-1.88377	0.413401	0.677552	-0.341246	-1.0246	0.00565451	0.0311866	0.567571	1.76593	0.0441176	0.163468	-0.51164	-1.49346	0.000470921	0.00375499	-0.658445	-2.02381	0.141013	0.331293	-0.422302	-1.28888
318	PID_TCR_PATHWAY	0.0257618	0.081962	-0.420307	-1.47325	0.329231	0.592106	-0.286731	-1.07419	0.000334448	0.00773881	0.56082	2.22315	0.714263	0.856825	-0.238597	-0.86402	0.000244021	0.00265461	-0.532183	-2.05383	0.000252717	0.00416658	-0.538682	-2.0609
319	PID_IL27_PATHWAY	0.00113803	0.00839421	-0.63924	-1.84666	0.207602	0.466387	-0.398906	-1.20909	0.00852757	0.0426803	0.548538	1.72738	0.0653583	0.209931	-0.488617	-1.44163	0.00188058	0.0111945	-0.597094	-1.85635	0.0220624	0.0915433	-0.516333	-1.59246
320	PID_NFKAPPAB_CANONICAL_PATHWAY	0.00733018	0.0327159	-0.58781	-1.68116	0.58187	0.803638	0.301362	0.917501	0.0022618	0.0156706	0.591233	1.83955	0.0442927	0.163698	-0.511443	-1.49289	0.000470921	0.00375499	-0.635002	-1.95175	0.0485182	0.156842	-0.485427	-1.48154
321	PID_E2F_PATHWAY	0.954455	1	0.181218	0.733579	0.914296	1	-0.195814	-0.748231	0.965585	1	-0.188674	-0.678311	0.818255	0.926152	0.206594	0.825606	0.855397	0.966887	0.208334	0.790797	0.998747	1	-0.144671	-0.564995
322	PID_ER_NONGENOMIC_PATHWAY	0.0724052	0.174508	-0.429923	-1.38237	0.389746	0.65544	0.298079	1.03578	0.557117	0.75779	0.260763	0.935611	0.0736083	0.22535	-0.416221	-1.37506	0.246812	0.432113	-0.325747	-1.14349	0.434014	0.678728	0.302938	1.01353
323	PID_DNA_PK_PATHWAY	0.123663	0.256504	0.476115	1.35386	0.456638	0.714314	-0.3644	-0.996039	0.424936	0.644386	-0.396537	-1.03973	0.351693	0.56482	0.381089	1.07764	0.159259	0.322364	0.477423	1.29306	0.51287	0.745373	0.362028	0.965748
324	PID_HIF2PATHWAY	0.000477251	0.00456396	-0.63041	-1.9112	0.00351458	0.040922	0.541505	1.76105	0.827502	0.95641	-0.248848	-0.756791	0.00102722	0.0143128	-0.600301	-1.86663	0.0385325	0.119789	-0.455368	-1.50399	0.169396	0.373196	0.395953	1.24124
325	PID_CD40_PATHWAY	0.0102204	0.041559	-0.545366	-1.6417	0.508251	0.751452	0.298251	0.96266	0.0520833	0.160134	0.43349	1.43649	0.00909871	0.060378	-0.539731	-1.66298	0.0174216	0.067144	-0.493933	-1.61487	0.546638	0.772356	-0.293027	-0.943286
326	PID_ATR_PATHWAY	0.401833	0.58031	0.285126	1.02346	0.694027	0.881667	-0.253043	-0.857077	0.968864	1	0.185608	0.660812	0.638198	0.802534	0.254012	0.892318	0.983951	1	-0.170672	-0.596101	0.560403	0.784437	-0.26925	-0.935688
327	PID_INTEGRIN_CS_PATHWAY	0.625141	0.776218	-0.302937	-0.891421	0.218995	0.477964	-0.38745	-1.19473	0.2392	0.457307	0.360755	1.15555	0.451977	0.650454	0.311588	0.997317	0.229035	0.411267	-0.368625	-1.17336	0.105327	0.272808	-0.427531	-1.34854
328	PID_MET_PATHWAY	0.132255	0.267595	-0.340789	-1.24014	0.966996	1	-0.178674	-0.695364	0.00177557	0.0129338	0.404037	1.65927	0.467697	0.661817	-0.264198	-0.99462	0.00146556	0.00915747	-0.417823	-1.6786	0.0547945	0.170872	-0.338107	-1.34013
329	PID_PTP1B_PATHWAY	0.0335315	0.0989808	-0.43892	-1.46243	0.378059	0.644415	0.287659	1.04147	0.0971446	0.248797	0.344276	1.28977	0.136884	0.32594	-0.368131	-1.26091	0.0234058	0.0834972	-0.407346	-1.48601	0.0702439	0.203529	-0.372703	-1.35099
330	PID_INTEGRIN3_PATHWAY	0.00015748	0.00208098	-0.719667	-2.26185	0.0002079	0.00710655	0.615425	2.09461	0.345076	0.569279	-0.341171	-1.08187	0.000169348	0.00465476	-0.693114	-2.24233	0.00583976	0.0282171	-0.487956	-1.67842	0.00696568	0.0385874	0.514027	1.68168
331	PID_IL12_2PATHWAY	0.000147319	0.00208098	-0.538018	-1.87485	0.128463	0.352136	-0.335006	-1.24543	0.000330907	0.00773881	0.578488	2.26934	0.124797	0.30885	-0.35126	-1.2601	0.000244439	0.00265461	-0.579922	-2.2153	0.000249688	0.00416658	-0.570489	-2.16807
332	PID_S1P_S1P3_PATHWAY	0.000319387	0.00342541	-0.652055	-1.96286	0.0431106	0.189055	0.452643	1.46099	0.0384838	0.129279	0.448712	1.48694	0.000515021	0.00885137	-0.633823	-1.95289	0.000464576	0.00375499	-0.604448	-1.97618	0.661846	0.862905	-0.270379	-0.870379
333	PID_AR_PATHWAY	0.831626	0.934557	-0.22852	-0.788792	0.310937	0.573949	0.288451	1.08224	0.824625	0.955068	-0.227758	-0.790521	0.306209	0.523161	-0.308115	-1.09435	0.99744	1	0.151897	0.553738	0.548711	0.773625	0.262882	0.948715
334	PID_NFAT_TFPATHWAY	0.000472292	0.00456396	-0.629592	-1.998	0.105263	0.318002	0.380444	1.31097	0.0012147	0.00983886	0.576059	2.03593	0.000506329	0.00885137	-0.565978	-1.84795	0.000234577	0.00265461	-0.626498	-2.18007	0.0261122	0.103233	-0.443648	-1.52537
335	PID_EPHB_FWD_PATHWAY	0.309824	0.48428	-0.349424	-1.10889	0.684211	0.876612	0.250909	0.864607	0.166717	0.360528	0.344887	1.21891	0.814346	0.924224	-0.239194	-0.780984	0.217687	0.397447	-0.336282	-1.17018	0.23912	0.470302	-0.334914	-1.15151
336	PID_AVB3_OPN_PATHWAY	0.0408585	0.11424	-0.486284	-1.48447	0.45677	0.714314	0.305006	0.999427	0.156725	0.347128	0.366652	1.23174	0.0431064	0.160969	-0.473205	-1.4815	0.0440974	0.131248	-0.443289	-1.47904	0.543305	0.770932	-0.287453	-0.94275
337	PID_FRA_PATHWAY	0.000157978	0.00208098	-0.736739	-2.28791	0.00103756	0.0179963	0.550407	1.84488	0.00969163	0.0466943	0.479163	1.64799	0.000170416	0.00465865	-0.726013	-2.31892	0.000231054	0.00265461	-0.622723	-2.12068	0.517939	0.749923	0.299358	0.965651
338	PID_MYC_ACTIV_PATHWAY	0.976908	1	0.171574	0.704793	0.611563	0.823384	0.234602	0.925822	0.0752448	0.208794	-0.361741	-1.31406	0.669285	0.823307	-0.237972	-0.889531	0.252664	0.438208	0.292065	1.12312	0.0483924	0.156637	0.358013	1.35767
339	PID_ARF6_TRAFFICKING_PATHWAY	0.934499	1	-0.206708	-0.684972	0.605926	0.819682	-0.258787	-0.913629	0.857101	0.974727	-0.227049	-0.758382	0.607617	0.777886	0.249418	0.912856	0.975142	1	0.180866	0.63294	0.562454	0.785552	-0.260584	-0.940939
340	PID_RHOA_REG_PATHWAY	0.411349	0.589147	-0.313399	-1.02679	0.857292	0.98397	0.216697	0.770027	0.682642	0.854475	0.238577	0.876122	0.739503	0.874812	-0.248358	-0.833932	0.697226	0.847502	-0.241169	-0.86553	0.551514	0.776194	0.277166	0.946931
341	PID_REELIN_PATHWAY	0.775893	0.896769	-0.26798	-0.788555	0.484101	0.733441	0.311097	0.98023	0.791088	0.929713	-0.264096	-0.782933	0.714981	0.856991	-0.275486	-0.827308	0.967102	1	0.196493	0.601439	0.66735	0.867423	0.285525	0.866179
342	PID_PS1_PATHWAY	0.439366	0.614987	-0.308959	-1.0091	0.654134	0.855183	0.250038	0.885172	0.619982	0.808586	0.248454	0.90628	0.46864	0.662524	-0.296864	-0.994048	0.2996	0.488806	-0.308098	-1.09994	0.629386	0.835527	-0.25444	-0.901757
343	PID_ILK_PATHWAY	0.981726	1	-0.181362	-0.59693	0.924072	1	0.20141	0.718227	0.888938	0.991798	-0.219898	-0.728519	0.90178	0.975264	-0.215019	-0.725437	0.997396	1	0.151201	0.523704	0.996333	1	-0.152381	-0.544911
344	PID_NECTIN_PATHWAY	0.0111488	0.0445421	-0.564356	-1.6454	0.248404	0.513551	0.374078	1.16317	0.171584	0.367912	0.387273	1.23002	0.108897	0.280899	-0.450938	-1.34136	0.0072924	0.0332253	-0.54459	-1.71315	0.853374	1	0.246011	0.739337
345	PID_P38_ALPHA_BETA_PATHWAY	0.0187719	0.0653548	-0.520052	-1.57663	0.396321	0.662025	-0.324512	-1.03877	0.00173561	0.0128573	0.573074	1.91686	0.200308	0.411413	-0.391322	-1.21681	0.000230734	0.00265461	-0.64834	-2.14133	0.00434783	0.0268998	-0.546154	-1.7765
346	PID_WNT_SIGNALING_PATHWAY	0.138351	0.275498	-0.451183	-1.30339	0.167488	0.413175	0.406914	1.25112	0.648096	0.828653	0.279436	0.879962	0.0946206	0.258243	-0.464664	-1.37095	0.140574	0.296596	-0.410892	-1.27746	0.870199	1	0.242105	0.721263
347	PID_TRAIL_PATHWAY	0.700595	0.839046	-0.282238	-0.843253	0.101018	0.311539	-0.428784	-1.34733	0.00545194	0.0304365	0.535936	1.76124	0.114715	0.290843	0.40304	1.31097	0.0565379	0.156955	-0.442832	-1.43606	0.00917431	0.0478701	-0.527401	-1.68206
348	PID_CDC42_PATHWAY	0.43644	0.613039	-0.286152	-1.01411	0.609618	0.822526	-0.243361	-0.919471	0.00677507	0.0358345	0.393807	1.5727	0.832527	0.93513	-0.217869	-0.795454	0.0193986	0.072977	-0.381436	-1.48651	0.0232268	0.0947532	-0.379748	-1.47011
349	PID_RET_PATHWAY	0.0837795	0.194545	-0.434412	-1.36531	0.300624	0.564586	0.323744	1.10187	0.543981	0.747806	0.270969	0.944509	0.252498	0.469521	-0.357087	-1.15523	0.167484	0.334565	-0.35642	-1.22598	0.61366	0.825102	0.277734	0.908628
350	PID_CDC42_REG_PATHWAY	0.583837	0.74103	-0.303548	-0.92026	0.457102	0.714314	0.306701	0.997433	0.934047	1	0.203836	0.681809	0.193289	0.402585	-0.393508	-1.22361	0.656668	0.815181	-0.266775	-0.881103	0.501194	0.734345	0.309721	0.970916
351	PID_ATM_PATHWAY	0.049569	0.131366	0.426546	1.44225	0.055223	0.218718	-0.448753	-1.44858	0.999708	1	0.13677	0.45947	0.0149182	0.0824215	0.484929	1.62021	0.544263	0.725396	0.298568	0.946552	0.629192	0.83549	-0.271572	-0.890666
352	PID_ARF6_PATHWAY	0.0448993	0.122593	-0.473929	-1.46366	0.524648	0.76261	0.286383	0.95368	0.254524	0.476335	0.330125	1.12787	0.180603	0.386239	-0.38734	-1.22788	0.0794748	0.199879	-0.405132	-1.36938	0.490548	0.726791	-0.292332	-0.973846
353	PID_LKB1_PATHWAY	0.97067	1	-0.189985	-0.625314	0.954877	1	-0.190402	-0.666069	0.857888	0.975119	0.213053	0.78601	0.932505	0.993329	-0.204087	-0.688555	0.937058	1	-0.194715	-0.701415	0.698289	0.889153	-0.242669	-0.867781
354	PID_CD8_TCR_PATHWAY	0.0154218	0.0564159	-0.454554	-1.5393	0.462638	0.717907	-0.275703	-0.995954	0.000316556	0.00773881	0.60822	2.32316	0.642221	0.804777	-0.256029	-0.895389	0.000239234	0.00265461	-0.578382	-2.1533	0.000246366	0.00416658	-0.576839	-2.13032
355	PID_WNT_CANONICAL_PATHWAY	0.111572	0.237497	-0.49558	-1.35875	0.0976349	0.305482	0.475261	1.37556	0.955049	1	-0.21781	-0.596644	0.0204809	0.0984882	-0.576913	-1.60925	0.404668	0.599553	-0.355315	-1.03961	0.425091	0.670705	0.366026	1.02644
356	PID_TCPTP_PATHWAY	0.0755625	0.180376	-0.426175	-1.37616	0.289154	0.553021	0.31849	1.11129	0.728515	0.889402	0.236291	0.854223	0.0974874	0.262355	-0.40045	-1.32873	0.190713	0.362679	-0.338172	-1.19169	0.874087	1	0.222625	0.747356
357	PID_ANGIOPOIETIN_RECEPTOR_PATHWAY	0.34426	0.519696	-0.329938	-1.07762	0.197186	0.453711	-0.342869	-1.18687	0.0695679	0.19692	0.369021	1.34607	0.788715	0.90602	0.227727	0.816979	0.25959	0.44595	-0.316192	-1.12884	0.0272904	0.105837	-0.421149	-1.49258
358	PID_FAS_PATHWAY	0.923658	0.995236	-0.216958	-0.68519	0.717593	0.89683	-0.251679	-0.841587	0.155146	0.345332	0.350031	1.22882	0.913511	0.982459	0.206328	0.716696	0.629768	0.794915	-0.260754	-0.902438	0.286718	0.528276	-0.326509	-1.11413
359	PID_TXA2PATHWAY	0.00498489	0.0244386	-0.492338	-1.66411	0.292904	0.555718	0.299101	1.09884	0.00506169	0.0288701	0.44288	1.68422	0.0498437	0.176047	-0.406116	-1.41528	0.000238892	0.00265461	-0.509393	-1.88832	0.0185231	0.0806677	-0.407957	-1.49827
360	PID_SHP2_PATHWAY	0.00271903	0.0156306	-0.510932	-1.72695	0.119604	0.338363	0.3461	1.2715	0.155647	0.345501	0.318831	1.21248	0.00394802	0.0346093	-0.48107	-1.67649	0.00334448	0.0181867	-0.454311	-1.68413	0.369226	0.617336	0.298974	1.05844
361	PID_HDAC_CLASSI_PATHWAY	0.307423	0.482025	-0.309965	-1.09162	0.990256	1	0.163692	0.628161	0.572248	0.769834	0.238919	0.946568	0.380714	0.59306	-0.28772	-1.04381	0.327649	0.521378	-0.276261	-1.06922	0.979003	1	-0.174666	-0.670491
362	PID_S1P_S1P1_PATHWAY	0.000164853	0.00208098	-0.770979	-2.15892	0.0190763	0.115191	0.542648	1.61824	0.241218	0.459768	0.383421	1.17203	0.000351617	0.00721892	-0.71698	-2.04921	0.00415896	0.0216335	-0.591073	-1.77684	0.437866	0.681061	0.354075	1.01796
363	PID_TELOMERASE_PATHWAY	0.81849	0.927671	-0.228556	-0.80113	0.508686	0.751452	0.252173	0.965582	0.980747	1	-0.181655	-0.640826	0.328445	0.543547	-0.297785	-1.07835	0.999831	1	0.126677	0.471409	0.873449	1	0.211033	0.777851
364	PID_HNF3B_PATHWAY	0.480897	0.65222	-0.342467	-0.989329	0.506363	0.749781	0.314547	0.967127	0.407618	0.628354	0.326821	1.02918	0.479061	0.671361	-0.333293	-0.983355	0.187588	0.358771	-0.392137	-1.21915	0.815348	0.980444	-0.24714	-0.762222
365	PID_NETRIN_PATHWAY	0.545021	0.706925	-0.312627	-0.947786	0.314658	0.577849	0.339589	1.10439	0.615126	0.805961	-0.296711	-0.90235	0.285568	0.50219	-0.363537	-1.13041	0.618384	0.785942	0.286642	0.90223	0.185943	0.396144	0.389243	1.2202
366	PID_IL1_PATHWAY	0.00157978	0.0104832	-0.57649	-1.79027	0.17731	0.425918	-0.372767	-1.22497	0.000293686	0.00773881	0.685892	2.359	0.157975	0.354107	-0.391444	-1.25029	0.000231054	0.00265461	-0.661544	-2.25288	0.000485319	0.00549537	-0.635834	-2.13306
367	PID_NFAT_3PATHWAY	0.282734	0.45743	-0.331016	-1.12095	0.890034	1	0.204157	0.753259	0.311174	0.537891	0.282249	1.07808	0.349209	0.562447	-0.305484	-1.06835	0.0863636	0.212425	-0.351501	-1.30863	0.312885	0.556281	-0.292025	-1.07847
368	PID_REG_GR_PATHWAY	0.0100232	0.0412125	-0.446566	-1.57793	0.827871	0.967291	0.210939	0.812409	0.0212838	0.0845635	0.363771	1.44691	0.0151809	0.0829231	-0.416043	-1.51366	0.000488759	0.00375499	-0.463702	-1.79972	0.116965	0.290966	-0.323458	-1.24597
369	PID_INTEGRIN_A9B1_PATHWAY	0.000163988	0.00208098	-0.699952	-1.97956	0.0694473	0.25149	0.474658	1.4309	0.038751	0.129945	0.49372	1.52185	0.0348511	0.141372	-0.529483	-1.53184	0.00256889	0.0145186	-0.597603	-1.81498	0.303016	0.545308	-0.369688	-1.11483
370	PID_ARF6_DOWNSTREAM_PATHWAY	0.175199	0.325424	-0.497503	-1.28311	0.975824	1	-0.200524	-0.536885	0.128655	0.302258	0.473064	1.32744	0.36487	0.577705	-0.411153	-1.07606	0.0890064	0.216073	-0.516926	-1.41907	0.281901	0.523438	-0.417828	-1.14198
371	PID_MTOR_4PATHWAY	0.106896	0.230865	-0.359301	-1.28064	0.995533	1	0.153486	0.595848	0.306325	0.534448	0.267326	1.07427	0.486452	0.679033	-0.267741	-0.982582	0.087263	0.213281	-0.329385	-1.29072	0.234791	0.465694	-0.290545	-1.12956
372	PID_IL2_1PATHWAY	0.192029	0.347323	-0.351876	-1.19589	0.802773	0.950875	0.219488	0.814446	0.277085	0.502611	0.286347	1.09684	0.314833	0.531243	-0.310877	-1.09022	0.168747	0.335612	-0.320595	-1.19838	0.458919	0.700778	-0.268936	-0.997192
373	PID_CXCR4_PATHWAY	0.0307036	0.0928948	-0.376245	-1.41658	0.273096	0.538202	-0.271136	-1.09482	0.0011274	0.00949883	0.425688	1.82824	0.61661	0.78243	-0.236123	-0.920422	0.000488998	0.00375499	-0.421799	-1.76115	0.000262536	0.00416658	-0.430316	-1.77103
374	PID_IGF1_PATHWAY	0.192957	0.348375	-0.410157	-1.22544	0.225991	0.485162	0.368973	1.18542	0.893544	0.993526	0.219258	0.720546	0.371148	0.583399	-0.346255	-1.05884	0.560028	0.738773	-0.288194	-0.934586	0.778498	0.953228	0.258156	0.797509
375	PID_ERBB1_RECEPTOR_PROXIMAL_PATHWAY	0.568164	0.727377	-0.296463	-0.926791	0.910591	1	0.210841	0.711705	0.546671	0.749865	0.273178	0.944523	0.831493	0.935014	-0.237542	-0.763603	0.257216	0.443233	-0.332705	-1.13776	0.688889	0.881035	-0.25545	-0.861495
376	PID_TNF_PATHWAY	0.0284484	0.0878425	-0.457044	-1.49742	0.985	1	0.172153	0.611741	0.00491551	0.0283219	0.476346	1.74928	0.106651	0.276951	-0.39004	-1.30967	0.00235073	0.0135443	-0.488746	-1.75406	0.160352	0.361205	-0.343891	-1.22345
377	PID_PLK1_PATHWAY	0.992004	1	-0.168823	-0.553117	0.988082	1	-0.170812	-0.594396	0.949002	1	0.190505	0.699587	0.998271	1	0.143795	0.519362	0.997414	1	-0.14661	-0.526167	0.80176	0.971708	-0.226005	-0.80405
378	PID_FOXO_PATHWAY	0.0416095	0.115569	-0.431409	-1.4374	0.952924	1	0.18916	0.684855	0.0583489	0.174907	0.363699	1.36253	0.184005	0.390526	-0.351126	-1.20267	0.0305708	0.101828	-0.400245	-1.4601	0.479024	0.717071	-0.272677	-0.988415
379	PID_MYC_PATHWAY	0.855494	0.952443	0.232141	0.743121	0.908296	1	-0.221754	-0.679494	0.607126	0.800694	-0.307629	-0.902637	0.710348	0.855616	0.266244	0.844356	0.498174	0.687278	0.319377	0.968205	0.960603	1	0.203431	0.611372
380	PID_PI3KCI_PATHWAY	0.0120408	0.0471247	-0.474489	-1.58094	0.464286	0.718793	-0.280525	-0.993153	0.000931099	0.00830395	0.508414	1.90468	0.389746	0.599334	-0.30432	-1.04235	0.000477669	0.00375499	-0.513944	-1.87488	0.00121951	0.0101471	-0.504925	-1.83028
381	PID_AJDISS_2PATHWAY	0.00415193	0.0212022	-0.519921	-1.70342	0.0025	0.0319975	0.494198	1.75612	0.344153	0.567971	-0.326839	-1.07875	0.00302318	0.0292998	-0.506958	-1.70225	0.208745	0.386166	-0.328109	-1.17755	0.102521	0.268355	0.380316	1.29934
382	PID_IL2_PI3K_PATHWAY	0.874187	0.964889	-0.234822	-0.725213	0.974316	1	0.18405	0.612902	0.972855	1	0.185208	0.632761	0.966758	1	-0.193735	-0.614144	0.972817	1	-0.181162	-0.612347	0.997092	1	-0.151839	-0.505821
383	PID_CERAMIDE_PATHWAY	0.229125	0.392576	-0.357955	-1.17277	0.623414	0.831271	-0.25871	-0.900267	0.00675883	0.0358239	0.45886	1.68506	0.714142	0.856825	-0.252773	-0.848756	0.0138693	0.0563966	-0.433864	-1.55709	0.0254217	0.101404	-0.420374	-1.49555
384	PID_P53_DOWNSTREAM_PATHWAY	0.000131978	0.00208098	-0.512465	-2.00428	0.107383	0.321945	0.282338	1.2186	0.00376884	0.0227578	0.347127	1.54431	0.000150173	0.00465354	-0.445775	-1.80269	0.000253421	0.00265461	-0.464091	-2.02035	0.0600269	0.181452	-0.298455	-1.27695
385	PID_AR_TF_PATHWAY	0.33016	0.503549	-0.330016	-1.08621	0.85169	0.981218	0.217709	0.776349	0.790055	0.929585	0.222413	0.820545	0.326058	0.540742	-0.321773	-1.08561	0.595238	0.769037	-0.254144	-0.915491	0.975474	1	0.183117	0.627883
386	PID_P75_NTR_PATHWAY	0.337802	0.511829	-0.307975	-1.07321	0.41885	0.682039	0.26737	1.01506	0.893553	0.993526	-0.213558	-0.747994	0.297083	0.515149	-0.305525	-1.09603	0.482034	0.672947	-0.258136	-0.98608	0.838753	0.995734	0.219019	0.79905
387	PID_S1P_META_PATHWAY	0.00857237	0.0363874	-0.599423	-1.67852	0.236145	0.49866	0.396611	1.18274	0.122393	0.291219	0.427979	1.30823	0.0457103	0.16746	-0.522433	-1.49317	0.00207948	0.0122768	-0.615899	-1.85147	0.495229	0.730285	-0.325733	-0.971015
388	PID_ECADHERIN_NASCENT_AJ_PATHWAY	0.12012	0.251019	-0.411387	-1.30553	0.156642	0.397264	0.360846	1.24344	0.990282	1	0.167189	0.590885	0.15308	0.347519	-0.384407	-1.25511	0.338963	0.534646	-0.309089	-1.07556	0.822707	0.98529	0.236409	0.781279
389	PID_AMB2_NEUTROPHILS_PATHWAY	0.00409449	0.0211234	-0.538003	-1.69089	0.0479584	0.202516	-0.436839	-1.45244	0.0030021	0.0192855	0.518773	1.80827	0.0826418	0.240889	-0.423066	-1.36868	0.00116795	0.00764947	-0.544375	-1.87248	0.00898931	0.0471002	-0.494128	-1.67498
390	PID_AVB3_INTEGRIN_PATHWAY	0.000144949	0.00208098	-0.583233	-2.06695	0.000423729	0.0102469	0.495835	1.9153	0.750638	0.901339	-0.237691	-0.845672	0.000644745	0.0102629	-0.50649	-1.84923	0.0206111	0.0763505	-0.380388	-1.48243	0.0411804	0.141102	0.374733	1.38984
391	PID_IFNG_PATHWAY	0.0100994	0.0412674	-0.501997	-1.61412	0.686203	0.878005	-0.252574	-0.861551	0.00091631	0.00827729	0.55353	1.98605	0.323944	0.5392	-0.330469	-1.09176	0.000472367	0.00375499	-0.560457	-1.9674	0.00776322	0.0419882	-0.480977	-1.67871
392	PID_RXR_VDR_PATHWAY	0.020647	0.0697486	-0.5412	-1.56344	0.585591	0.804788	0.298127	0.91664	0.0966458	0.24791	0.42938	1.35214	0.0720168	0.223057	-0.482411	-1.42332	0.0632346	0.169819	-0.46548	-1.44717	0.294484	0.536687	-0.364732	-1.12489
393	PID_LIS1_PATHWAY	0.285507	0.460624	-0.387433	-1.14006	0.725642	0.903485	0.261874	0.825135	0.951778	1	-0.210323	-0.623518	0.765033	0.89118	-0.265261	-0.796603	0.82335	0.942953	-0.241761	-0.769539	0.762173	0.94078	0.266003	0.806955
394	PID_ERBB1_DOWNSTREAM_PATHWAY	0.194135	0.349771	-0.306156	-1.16495	0.751651	0.91803	-0.212441	-0.866658	0.00116234	0.00958991	0.398145	1.72552	0.712207	0.856624	-0.223763	-0.879398	0.000990835	0.00659246	-0.391424	-1.65121	0.00578187	0.0337705	-0.37083	-1.54451
395	PID_SYNDECAN_4_PATHWAY	0.000160798	0.00208098	-0.665746	-1.98907	0.140172	0.371086	0.399431	1.28328	0.147202	0.332478	0.384719	1.2643	0.0135996	0.0788472	-0.529789	-1.62008	0.00511866	0.0256443	-0.529234	-1.71626	0.378803	0.625739	-0.330252	-1.05329
396	PID_ATF2_PATHWAY	0.000150966	0.00208098	-0.591217	-2.00932	0.00084016	0.0155941	0.504033	1.8703	0.477521	0.690805	-0.29002	-0.992965	0.00033036	0.00702537	-0.567723	-1.99095	0.0182429	0.0693589	-0.4045	-1.51202	0.0341234	0.123928	0.401705	1.43146
397	PID_AP1_PATHWAY	0.00014839	0.00208098	-0.584942	-2.02473	0.157505	0.398517	0.322898	1.21608	0.000656814	0.00779369	0.472459	1.83702	0.000162999	0.00465354	-0.55626	-1.98363	0.000243013	0.00265461	-0.545519	-2.07314	0.17631	0.382753	-0.313634	-1.18657
398	PID_INTEGRIN2_PATHWAY	0.00293207	0.016534	-0.621531	-1.7776	0.305839	0.569256	-0.369836	-1.11045	0.00310998	0.0198015	0.580461	1.80604	0.0815826	0.238721	-0.478252	-1.396	0.000470921	0.00375499	-0.639576	-1.96581	0.0786329	0.221317	-0.459164	-1.40138
399	PID_UPA_UPAR_PATHWAY	0.0161828	0.0586028	-0.51314	-1.58475	0.0150754	0.0997752	-0.501217	-1.63553	0.033275	0.116554	0.435315	1.48725	0.352296	0.565367	-0.338773	-1.07392	0.0269523	0.0926026	-0.454105	-1.53492	0.00896752	0.0470351	-0.514176	-1.71288
400	PID_ERBB2_ERBB3_PATHWAY	0.916128	0.991848	-0.213694	-0.69795	0.470316	0.722348	-0.285563	-0.988497	0.299418	0.526883	0.298911	1.09033	0.934626	0.993904	0.197129	0.707207	0.659685	0.816691	-0.247368	-0.883127	0.179337	0.386159	-0.33943	-1.20297
401	PID_FOXM1_PATHWAY	0.923836	0.995236	0.199976	0.714075	0.798246	0.948291	0.231386	0.797333	0.53078	0.735913	-0.297797	-0.955441	0.999509	1	0.135148	0.47185	0.438927	0.633334	0.30153	1.00683	0.344528	0.592176	0.325741	1.0765
402	PID_EPHA_FWDPATHWAY	0.327675	0.50067	-0.372165	-1.1031	0.482725	0.73207	-0.314311	-0.977977	0.0297173	0.106662	0.473493	1.53825	0.447201	0.647176	0.310199	1.0032	0.0689413	0.181079	-0.437032	-1.40663	0.05932	0.179747	-0.45428	-1.4403
403	PID_HIF1A_PATHWAY	0.659402	0.804862	-0.330876	-0.853362	0.948851	1	-0.221568	-0.593227	0.882775	0.989605	0.246922	0.692873	0.771527	0.895438	-0.297193	-0.777809	0.617525	0.785942	-0.32223	-0.88459	0.889253	1	-0.248686	-0.67969
404	PID_BMP_PATHWAY	0.20063	0.358115	-0.384183	-1.20745	0.304158	0.567265	0.322787	1.09861	0.135962	0.313279	-0.403375	-1.27912	0.173074	0.374911	-0.380561	-1.23117	0.608503	0.779961	-0.264779	-0.91076	0.347774	0.595204	0.328618	1.0751
405	PID_IL3_PATHWAY	0.451634	0.627027	-0.350532	-1.01263	0.76211	0.925079	0.261152	0.802955	0.801592	0.938112	0.24921	0.784778	0.51358	0.701795	-0.326199	-0.962424	0.680536	0.833682	-0.275772	-0.857369	0.723501	0.910625	-0.266948	-0.823313
406	PID_IL6_7_PATHWAY	0.000614251	0.00540902	-0.566278	-1.86383	0.438556	0.69922	-0.289089	-1.0113	0.00092081	0.00829328	0.534854	1.97322	0.0389523	0.1506	-0.433453	-1.4624	0.000235738	0.00265461	-0.605814	-2.1823	0.0117359	0.0579311	-0.447248	-1.59935
407	PID_ECADHERIN_KERATINOCYTE_PATHWAY	0.0283267	0.0875206	-0.564793	-1.56701	0.086746	0.286347	0.474814	1.39584	0.79718	0.934689	0.257453	0.779141	0.0136066	0.0788472	-0.587136	-1.65767	0.25773	0.443662	-0.392683	-1.16452	0.357377	0.604644	0.378526	1.07527
408	PID_ALK1_PATHWAY	0.0429795	0.118523	-0.509353	-1.48503	0.47312	0.725105	0.317667	0.987769	0.420796	0.639844	0.321043	1.01966	0.0339102	0.138336	-0.512424	-1.52425	0.152435	0.313855	-0.400927	-1.26122	0.78074	0.954575	-0.252109	-0.786533
409	PID_PDGFRB_PATHWAY	0.0390656	0.110954	-0.345318	-1.35056	0.187636	0.439477	-0.274379	-1.15341	0.00041876	0.00773881	0.43603	1.93982	0.676678	0.82835	-0.222655	-0.900404	0.000253421	0.00265461	-0.428358	-1.86479	0.000269179	0.00416658	-0.428854	-1.83486
410	PID_TRKR_PATHWAY	0.072282	0.174294	-0.394212	-1.3529	0.0310061	0.157219	0.390041	1.45573	0.460454	0.677019	-0.291423	-1.00274	0.0146117	0.0819364	-0.432848	-1.52897	0.818204	0.938008	-0.215373	-0.81018	0.0541814	0.169591	0.382083	1.37024
411	PID_NEPHRIN_NEPH1_PATHWAY	0.188455	0.343328	-0.411676	-1.22998	0.085002	0.282591	0.427964	1.37495	0.965935	1	-0.202647	-0.607161	0.116888	0.294933	-0.43607	-1.33349	0.931829	1	-0.208761	-0.676991	0.408703	0.655587	0.335641	1.03688
412	PID_CMYB_PATHWAY	0.283213	0.457912	-0.302421	-1.10727	0.608836	0.821692	0.231747	0.926415	0.731246	0.890166	-0.234702	-0.861415	0.185479	0.392653	-0.312063	-1.18212	0.571743	0.74878	-0.23302	-0.941736	0.484634	0.72143	0.256984	0.984338
413	PID_IL23_PATHWAY	0.000159033	0.00208098	-0.68251	-2.09374	0.458982	0.71507	-0.305248	-0.991437	0.00087668	0.00814074	0.59394	2.00945	0.00153689	0.0182324	-0.57294	-1.80597	0.000230574	0.00265461	-0.662401	-2.22315	0.0192911	0.0830771	-0.481113	-1.59271
414	PID_HIV_NEF_PATHWAY	0.419858	0.597084	-0.329529	-1.03016	0.856184	0.983917	-0.227497	-0.752819	0.0677765	0.1935	0.397922	1.37583	0.590454	0.765734	-0.284006	-0.912966	0.0870577	0.213213	-0.393965	-1.34725	0.261538	0.500148	-0.338277	-1.14083
415	PID_SYNDECAN_1_PATHWAY	0.000775795	0.00638666	-0.579551	-1.87143	0.0146566	0.0976257	0.451589	1.5757	0.149408	0.335351	0.340781	1.23197	0.000502513	0.00885137	-0.54589	-1.81132	0.0118455	0.0496988	-0.450583	-1.58782	0.193713	0.407587	0.357804	1.20115
416	PID_P38_MK2_PATHWAY	0.942029	1	-0.223521	-0.620155	0.617443	0.827535	-0.307894	-0.889395	0.959455	1	-0.216255	-0.599367	0.839512	0.938244	0.246669	0.740542	0.806414	0.930123	-0.256987	-0.762104	0.861421	1	-0.244476	-0.720577
417	PID_ERA_GENOMIC_PATHWAY	0.935349	1	-0.204316	-0.703377	0.647717	0.851323	-0.244227	-0.895848	0.979512	1	-0.182516	-0.629669	0.866994	0.956145	0.205385	0.785511	0.981369	1	-0.171312	-0.646201	0.957536	1	0.190923	0.687137
418	PID_PDGFRA_PATHWAY	0.491428	0.66288	-0.347888	-0.974166	0.316265	0.579742	0.370859	1.10594	0.284052	0.510643	-0.407674	-1.14221	0.321554	0.537214	-0.389782	-1.11404	0.486782	0.676975	0.338443	0.980428	0.228227	0.457	0.413202	1.18795
419	PID_RETINOIC_ACID_PATHWAY	0.174787	0.32502	-0.416672	-1.2449	0.468285	0.72099	-0.314555	-0.988401	0.0261119	0.0982742	0.479327	1.57521	0.839731	0.938244	-0.243708	-0.745251	0.022336	0.080292	-0.486956	-1.57915	0.0301787	0.113792	-0.478754	-1.52691
420	PID_IL8_CXCR2_PATHWAY	0.571633	0.730216	-0.300424	-0.927812	0.00850406	0.0697804	-0.514986	-1.68046	0.00175131	0.0129017	0.564427	1.92836	0.0988958	0.264458	0.389973	1.32084	0.00184289	0.0110605	-0.531307	-1.79587	0.000727096	0.00714315	-0.623	-2.0754
421	PID_HEDGEHOG_2PATHWAY	0.207053	0.365845	0.405156	1.21053	0.066505	0.245379	0.499184	1.4448	0.00158278	0.0118827	-0.669322	-1.83346	0.548175	0.731578	-0.334592	-0.933314	0.00387665	0.0205692	0.631259	1.78359	0.00414723	0.0258816	0.627479	1.75963
422	PID_INTEGRIN5_PATHWAY	0.167427	0.315651	-0.501449	-1.29329	0.302582	0.565822	0.415738	1.13305	0.782372	0.924074	-0.29642	-0.764242	0.279124	0.495436	-0.442892	-1.15913	0.551058	0.731158	-0.337308	-0.92598	0.546501	0.772356	0.359296	0.943027
423	PID_AR_NONGENOMIC_PATHWAY	0.320554	0.494597	-0.362799	-1.09989	0.947695	1	0.201419	0.655041	0.201909	0.407873	0.353501	1.18242	0.619757	0.785036	-0.288074	-0.895764	0.140055	0.295875	-0.384753	-1.27076	0.472222	0.712247	-0.303746	-0.988009
424	PID_ERBB1_INTERNALIZATION_PATHWAY	0.0349596	0.101972	-0.460591	-1.48099	0.784781	0.939869	-0.236384	-0.806324	0.00855223	0.0427187	0.466215	1.67277	0.450537	0.649926	-0.304646	-1.00645	0.00236183	0.0135927	-0.511262	-1.79471	0.085638	0.235388	-0.383064	-1.33697
425	PID_HEDGEHOG_GLI_PATHWAY	0.927136	0.996899	-0.209926	-0.695637	0.89975	1	-0.207866	-0.733856	0.717458	0.880414	0.231549	0.863122	0.979955	1	0.174235	0.637692	0.80708	0.930553	-0.223168	-0.809986	0.65803	0.859712	-0.246675	-0.890715
426	PID_CASPASE_PATHWAY	0.913158	0.990448	0.198956	0.752534	0.86964	0.990557	-0.214236	-0.76462	0.525106	0.730783	-0.284074	-0.960392	0.705808	0.852597	0.233872	0.868593	0.349776	0.544529	0.300405	1.06251	0.827011	0.987387	0.224995	0.788878
427	PID_CXCR3_PATHWAY	0.0159814	0.0579988	-0.484127	-1.56329	0.880444	0.99587	0.215009	0.750216	0.01488	0.0645198	0.438746	1.58613	0.159129	0.356058	-0.374853	-1.2438	0.00568586	0.0277669	-0.47821	-1.68517	0.0748118	0.213324	-0.38718	-1.36063
428	PID_BETA_CATENIN_NUC_PATHWAY	0.0123657	0.0479563	-0.441929	-1.54904	0.170975	0.416706	0.311659	1.19336	0.449164	0.666953	0.252381	1.00047	0.00870266	0.0591576	-0.433538	-1.56995	0.0658858	0.175162	-0.345501	-1.33338	0.81952	0.983646	0.22049	0.812712
429	PID_VEGFR1_PATHWAY	0.0063015	0.0292826	-0.574724	-1.69118	0.658989	0.858067	0.275521	0.868133	0.164685	0.357363	0.387788	1.24214	0.0304136	0.128989	-0.513075	-1.54081	0.0180879	0.0690303	-0.510249	-1.62416	0.583273	0.802479	-0.292135	-0.921468
430	PID_SMAD2_3PATHWAY	0.895704	0.979594	-0.250554	-0.658246	0.925045	1	0.228527	0.632613	0.34976	0.573995	0.377798	1.0786	0.844042	0.941777	-0.269468	-0.718425	0.734303	0.874319	-0.288595	-0.80642	0.43533	0.679612	-0.361586	-1.00834
431	PID_P38_ALPHA_BETA_DOWNSTREAM_PATHWAY	0.683879	0.825513	-0.270514	-0.858471	0.790518	0.943951	0.232582	0.801453	0.945745	1	-0.205025	-0.657794	0.586498	0.762493	-0.282346	-0.921877	0.555712	0.735106	-0.270321	-0.940656	0.83464	0.992727	0.233726	0.772411
432	PID_KIT_PATHWAY	0.462879	0.637333	-0.29605	-0.997467	0.85442	0.983013	0.212216	0.777248	0.978783	1	-0.183617	-0.622027	0.742659	0.876073	-0.242429	-0.841072	0.715961	0.861483	-0.234413	-0.865272	0.855871	1	-0.21369	-0.782057
433	PID_ECADHERIN_STABILIZATION_PATHWAY	0.24697	0.414086	-0.367656	-1.16112	0.217933	0.477964	0.34327	1.17633	0.77306	0.91753	-0.251168	-0.801337	0.151125	0.344901	-0.388403	-1.26278	0.87572	0.979731	0.221815	0.735206	0.94401	1	0.202128	0.664752
434	PID_EPO_PATHWAY	0.497774	0.667408	-0.318051	-0.97569	0.912445	1	0.2126	0.701876	0.907949	1	0.213361	0.721855	0.610997	0.779238	-0.285002	-0.898357	0.406272	0.601574	-0.30531	-1.02468	0.795756	0.967759	-0.239236	-0.79198
435	PID_IL2_STAT5_PATHWAY	0.875543	0.965573	-0.238717	-0.713223	0.89293	1	0.221753	0.71244	0.967777	1	-0.200862	-0.601814	0.805991	0.918888	-0.251144	-0.767993	0.946487	1	-0.202524	-0.656767	0.920328	1	-0.212303	-0.677107
436	PID_TCR_CALCIUM_PATHWAY	0.0264998	0.0835174	-0.532292	-1.5377	0.878558	0.994855	-0.233608	-0.708071	0.00312678	0.0198833	0.58016	1.82696	0.104083	0.272108	-0.458574	-1.35299	0.00164551	0.0100815	-0.599605	-1.86416	0.00719424	0.0395487	-0.566941	-1.74854
437	PID_DELTA_NP63_PATHWAY	0.00264139	0.0153067	-0.542534	-1.74447	0.520634	0.759729	0.275844	0.958519	0.0277947	0.101531	0.417113	1.49659	0.0018444	0.0206232	-0.525076	-1.73468	0.00472367	0.0239439	-0.485219	-1.70329	0.132945	0.318132	-0.362812	-1.26629
438	PID_VEGFR1_2_PATHWAY	0.0275402	0.0855635	-0.411094	-1.4569	0.376941	0.64337	-0.275665	-1.04152	0.00135501	0.0106496	0.43158	1.72355	0.264668	0.482173	-0.306804	-1.12016	0.000484966	0.00375499	-0.457012	-1.78105	0.00549451	0.0325145	-0.409008	-1.58338
439	PID_THROMBIN_PAR1_PATHWAY	0.181324	0.333965	-0.382937	-1.2313	0.425177	0.686342	0.292058	1.01486	0.242211	0.460596	0.317041	1.13753	0.205399	0.417775	-0.360975	-1.19255	0.195324	0.368936	-0.339274	-1.19097	0.495148	0.730285	-0.279074	-0.974028
440	PID_A6B1_A6B4_INTEGRIN_PATHWAY	0.00415193	0.0212022	-0.519301	-1.70139	0.266042	0.531124	0.315991	1.12286	0.167127	0.361105	0.328256	1.20545	0.00251931	0.0258089	-0.51674	-1.7351	0.0505407	0.144115	-0.389218	-1.39686	0.728472	0.91377	0.247718	0.846323
441	PID_SYNDECAN_2_PATHWAY	0.612317	0.766539	-0.302302	-0.903198	0.158575	0.399215	-0.400962	-1.25991	0.296987	0.523789	0.336761	1.1067	0.826377	0.932827	0.23811	0.774499	0.453932	0.646455	-0.30724	-0.996351	0.150169	0.345066	-0.397049	-1.26633
442	PID_RAC1_REG_PATHWAY	0.994962	1	-0.163013	-0.517317	0.84858	0.979351	0.223308	0.769496	0.48666	0.698626	-0.306234	-0.982511	0.886245	0.967965	-0.221337	-0.722679	0.889528	0.988801	0.217862	0.727459	0.22673	0.455999	0.356064	1.17671
443	PID_AURORA_A_PATHWAY	0.854279	0.95209	-0.242538	-0.735299	0.755082	0.919628	-0.25399	-0.81303	0.717385	0.880414	0.25149	0.841205	0.857216	0.950154	-0.235222	-0.73142	0.747347	0.883592	-0.250691	-0.827982	0.37971	0.626759	-0.321247	-1.04494
444	PID_ARF_3PATHWAY	0.999496	1	0.144495	0.431724	0.306231	0.569256	-0.392662	-1.12261	0.248371	0.468081	0.391056	1.16619	0.724869	0.864617	0.276993	0.820883	0.579385	0.755198	-0.312685	-0.914882	0.0884935	0.241741	-0.480848	-1.40005
445	PID_INSULIN_GLUCOSE_PATHWAY	0.668024	0.812806	-0.299782	-0.857388	0.82891	0.967805	0.246956	0.751862	0.968335	1	0.195086	0.606987	0.469188	0.662925	-0.340656	-0.994364	0.755828	0.890875	-0.263304	-0.809295	0.961843	1	0.20177	0.593924
446	PID_PI3KCI_AKT_PATHWAY	0.148936	0.290932	-0.405702	-1.26829	0.936077	1	0.201931	0.681629	0.335018	0.561526	0.306252	1.05888	0.276202	0.492527	-0.3536	-1.13668	0.0914804	0.219867	-0.391317	-1.33819	0.854212	1	-0.224511	-0.757156
447	PID_IL8_CXCR1_PATHWAY	0.668282	0.812806	-0.293207	-0.862787	0.0443485	0.19247	-0.485026	-1.49561	0.00840823	0.0422934	0.534716	1.71278	0.134652	0.323292	0.39929	1.27803	0.0145642	0.0586065	-0.51582	-1.64189	0.00192818	0.0145191	-0.607408	-1.91592
448	PID_MYC_REPRESS_PATHWAY	0.0301232	0.0916079	-0.422641	-1.46294	0.717548	0.89683	0.228947	0.862246	0.100493	0.254137	0.324184	1.2605	0.102363	0.269434	-0.36292	-1.29418	0.0289186	0.0978215	-0.378379	-1.43796	0.281351	0.523296	-0.29123	-1.10181
449	PID_HIF1_TFPATHWAY	0.000147798	0.00208098	-0.648375	-2.25292	0.00126823	0.0204938	0.486018	1.83687	0.0966997	0.24791	0.322463	1.26041	0.000162443	0.00465354	-0.627238	-2.24158	0.000487211	0.00375499	-0.492392	-1.87428	0.0408027	0.140501	0.385567	1.40033
450	PID_TAP63_PATHWAY	0.0214221	0.0714542	-0.450145	-1.51034	0.0831077	0.278874	0.365316	1.33414	0.75538	0.905088	-0.244903	-0.827963	0.020854	0.0995216	-0.442939	-1.53083	0.327545	0.521377	-0.292989	-1.07777	0.591637	0.8078	0.264391	0.927009
451	PID_EPHRINB_REV_PATHWAY	0.00274814	0.0156934	-0.585637	-1.73583	0.557322	0.78727	-0.299417	-0.931634	0.00605886	0.032898	0.544607	1.76928	0.142659	0.334222	-0.426618	-1.29237	0.000701098	0.00505419	-0.617708	-1.98815	0.0359296	0.128307	-0.475777	-1.50845
452	PID_BARD1_PATHWAY	0.0198255	0.0679308	0.479317	1.57742	0.0743931	0.262227	-0.44935	-1.41195	0.363511	0.58774	-0.358492	-1.0741	0.0124016	0.0740857	0.501495	1.63121	0.132539	0.285087	0.415388	1.29192	0.985514	1	-0.173061	-0.551949
453	PID_P53_REGULATION_PATHWAY	0.9997	1	0.13261	0.510317	0.990518	1	0.161941	0.602299	0.998543	1	-0.146055	-0.501142	0.941593	0.996677	-0.197433	-0.695289	0.955282	1	0.18813	0.678379	0.995806	1	0.159202	0.569286
454	PID_TOLL_ENDOGENOUS_PATHWAY	0.015149	0.0557922	-0.561933	-1.60715	0.00333072	0.0395004	-0.600913	-1.80427	0.000282725	0.00773881	0.681464	2.12029	0.544056	0.727626	0.301643	0.93707	0.000470921	0.00375499	-0.653331	-2.00809	0.000717017	0.00712949	-0.669505	-2.04335
455	PID_NCADHERIN_PATHWAY	0.221444	0.3828	-0.393201	-1.19206	0.0808352	0.274262	0.420781	1.36844	0.950649	1	-0.2093	-0.636519	0.0659134	0.210638	-0.458277	-1.42501	0.97785	1	-0.178178	-0.588485	0.885534	1	0.229961	0.720884
456	PID_ANTHRAX_PATHWAY	0.0423333	0.117062	-0.57429	-1.532	0.275998	0.541446	-0.414797	-1.15427	0.00993022	0.0474519	0.604626	1.74998	0.387339	0.598193	-0.390645	-1.05854	0.00116469	0.00764947	-0.680847	-1.93007	0.0110019	0.0552841	-0.596977	-1.69469
457	PID_S1P_S1P2_PATHWAY	0.0866526	0.198842	-0.48033	-1.38759	0.258621	0.524118	0.375795	1.15544	0.203809	0.410885	0.37964	1.19551	0.110566	0.28317	-0.45474	-1.34167	0.0702868	0.183278	-0.456932	-1.42059	0.492566	0.728203	-0.315806	-0.973998
458	PID_RAS_PATHWAY	0.285532	0.460624	-0.37636	-1.13295	0.424525	0.685949	-0.321069	-1.01986	0.0558449	0.168924	0.429989	1.4249	0.627296	0.793387	-0.288115	-0.887717	0.121719	0.269593	-0.397971	-1.30113	0.211376	0.4345	-0.368457	-1.1861
459	PID_MAPK_TRK_PATHWAY	0.121819	0.253938	-0.42561	-1.30565	0.773487	0.93189	-0.247312	-0.80326	0.00116891	0.00958991	0.577959	1.95538	0.490779	0.68175	-0.309907	-0.97686	0.00161402	0.00994547	-0.547206	-1.83653	0.00651073	0.0367141	-0.53256	-1.76302
460	PID_PI3K_PLC_TRK_PATHWAY	0.1	0.221488	-0.431431	-1.33979	0.397385	0.662748	0.308525	1.03413	0.92746	1	0.206091	0.708811	0.148432	0.341416	-0.395145	-1.26211	0.298059	0.486924	-0.3249	-1.10645	0.91124	1	0.216307	0.697748
461	PID_CD8_TCR_DOWNSTREAM_PATHWAY	0.0114804	0.0454656	-0.466747	-1.57761	0.936227	1	-0.19606	-0.706199	0.000949067	0.00834581	0.520837	1.98069	0.16154	0.358868	-0.350802	-1.22252	0.000238892	0.00265461	-0.547719	-2.03039	0.00148185	0.0118501	-0.484416	-1.77907
462	PID_EPHA2_FWD_PATHWAY	0.304542	0.479002	-0.412643	-1.13136	0.802304	0.950875	0.263954	0.763967	0.614278	0.805269	0.300046	0.894785	0.554764	0.736659	-0.332689	-0.928006	0.239889	0.423778	-0.403719	-1.18124	0.721708	0.909367	-0.281575	-0.819839
463	PID_LYMPH_ANGIOGENESIS_PATHWAY	0.398309	0.577044	-0.363554	-1.05025	0.330049	0.592106	0.355378	1.09267	0.611711	0.804043	0.286291	0.901548	0.489224	0.680154	-0.331145	-0.977018	0.608369	0.779961	-0.291513	-0.906308	0.278657	0.520477	-0.369635	-1.14002
464	PID_ALPHA_SYNUCLEIN_PATHWAY	0.44364	0.619905	-0.340163	-1.01632	0.160141	0.40135	-0.400299	-1.25782	0.00114778	0.00958991	0.580185	1.90666	0.666826	0.821286	0.267443	0.869913	0.00465333	0.0236427	-0.543327	-1.76196	0.00169	0.012998	-0.569543	-1.81647
465	PID_FGF_PATHWAY	0.00214757	0.0129982	-0.529485	-1.75457	0.00665973	0.0599538	0.456159	1.64214	0.451882	0.668126	0.266825	0.994619	0.000499085	0.00883943	-0.538544	-1.83566	0.044191	0.131449	-0.387104	-1.40499	0.27728	0.519061	0.323776	1.11874
466	PID_INTEGRIN_A4B1_PATHWAY	0.279033	0.452711	-0.37526	-1.13767	0.339787	0.603932	-0.337128	-1.07916	0.33613	0.562452	0.320748	1.07286	0.360555	0.57366	-0.344093	-1.06995	0.293263	0.48159	-0.33611	-1.1101	0.238406	0.47	-0.356052	-1.15815
467	PID_RAC1_PATHWAY	0.821601	0.929104	-0.233098	-0.787872	0.0217019	0.124755	-0.419524	-1.5111	0.00158178	0.0118827	0.478968	1.82146	0.147846	0.340818	0.325071	1.21795	0.00716675	0.0327121	-0.433737	-1.60786	0.000740924	0.00725067	-0.513583	-1.88619
468	PID_RB_1PATHWAY	0.191367	0.346625	-0.341051	-1.18847	0.673922	0.869187	0.233451	0.886282	0.636003	0.820491	0.233207	0.914843	0.189465	0.398083	-0.331767	-1.19017	0.30506	0.49427	-0.284178	-1.08556	0.950975	1	0.19199	0.700438
469	PID_FAK_PATHWAY	0.0695665	0.168799	-0.395089	-1.36013	0.675194	0.870158	-0.240379	-0.881731	0.00737179	0.0382664	0.413134	1.5996	0.614682	0.780573	-0.257178	-0.912351	0.00362932	0.0194829	-0.446835	-1.6855	0.0318991	0.118328	-0.385249	-1.44487
470	PID_HNF3A_PATHWAY	0.127903	0.262165	-0.43172	-1.30883	0.69878	0.884465	0.261534	0.850544	0.835752	0.962857	-0.246705	-0.750274	0.270159	0.487411	-0.367756	-1.14353	0.259806	0.44596	-0.346118	-1.14316	0.798362	0.970137	0.251244	0.787603
471	PID_TGFBR_PATHWAY	0.0370091	0.106375	-0.427512	-1.44499	0.0518004	0.211795	0.38114	1.40023	0.805758	0.940362	0.217356	0.826581	0.00773153	0.0556361	-0.464125	-1.61744	0.0898232	0.217321	-0.353342	-1.30984	0.449353	0.692865	0.28502	1.00904
472	PID_HES_HEY_PATHWAY	0.0749461	0.179428	-0.421331	-1.37612	0.269215	0.534176	0.316983	1.12217	0.604244	0.798358	-0.277673	-0.913166	0.0737582	0.225397	-0.408794	-1.36885	0.364321	0.560237	-0.29562	-1.05539	0.678535	0.873792	0.257259	0.873134
473	PID_IL12_STAT4_PATHWAY	0.00270356	0.0155594	-0.572315	-1.7557	0.820557	0.962772	-0.237399	-0.771065	0.00087668	0.00814074	0.605211	2.04758	0.143101	0.334634	-0.404398	-1.27471	0.000230574	0.00265461	-0.669963	-2.24853	0.00892211	0.0468457	-0.507989	-1.68168
474	REACTOME_GLYCOGEN_BREAKDOWN_GLYCOGENOLYSIS	0.579997	0.737932	-0.354473	-0.914223	0.881329	0.996199	0.247956	0.675779	0.737179	0.893388	-0.310903	-0.801581	0.734805	0.870432	-0.307562	-0.804945	0.781049	0.911314	-0.280335	-0.769578	0.762345	0.94078	0.301198	0.790539
475	REACTOME_TRANSLATION	0.00416956	0.0212276	0.282262	1.40613	0.0824176	0.277298	0.246082	1.17962	0.00011999	0.00773881	-0.440015	-1.89663	1	1	0.137306	0.673754	0.000155836	0.00265461	0.427569	1.96999	0.000148324	0.00416658	0.396834	1.79647
476	REACTOME_INHIBITION_OF_THE_PROTEOLYTIC_ACTIVITY_OF_APC_C_REQUIRED_FOR_THE_ONSET_OF_ANAPHASE_BY_MITOTIC_SPINDLE_CHECKPOINT_COMPONENTS	0.989313	1	0.16505	0.501012	0.938355	1	-0.216624	-0.625748	0.978037	1	0.185887	0.562559	0.977204	1	-0.195505	-0.551972	0.993119	1	0.169124	0.484202	0.847159	1	-0.248916	-0.733664
477	REACTOME_PYRUVATE_METABOLISM_AND_CITRIC_ACID_TCA_CYCLE	0.986399	1	0.162923	0.621266	0.692366	0.881285	-0.240675	-0.8669	0.862702	0.978519	0.208337	0.792282	0.580423	0.757336	0.249229	0.933787	0.993789	1	-0.154246	-0.571788	0.790072	0.962496	-0.224913	-0.826017
478	REACTOME_APOPTOTIC_CLEAVAGE_OF_CELLULAR_PROTEINS	0.998424	1	-0.152272	-0.476026	0.987466	1	0.167924	0.566836	0.353118	0.57725	-0.340993	-1.07502	0.972482	1	-0.192539	-0.618937	0.737995	0.875705	0.25403	0.830553	0.633994	0.839641	0.275233	0.894811
479	REACTOME_ACTIVATION_OF_THE_PRE_REPLICATIVE_COMPLEX	0.0970533	0.216487	0.385998	1.3294	0.663317	0.860695	-0.266393	-0.869273	0.439325	0.65984	-0.327136	-1.01754	0.24988	0.466788	0.337583	1.1434	0.36407	0.560193	0.331169	1.06477	0.842462	0.997853	-0.228979	-0.762797
480	REACTOME_PROCESSING_OF_INTRONLESS_PRE_MRNAS	0.225945	0.388547	0.398216	1.1898	0.974481	1	-0.193818	-0.55412	0.306901	0.534893	-0.412323	-1.12947	0.519945	0.707123	0.319616	0.9472	0.298502	0.487362	0.399342	1.12832	0.798514	0.970137	0.274802	0.770624
481	REACTOME_BASE_EXCISION_REPAIR	0.000693241	0.00583111	0.41621	1.74141	0.117308	0.334691	-0.316046	-1.24394	0.29802	0.525103	-0.296892	-1.09743	0.00392267	0.0346093	0.392899	1.61623	0.0320729	0.105305	0.360764	1.41066	1	1	0.110402	0.425904
482	REACTOME_BILE_ACID_AND_BILE_SALT_METABOLISM	0.629679	0.780504	0.270055	0.896829	0.0302678	0.154437	-0.487896	-1.54978	0.401042	0.623567	0.312194	1.03455	0.0861863	0.245368	0.413389	1.35694	0.615563	0.785054	-0.276394	-0.903644	0.0785732	0.221289	-0.431908	-1.39036
483	REACTOME_SYNTHESIS_OF_BILE_ACIDS_AND_BILE_SALTS_VIA_7ALPHA_HYDROXYCHOLESTEROL	0.0688016	0.167508	0.494932	1.45521	0.00911613	0.0723251	-0.611216	-1.71901	0.74379	0.896326	-0.296896	-0.801235	0.00480439	0.0400764	0.624493	1.81763	0.485201	0.675868	0.35317	0.984385	0.214586	0.439259	-0.420546	-1.21188
484	REACTOME_SIGNALING_BY_RHO_GTPASES	0.930704	0.999767	-0.18608	-0.817603	0.162289	0.404716	-0.231576	-1.11557	0.255439	0.477643	0.205197	1.04847	0.794764	0.910007	0.181764	0.925439	0.741229	0.878507	-0.185727	-0.928761	0.0331126	0.121574	-0.245914	-1.21389
485	REACTOME_SIGNALING_BY_WNT	0.369548	0.547518	-0.243052	-1.0402	0.552214	0.784226	0.20241	0.97016	1	1	-0.137355	-0.592785	0.265715	0.482856	-0.240957	-1.07921	0.942033	1	-0.174533	-0.842233	0.999852	1	0.147783	0.669936
486	REACTOME_METABOLISM_OF_NON_CODING_RNA	0.0336482	0.0990927	0.377183	1.44503	0.966779	1	0.182059	0.671727	0.0169516	0.0716527	-0.447878	-1.52706	0.838332	0.938112	0.211482	0.796383	0.00206115	0.0121828	0.476036	1.70503	0.176174	0.382753	0.338044	1.20048
487	REACTOME_SYNTHESIS_OF_BILE_ACIDS_AND_BILE_SALTS	0.378669	0.55742	0.320965	1.04744	0.0500589	0.207924	-0.472843	-1.47125	0.729371	0.889848	0.256668	0.833844	0.0595322	0.197785	0.44505	1.43931	0.641622	0.804479	0.286477	0.883858	0.176995	0.383102	-0.388572	-1.23197
488	REACTOME_INSULIN_RECEPTOR_RECYCLING	0.703181	0.841743	-0.295543	-0.835834	0.183686	0.43357	-0.419752	-1.24228	0.0128241	0.0576969	0.541569	1.66934	0.745806	0.877931	0.265887	0.815654	0.0579169	0.159979	-0.481367	-1.46196	0.0186692	0.081082	-0.535778	-1.6157
489	REACTOME_SIGNALING_BY_SCF_KIT	0.187587	0.342616	-0.377778	-1.21988	0.466709	0.720769	0.283715	0.989945	0.478287	0.691147	0.270937	0.979477	0.451089	0.650137	-0.302113	-1.00244	0.338072	0.534059	-0.303718	-1.07028	0.386932	0.633995	-0.295472	-1.03835
490	REACTOME_CROSS_PRESENTATION_OF_SOLUBLE_EXOGENOUS_ANTIGENS_ENDOSOMES	0.680897	0.823296	-0.262369	-0.867037	0.931849	1	-0.200616	-0.704955	0.221187	0.433919	0.310863	1.15215	0.936284	0.994827	-0.203164	-0.688791	0.815808	0.936662	-0.222371	-0.803655	0.572375	0.792253	-0.260551	-0.935219
491	REACTOME_DAG_AND_IP3_SIGNALING	0.437165	0.613373	-0.323061	-1.01535	0.801663	0.950875	0.232926	0.792769	0.316145	0.542363	-0.348946	-1.10652	0.36613	0.57804	-0.328483	-1.06269	0.503408	0.693137	0.293927	0.968736	0.363744	0.611509	0.324989	1.06323
492	REACTOME_SPRY_REGULATION_OF_FGF_SIGNALING	0.221461	0.3828	-0.463989	-1.21898	0.740278	0.911753	0.289426	0.801196	0.343633	0.567644	0.379175	1.08254	0.378141	0.590331	-0.401149	-1.0695	0.183749	0.35385	-0.446607	-1.24795	0.827779	0.9877	-0.266343	-0.742742
493	REACTOME_ANTIGEN_PROCESSING_CROSS_PRESENTATION	0.226363	0.389001	-0.304584	-1.14208	0.000738689	0.0141854	-0.431709	-1.73483	0.000373134	0.00773881	0.533331	2.27383	0.0650173	0.209237	0.307674	1.29207	0.000243072	0.00265461	-0.464058	-1.92877	0.000260892	0.00416658	-0.532206	-2.17967
494	REACTOME_GROWTH_HORMONE_RECEPTOR_SIGNALING	0.601345	0.757256	-0.31938	-0.903248	0.475015	0.726901	-0.332327	-0.983539	0.877942	0.988815	-0.248527	-0.70494	0.713187	0.856825	0.27205	0.834559	0.923867	1	-0.219052	-0.665284	0.5955	0.810742	-0.299956	-0.904551
495	REACTOME_CELL_CELL_COMMUNICATION	0.308533	0.483163	-0.290244	-1.08653	0.199562	0.456574	0.278644	1.14656	0.285051	0.511709	-0.292652	-1.10096	0.422468	0.626109	-0.26281	-1.01893	0.701124	0.850627	0.223185	0.887729	0.149147	0.343031	0.305428	1.19822
496	REACTOME_MEIOSIS	0.000372301	0.00382846	0.432822	1.87867	0.0146924	0.0976257	-0.359486	-1.46139	0.399081	0.621286	-0.271053	-1.03253	0.00114745	0.0154322	0.405185	1.72325	0.0209071	0.0769859	0.356113	1.43474	0.997373	1	-0.151219	-0.627646
497	REACTOME_G0_AND_EARLY_G1	0.038522	0.109682	0.453737	1.48073	0.707106	0.891621	-0.26998	-0.840041	0.220777	0.433454	-0.400515	-1.19437	0.0843373	0.243811	0.424462	1.37273	0.228202	0.410535	0.382306	1.17951	0.96994	1	0.19612	0.600157
498	REACTOME_REGULATION_OF_KIT_SIGNALING	0.173659	0.323676	-0.486457	-1.278	0.303445	0.566567	0.408003	1.12944	0.293554	0.520802	0.394723	1.12692	0.248385	0.46497	-0.445929	-1.18888	0.159049	0.322226	-0.46001	-1.2854	0.46213	0.703758	-0.352567	-0.983194
499	REACTOME_NEF_MEDIATES_DOWN_MODULATION_OF_CELL_SURFACE_RECEPTORS_BY_RECRUITING_THEM_TO_CLATHRIN_ADAPTERS	0.619519	0.771905	-0.317579	-0.889295	0.453803	0.711987	-0.342595	-1.00097	0.0200329	0.0806125	0.525705	1.60695	0.950162	1	0.205219	0.622259	0.126386	0.276522	-0.436632	-1.31257	0.00477099	0.0290886	-0.601657	-1.79355
500	REACTOME_IMMUNOREGULATORY_INTERACTIONS_BETWEEN_A_LYMPHOID_AND_A_NON_LYMPHOID_CELL	0.00402668	0.0209471	-0.370493	-1.50816	0.000177022	0.00710655	-0.479086	-2.10809	0.000473261	0.00773881	0.532664	2.4797	0.000999001	0.0141151	0.3279	1.51288	0.000259134	0.00265461	-0.486454	-2.21223	0.000280348	0.00416658	-0.523347	-2.35325
501	REACTOME_VITAMIN_B5_PANTOTHENATE_METABOLISM	0.381059	0.56012	0.364076	1.0498	0.0456064	0.19577	-0.547546	-1.52367	0.401771	0.623628	0.358322	1.0371	0.0730159	0.224516	0.502108	1.44403	0.952947	1	-0.210861	-0.59775	0.034176	0.12403	-0.549371	-1.55955
502	REACTOME_METABOLISM_OF_VITAMINS_AND_COFACTORS	0.450368	0.625937	0.21572	1.00024	0.00321601	0.0386424	-0.349719	-1.51483	0.470456	0.685116	0.215912	0.99202	0.0170913	0.0890017	0.297895	1.35119	0.457289	0.649947	-0.222216	-0.997325	0.0435855	0.146548	-0.291674	-1.28974
503	REACTOME_TRANS_GOLGI_NETWORK_VESICLE_BUDDING	0.722591	0.855812	-0.240334	-0.856613	0.538766	0.775936	-0.250941	-0.953301	0.0105983	0.0498685	0.381785	1.53423	0.824967	0.931444	0.207099	0.823237	0.0347594	0.111647	-0.361965	-1.41839	0.0165913	0.0748466	-0.385745	-1.49967
504	REACTOME_RESOLUTION_OF_AP_SITES_VIA_THE_MULTIPLE_NUCLEOTIDE_PATCH_REPLACEMENT_PATHWAY	0.0291109	0.089231	0.480489	1.53813	0.360404	0.626411	-0.349131	-1.0698	0.557518	0.75779	-0.317989	-0.933036	0.189442	0.398083	0.384489	1.21935	0.280125	0.467495	0.374176	1.13433	0.996878	1	-0.153694	-0.479498
505	REACTOME_SIGNALING_BY_ERBB4	0.321407	0.49529	-0.330372	-1.09176	0.140413	0.371185	0.348586	1.24833	0.858027	0.975119	-0.227297	-0.756292	0.170691	0.371999	-0.359149	-1.21763	0.887016	0.9871	-0.209111	-0.755734	0.368883	0.617054	0.306632	1.05547
506	REACTOME_ORC1_REMOVAL_FROM_CHROMATIN	0.998413	1	-0.147873	-0.527057	0.977664	1	0.171473	0.665674	0.764448	0.91209	-0.234246	-0.837516	0.909893	0.98043	-0.202781	-0.744185	0.99966	1	0.138214	0.520866	0.89907	1	0.204639	0.763729
507	REACTOME_O_LINKED_GLYCOSYLATION_OF_MUCINS	0.0793606	0.186709	0.368733	1.32783	0.0269024	0.143956	-0.448119	-1.52857	0.522592	0.728356	-0.296908	-0.962094	0.0364042	0.144867	0.41473	1.46317	0.196775	0.370288	0.354174	1.19696	0.498059	0.730911	-0.278875	-0.973331
508	REACTOME_SULFUR_AMINO_ACID_METABOLISM	0.645748	0.793577	0.281332	0.87427	0.99919	1	0.136366	0.411086	0.349182	0.573607	-0.383286	-1.08718	0.970876	1	0.192459	0.590402	0.536713	0.720523	0.322016	0.945587	0.811126	0.978409	0.263256	0.766293
509	REACTOME_ANTIVIRAL_MECHANISM_BY_IFN_STIMULATED_GENES	0.329297	0.50269	0.255021	1.05611	0.68209	0.875006	-0.228287	-0.889797	0.998049	1	-0.153623	-0.561851	0.264114	0.481513	0.272201	1.10508	0.83853	0.954903	0.207971	0.805457	0.95906	1	-0.18092	-0.718543
510	REACTOME_SIGNALING_BY_ERBB2	0.173372	0.323401	-0.372297	-1.22537	0.887673	0.999635	-0.212649	-0.743892	0.379374	0.603866	0.281246	1.03759	0.472801	0.665972	-0.293578	-0.990481	0.32579	0.519405	-0.300468	-1.08236	0.522005	0.753208	-0.268622	-0.96059
511	REACTOME_SPHINGOLIPID_DE_NOVO_BIOSYNTHESIS	0.91447	0.991119	0.20498	0.738149	0.442929	0.702893	-0.294815	-1.00564	0.530172	0.73566	-0.295369	-0.957109	0.933631	0.993904	0.20035	0.706835	0.896845	0.992111	0.214277	0.724168	0.573993	0.792916	-0.267565	-0.933858
512	REACTOME_SIGNALING_BY_EGFR_IN_CANCER	0.048705	0.130173	-0.518101	-1.48179	0.0812577	0.275051	0.459149	1.39789	0.970147	1	-0.201477	-0.578678	0.0131303	0.0775977	-0.568242	-1.65868	0.170473	0.337724	-0.405046	-1.24496	0.376074	0.623691	0.35974	1.05892
513	REACTOME_SRP_DEPENDENT_COTRANSLATIONAL_PROTEIN_TARGETING_TO_MEMBRANE	0.500607	0.670051	-0.255512	-0.978342	0.000223764	0.00710655	0.575326	2.42568	0.000134535	0.00773881	-0.499976	-1.92394	0.000152952	0.00465354	-0.48021	-1.89933	0.000669792	0.00493996	0.407338	1.65901	0.000161681	0.00416658	0.595475	2.38685
514	REACTOME_NUCLEAR_SIGNALING_BY_ERBB4	0.311672	0.486111	-0.376121	-1.11482	0.335371	0.598197	0.342846	1.09101	0.576805	0.773276	-0.309763	-0.92374	0.124458	0.308539	-0.434382	-1.31589	0.6595	0.816663	-0.271137	-0.87268	0.587361	0.80524	0.299506	0.916537
515	REACTOME_GLYCOSPHINGOLIPID_METABOLISM	0.218986	0.380049	-0.373712	-1.18597	0.210587	0.469319	-0.351855	-1.18543	0.0844215	0.226354	0.378651	1.33824	0.223629	0.437686	-0.360055	-1.1756	0.135116	0.28896	-0.364424	-1.26811	0.0396518	0.138218	-0.426587	-1.46671
516	REACTOME_DEGRADATION_OF_THE_EXTRACELLULAR_MATRIX	0.00134228	0.00928704	-0.425265	-1.63216	0.0210197	0.122372	0.329629	1.39168	0.0865126	0.230592	-0.329045	-1.27005	0.00472994	0.0396526	-0.396725	-1.5739	0.125689	0.275474	-0.282506	-1.20339	0.00322373	0.0216205	0.396762	1.59514
517	REACTOME_MITOCHONDRIAL_PROTEIN_IMPORT	0.994796	1	0.14809	0.576174	0.942984	1	0.190029	0.712967	0.703089	0.871498	-0.249353	-0.865474	0.997549	1	-0.158712	-0.56371	0.880526	0.982921	0.208905	0.761562	0.729327	0.914614	0.237685	0.857782
518	REACTOME_SIGNALING_BY_HIPPO	0.364377	0.542001	0.351915	1.06824	0.0649586	0.24239	0.490582	1.4422	0.0815648	0.220813	-0.502384	-1.3924	0.460682	0.657557	-0.352835	-0.996167	0.119795	0.266054	0.467674	1.33895	0.0862813	0.236638	0.490224	1.39257
519	REACTOME_ACTIVATED_NOTCH1_TRANSMITS_SIGNAL_TO_THE_NUCLEUS	0.462003	0.63715	-0.328084	-1.00154	0.862908	0.986236	-0.229253	-0.740033	0.470175	0.685116	0.295042	0.991175	0.62778	0.793799	-0.283929	-0.888923	0.463252	0.655402	-0.296947	-0.990766	0.434499	0.678816	-0.308273	-1.01103
520	REACTOME_SIGNALING_BY_NOTCH4	0.0249468	0.0797728	-0.399553	-1.45906	0.675892	0.870611	0.225258	0.896859	0.667023	0.843085	0.220018	0.910026	0.0851794	0.24511	-0.344152	-1.30026	0.0203531	0.0759467	-0.361769	-1.45748	0.998727	1	-0.145453	-0.578563
521	REACTOME_DOWNSTREAM_SIGNALING_EVENTS_OF_B_CELL_RECEPTOR_BCR	0.0515009	0.135274	-0.377292	-1.3746	0.522404	0.760988	0.242625	0.964449	0.889558	0.991798	0.194511	0.802403	0.0680262	0.214125	-0.353225	-1.33296	0.0874908	0.21361	-0.31764	-1.27709	0.999747	1	-0.116608	-0.463121
522	REACTOME_ACTIVATION_OF_NF_KAPPAB_IN_B_CELLS	0.0337522	0.0992828	-0.409414	-1.44185	0.319636	0.58337	0.278795	1.06987	0.419986	0.639193	0.255902	1.01385	0.0471652	0.170613	-0.383321	-1.39064	0.03581	0.113787	-0.365995	-1.41651	0.99747	1	-0.15426	-0.592158
523	REACTOME_SIGNALING_BY_NOTCH2	0.396947	0.575899	-0.339904	-1.04273	0.225766	0.484886	0.356823	1.17802	0.873252	0.98574	-0.233391	-0.721338	0.227288	0.441413	-0.376716	-1.18745	0.5543	0.733599	-0.27979	-0.93903	0.814859	0.980091	0.24504	0.778491
524	REACTOME_PRE_NOTCH_EXPRESSION_AND_PROCESSING	0.373667	0.551509	0.239148	1.03347	0.591991	0.808503	-0.230584	-0.933526	0.886561	0.991419	-0.206331	-0.782398	0.327675	0.542709	0.248835	1.0536	0.730952	0.871873	0.21802	0.875043	0.99974	1	-0.124042	-0.512879
525	REACTOME_SIGNALING_BY_THE_B_CELL_RECEPTOR_BCR	0.221259	0.382715	-0.280853	-1.13245	0.302822	0.565822	0.238417	1.06313	0.999541	1	0.126486	0.58363	0.1575	0.353198	-0.278355	-1.16877	0.721032	0.864964	-0.201696	-0.907896	1	1	0.124482	0.528171
526	REACTOME_EXTRACELLULAR_MATRIX_ORGANIZATION	0.000119947	0.00208098	-0.442487	-1.86491	0.000235405	0.00710655	0.32951	1.55313	0.0260891	0.0982742	-0.30887	-1.31304	0.000136911	0.00465354	-0.411392	-1.80981	0.00923411	0.040851	-0.284255	-1.34696	0.000150784	0.00416658	0.389813	1.73672
527	REACTOME_NOTCH1_INTRACELLULAR_DOMAIN_REGULATES_TRANSCRIPTION	0.028102	0.0868795	-0.4515	-1.49205	0.501356	0.747428	0.27013	0.967368	0.064927	0.187368	0.365857	1.35597	0.0603622	0.199489	-0.411547	-1.39527	0.0142416	0.0575847	-0.425785	-1.5388	0.845191	0.999838	-0.216683	-0.777758
528	REACTOME_PRE_NOTCH_PROCESSING_IN_GOLGI	0.429475	0.606645	-0.378909	-1.02478	0.661316	0.859114	-0.304318	-0.855878	0.540301	0.744012	0.319653	0.939355	0.63914	0.803317	-0.315849	-0.870114	0.779473	0.910463	-0.269227	-0.777533	0.42029	0.667621	-0.354125	-1.02048
529	REACTOME_SIGNALING_BY_NOTCH1	0.0426574	0.1177	-0.391131	-1.40212	0.933746	1	-0.190553	-0.731035	0.0546087	0.166172	0.324077	1.31253	0.109698	0.28222	-0.342716	-1.26716	0.0203883	0.0759655	-0.370936	-1.46824	0.276548	0.518656	-0.28137	-1.10121
530	REACTOME_SIGNALING_BY_NOTCH3	0.0602853	0.151921	-0.420796	-1.3944	0.179605	0.429378	0.333484	1.20052	0.778223	0.921701	0.222613	0.829812	0.0951589	0.258584	-0.391434	-1.33423	0.0693751	0.181732	-0.37111	-1.34694	0.982156	1	-0.172636	-0.623369
531	REACTOME_INSULIN_RECEPTOR_SIGNALLING_CASCADE	0.153384	0.296169	-0.388444	-1.26129	0.00709368	0.0627086	0.474199	1.66568	0.395982	0.617819	-0.318969	-1.04421	0.00537093	0.0430922	-0.498323	-1.6598	0.927987	1	0.203898	0.695817	0.0206675	0.0875062	0.44785	1.51387
532	REACTOME_SIGNALLING_TO_RAS	0.183347	0.337437	-0.465919	-1.2601	0.188257	0.440024	0.436657	1.2456	0.687261	0.857797	-0.312327	-0.84288	0.153614	0.34774	-0.470692	-1.29668	0.834027	0.951542	-0.253842	-0.733099	0.210168	0.433256	0.439061	1.21142
533	REACTOME_SIGNALING_BY_BMP	0.368719	0.546935	-0.367606	-1.07176	0.713903	0.895271	0.268597	0.835188	0.470435	0.685116	-0.338643	-0.993639	0.396609	0.605813	-0.352418	-1.0483	0.469537	0.662302	-0.314483	-0.989288	0.721137	0.908875	0.276554	0.831126
534	REACTOME_CELL_SURFACE_INTERACTIONS_AT_THE_VASCULAR_WALL	0.000508066	0.00469774	-0.397806	-1.61158	0.231299	0.492426	0.244685	1.09884	0.0160833	0.068733	0.287634	1.33086	0.0319747	0.133693	-0.317637	-1.3394	0.00594008	0.028561	-0.31892	-1.4417	0.00976562	0.0502646	-0.316688	-1.41627
535	REACTOME_SIGNALLING_TO_ERKS	0.0921431	0.208488	-0.453606	-1.36548	0.442038	0.70229	0.31189	1.00668	0.499711	0.70984	0.291936	0.967417	0.174249	0.37633	-0.406033	-1.25104	0.136818	0.291607	-0.390841	-1.27782	0.604135	0.816442	0.292231	0.90916
536	REACTOME_TGF_BETA_RECEPTOR_SIGNALING_IN_EMT_EPITHELIAL_TO_MESENCHYMAL_TRANSITION	0.408992	0.586607	-0.397052	-1.04312	0.277655	0.542159	0.41761	1.15604	0.985615	1	0.181386	0.517851	0.196159	0.405208	-0.468529	-1.24914	0.684441	0.837039	-0.300411	-0.839438	0.661005	0.862509	0.323753	0.863645
537	REACTOME_DOWNREGULATION_OF_TGF_BETA_RECEPTOR_SIGNALING	0.0226208	0.0746115	-0.529124	-1.557	0.0299633	0.153478	0.488881	1.54041	0.754132	0.904295	0.256454	0.821462	0.00868961	0.0591576	-0.556309	-1.67065	0.0422833	0.127337	-0.469503	-1.49446	0.766445	0.943749	0.264909	0.803636
538	REACTOME_COLLAGEN_FORMATION	0.00874176	0.0369216	-0.437198	-1.5788	0.048118	0.202878	0.348069	1.37112	0.111811	0.273588	-0.347593	-1.25996	0.00393577	0.0346093	-0.435889	-1.62473	0.168449	0.335299	-0.297744	-1.18721	0.00232057	0.0168705	0.438088	1.65767
539	REACTOME_SIGNALING_BY_FGFR_IN_DISEASE	0.358394	0.535727	-0.312471	-1.06197	0.00357068	0.0411069	0.458912	1.70287	0.131384	0.306806	-0.366577	-1.25508	0.0242815	0.111471	-0.427322	-1.49857	0.817169	0.937369	0.222995	0.801129	0.01059	0.0536433	0.439348	1.5656
540	REACTOME_HS_GAG_DEGRADATION	0.319651	0.494576	-0.398068	-1.11468	0.740741	0.911954	-0.275796	-0.805803	0.311733	0.538132	-0.399572	-1.11951	0.745077	0.877882	-0.28036	-0.801301	0.264325	0.449326	-0.38185	-1.14789	0.298451	0.540603	0.390831	1.12363
541	REACTOME_SYNTHESIS_OF_PIPS_AT_THE_EARLY_ENDOSOME_MEMBRANE	0.54705	0.708639	-0.356116	-0.935577	0.818416	0.961381	-0.270863	-0.740369	0.424614	0.644286	0.357891	1.02177	0.969849	1	-0.20798	-0.554493	0.398661	0.592923	-0.37207	-1.03967	0.280354	0.522619	-0.410418	-1.14452
542	REACTOME_ACYL_CHAIN_REMODELLING_OF_PC	0.519	0.684291	-0.358165	-0.955457	0.197366	0.453711	-0.447009	-1.24391	0.326892	0.555121	0.378489	1.09547	0.472562	0.665823	0.342908	0.98618	0.505474	0.694302	-0.341974	-0.96943	0.13764	0.325956	-0.463376	-1.31543
543	REACTOME_SYNTHESIS_OF_PIPS_AT_THE_GOLGI_MEMBRANE	0.637473	0.787324	-0.332416	-0.873311	0.797976	0.948221	-0.276383	-0.755457	0.929675	1	0.225629	0.644164	0.894831	0.971929	-0.250378	-0.667529	0.64289	0.805178	-0.310486	-0.867591	0.956653	1	-0.213589	-0.59563
544	REACTOME_TGF_BETA_RECEPTOR_SIGNALING_ACTIVATES_SMADS	0.024173	0.0782938	-0.502471	-1.54144	0.0562852	0.220918	0.432382	1.42746	0.556984	0.75779	0.277644	0.93934	0.0199795	0.0970048	-0.499226	-1.57361	0.0292829	0.0985897	-0.458252	-1.53798	0.993168	1	0.164689	0.523217
545	REACTOME_PHOSPHOLIPID_METABOLISM	0.810338	0.921755	-0.207385	-0.845069	0.621497	0.830534	-0.212183	-0.934357	0.173934	0.371344	0.239449	1.11563	0.996332	1	0.153755	0.710803	0.422688	0.617178	-0.221519	-1.0087	0.11325	0.285569	-0.262236	-1.17927
546	REACTOME_SYNTHESIS_OF_PA	0.67217	0.815882	0.267655	0.873467	0.937966	1	-0.21123	-0.657241	0.504896	0.714382	-0.325885	-0.971816	0.740846	0.875424	0.254985	0.824632	0.430718	0.624713	0.330148	1.01859	0.847822	1	0.24421	0.747323
547	REACTOME_GASTRIN_CREB_SIGNALLING_PATHWAY_VIA_PKC_AND_MAPK	0.17182	0.321804	-0.49911	-1.28726	0.846308	0.978579	0.260405	0.709709	0.0146199	0.0636142	0.606641	1.70226	0.369754	0.581992	-0.409067	-1.0706	0.0179393	0.0686717	-0.608543	-1.67058	0.116366	0.290482	-0.497059	-1.35853
548	REACTOME_CHONDROITIN_SULFATE_BIOSYNTHESIS	0.239333	0.404518	-0.448366	-1.19608	0.446039	0.706148	-0.362478	-1.00868	0.546526	0.749865	-0.354205	-0.943406	0.373243	0.58541	0.367446	1.05675	0.415094	0.609969	-0.364187	-1.0324	0.519197	0.751096	0.354009	0.961192
549	REACTOME_SYNTHESIS_OF_PIPS_AT_THE_PLASMA_MEMBRANE	0.681571	0.823319	-0.256995	-0.868643	0.999619	1	-0.135325	-0.487436	0.406201	0.62713	0.267141	1.01591	0.991117	1	-0.169149	-0.58947	0.522456	0.708916	-0.260371	-0.965195	0.845147	0.999838	-0.215656	-0.792018
550	REACTOME_HYALURONAN_METABOLISM	0.00185842	0.011788	-0.70833	-1.82685	0.278967	0.543036	0.423118	1.15317	0.00744285	0.0385954	0.642263	1.80221	0.0191751	0.0953071	-0.620177	-1.62311	0.00137994	0.00879737	-0.706727	-1.94012	0.213065	0.437257	-0.444919	-1.21602
551	REACTOME_KERATAN_SULFATE_BIOSYNTHESIS	0.873722	0.964623	-0.249639	-0.699045	0.925703	1	0.218282	0.650943	0.392419	0.616448	-0.375966	-1.05337	0.671765	0.824786	-0.297856	-0.851308	0.488368	0.677653	0.338143	0.979558	0.441652	0.684173	0.352951	1.01472
552	REACTOME_PI_METABOLISM	0.996456	1	-0.154152	-0.562922	0.618189	0.827872	-0.234864	-0.91804	0.634225	0.819633	0.223203	0.923198	0.702394	0.850311	0.218494	0.889491	0.94973	1	-0.181772	-0.732314	0.436752	0.680354	-0.253395	-1.00792
553	REACTOME_CHONDROITIN_SULFATE_DERMATAN_SULFATE_METABOLISM	0.411241	0.589147	-0.311652	-1.0299	0.379151	0.645173	-0.297584	-1.0457	0.160991	0.353194	-0.371405	-1.23579	0.325161	0.540438	0.295356	1.07771	0.300397	0.489948	0.315754	1.10026	0.135842	0.322609	0.362829	1.24891
554	REACTOME_SYNTHESIS_OF_PC	0.070286	0.170134	-0.481595	-1.41714	0.739706	0.91138	0.259082	0.816336	0.490577	0.70262	0.304059	0.973949	0.257734	0.475158	-0.387987	-1.16516	0.178999	0.3479	-0.386381	-1.22987	0.661029	0.862509	0.286698	0.869736
555	REACTOME_HS_GAG_BIOSYNTHESIS	0.0433236	0.119146	-0.498833	-1.47854	0.411573	0.676319	0.323672	1.03	0.195073	0.399845	-0.408258	-1.21746	0.125325	0.309619	-0.434215	-1.31539	0.170601	0.337765	-0.386262	-1.24322	0.0922289	0.249549	0.443584	1.35744
556	REACTOME_KERATAN_SULFATE_KERATIN_METABOLISM	0.907048	0.987768	-0.227979	-0.675729	0.747939	0.916029	-0.26122	-0.812786	0.746787	0.89883	-0.272835	-0.813618	0.92217	0.98818	-0.220162	-0.666947	0.660318	0.817274	0.281585	0.868765	0.7755	0.950479	-0.252922	-0.801891
557	REACTOME_HEPARAN_SULFATE_HEPARIN_HS_GAG_METABOLISM	0.0243902	0.0787439	-0.452764	-1.50033	0.656608	0.855853	0.24572	0.884578	0.309172	0.536334	-0.330017	-1.10231	0.148062	0.34116	-0.365979	-1.24746	0.071751	0.185748	-0.369142	-1.3398	0.109119	0.279891	0.371026	1.28201
558	REACTOME_GLYCOSAMINOGLYCAN_METABOLISM	0.00785482	0.0343265	-0.394467	-1.50435	0.624019	0.831695	-0.226073	-0.924775	0.205607	0.412857	0.258343	1.12181	0.0743347	0.226334	-0.328334	-1.2928	0.024511	0.0862129	-0.328986	-1.39046	0.463911	0.705189	0.249135	0.99462
559	REACTOME_ACYL_CHAIN_REMODELLING_OF_PE	0.533874	0.69743	-0.368529	-0.950473	0.697103	0.883231	-0.30842	-0.825768	0.709463	0.874778	0.293832	0.824502	0.893384	0.970986	0.24142	0.670798	0.715271	0.861133	-0.298566	-0.819627	0.608991	0.82102	-0.325262	-0.888982
560	REACTOME_MHC_CLASS_II_ANTIGEN_PRESENTATION	0.237349	0.402773	-0.294394	-1.13184	0.748548	0.916456	0.20624	0.87428	0.557571	0.75779	0.218691	0.959683	0.439664	0.640447	-0.253652	-1.00802	0.237525	0.421429	-0.258437	-1.10455	0.425363	0.670725	-0.239992	-1.0103
561	REACTOME_GLYCEROPHOSPHOLIPID_BIOSYNTHESIS	0.381938	0.560919	-0.27474	-1.03936	0.684482	0.876737	-0.220594	-0.894559	0.222433	0.435514	0.256836	1.10698	0.745312	0.877882	-0.220606	-0.8626	0.260731	0.44608	-0.260983	-1.09618	0.159044	0.359546	-0.283229	-1.17483
562	REACTOME_A_TETRASACCHARIDE_LINKER_SEQUENCE_IS_REQUIRED_FOR_GAG_SYNTHESIS	0.346636	0.521718	-0.380159	-1.08727	0.600705	0.815312	-0.300296	-0.90165	0.091106	0.237669	-0.476141	-1.36756	0.406338	0.613777	-0.356889	-1.04175	0.247958	0.432947	0.394038	1.17075	0.0711585	0.205171	0.479795	1.41231
563	REACTOME_CDK_MEDIATED_PHOSPHORYLATION_AND_REMOVAL_OF_CDC6	0.762707	0.886623	-0.233356	-0.833879	0.87582	0.993831	0.201322	0.784406	1	1	0.0885534	0.356265	0.608347	0.778226	-0.250386	-0.920578	1	1	-0.12096	-0.475526	0.999333	1	0.139352	0.520909
564	REACTOME_MICRORNA_MIRNA_BIOGENESIS	0.582706	0.73978	0.288784	0.915854	0.990969	1	0.166744	0.512681	0.350555	0.574487	-0.374376	-1.0863	0.967171	1	0.191611	0.602417	0.396138	0.590392	0.346055	1.03944	0.812243	0.978457	0.257957	0.768489
565	REACTOME_NUCLEAR_EVENTS_KINASE_AND_TRANSCRIPTION_FACTOR_ACTIVATION	0.573275	0.731516	-0.317209	-0.924832	0.787838	0.942632	-0.254484	-0.779785	0.244343	0.463091	0.362703	1.15198	0.50673	0.695078	-0.324944	-0.966577	0.160433	0.324254	-0.398595	-1.25388	0.217339	0.442239	-0.381429	-1.18999
566	REACTOME_NEGATIVE_REGULATION_OF_THE_PI3K_AKT_NETWORK	0.00565908	0.0270068	-0.415606	-1.55838	0.00654022	0.0594425	0.376017	1.55044	0.590299	0.786335	0.222599	0.949042	0.0013791	0.0172559	-0.440926	-1.71249	0.0311133	0.103094	-0.333168	-1.38475	0.117037	0.291001	0.312006	1.22703
567	REACTOME_EGFR_DOWNREGULATION	0.0204213	0.0692644	-0.526116	-1.5719	0.0134859	0.092417	0.506141	1.62611	0.771593	0.916653	0.245869	0.807999	0.00327079	0.0310416	-0.586403	-1.7932	0.022336	0.080292	-0.486795	-1.57863	0.602389	0.815397	0.293631	0.907101
568	REACTOME_PROCESSING_OF_CAPPED_INTRON_CONTAINING_PRE_MRNA	1	1	-0.100154	-0.419746	0.0400656	0.181395	0.268294	1.25635	0.00577679	0.0316873	-0.336001	-1.41753	0.723948	0.864134	-0.20647	-0.90364	0.370666	0.566358	0.229398	1.03322	0.00030446	0.00416658	0.353444	1.5645
569	REACTOME_TCR_SIGNALING	0.0154687	0.0565052	-0.374662	-1.44487	0.764962	0.9269	-0.208657	-0.864275	0.000392003	0.00773881	0.422251	1.85957	0.599147	0.770573	-0.233676	-0.930646	0.000248324	0.00265461	-0.437858	-1.87807	0.00132626	0.0108297	-0.377087	-1.58813
570	REACTOME_REGULATION_OF_PYRUVATE_DEHYDROGENASE_PDH_COMPLEX	0.355803	0.532378	-0.42206	-1.08854	0.383417	0.650139	-0.396638	-1.06196	0.119883	0.286213	0.478786	1.34349	0.893384	0.970986	0.241531	0.671105	0.219871	0.399983	-0.440202	-1.20845	0.192929	0.406379	-0.455794	-1.24574
571	REACTOME_DOWNSTREAM_TCR_SIGNALING	0.015873	0.0576471	-0.395368	-1.4825	0.946806	1	0.181494	0.748357	0.0119403	0.0546977	0.337394	1.43846	0.244867	0.460785	-0.290227	-1.12719	0.000729217	0.00512228	-0.402642	-1.67351	0.314636	0.55844	-0.260989	-1.06889
572	REACTOME_BASIGIN_INTERACTIONS	0.302492	0.477569	-0.392893	-1.12369	0.290731	0.553511	0.371429	1.13082	0.686466	0.857443	-0.296444	-0.851437	0.103641	0.271236	-0.464003	-1.35441	0.878367	0.981601	0.239168	0.710604	0.799931	0.970382	0.264524	0.778643
573	REACTOME_GAB1_SIGNALOSOME	0.0210597	0.0706672	-0.617539	-1.62238	0.0648801	0.242277	0.531434	1.47113	0.418487	0.638069	0.359278	1.02573	0.0105887	0.0672487	-0.637348	-1.69923	0.0364728	0.115093	-0.556693	-1.55557	0.647172	0.85083	0.327306	0.873124
574	REACTOME_ACTIVATION_OF_THE_MRNA_UPON_BINDING_OF_THE_CAP_BINDING_COMPLEX_AND_EIFS_AND_SUBSEQUENT_BINDING_TO_43S	0.968815	1	-0.189613	-0.658854	0.000211372	0.00710655	0.541532	2.04668	0.00258176	0.0172969	-0.485581	-1.69576	0.00584795	0.045605	-0.451275	-1.61274	0.0157707	0.0621683	0.416076	1.53089	0.000167224	0.00416658	0.594779	2.16016
575	REACTOME_PHOSPHORYLATION_OF_CD3_AND_TCR_ZETA_CHAINS	0.58511	0.741709	-0.32331	-0.914362	0.00138258	0.0215272	-0.632817	-1.87286	0.000278784	0.00773881	0.725228	2.23546	0.0253961	0.114413	0.524674	1.60953	0.000467071	0.00375499	-0.646258	-1.96276	0.000239349	0.00416658	-0.746992	-2.25264
576	REACTOME_GLUTAMATE_NEUROTRANSMITTER_RELEASE_CYCLE	0.7395	0.869992	-0.298395	-0.796011	0.275211	0.540249	-0.415088	-1.15508	0.554482	0.755634	0.319907	0.925911	0.754649	0.883586	-0.290411	-0.786931	0.757279	0.892064	-0.278521	-0.789554	0.677434	0.872822	-0.299304	-0.849661
577	REACTOME_TRANSLOCATION_OF_ZAP_70_TO_IMMUNOLOGICAL_SYNAPSE	0.427056	0.604585	-0.374258	-1.02611	0.016815	0.107199	-0.577826	-1.65198	0.000271444	0.00773881	0.723887	2.15874	0.213814	0.427797	0.40869	1.21117	0.000693321	0.00502624	-0.63928	-1.87046	0.000237248	0.00416658	-0.730503	-2.12695
578	REACTOME_TIE2_SIGNALING	0.175116	0.325392	0.453147	1.26643	0.788212	0.942677	-0.284515	-0.761763	0.190545	0.393772	-0.485896	-1.25276	0.681493	0.832173	0.303253	0.842604	0.0709232	0.184364	0.544785	1.4467	0.515966	0.748244	0.368447	0.967044
579	REACTOME_GENERATION_OF_SECOND_MESSENGER_MOLECULES	0.427799	0.605164	-0.332881	-1.02118	0.00211335	0.0282717	-0.54984	-1.78586	0.000584454	0.00773881	0.624688	2.11348	0.103473	0.270937	0.394492	1.32686	0.000922297	0.006265	-0.560267	-1.88037	0.000482276	0.00549497	-0.652134	-2.15887
580	REACTOME_TRANSPORT_OF_MATURE_TRANSCRIPT_TO_CYTOPLASM	0.860197	0.954299	0.198639	0.824182	0.518486	0.758356	0.242759	0.966538	0.0502987	0.156755	-0.369298	-1.35409	0.929173	0.99167	-0.194611	-0.735271	0.459824	0.652445	0.256924	0.997501	0.0561502	0.173593	0.350102	1.33859
581	REACTOME_METABOLISM_OF_AMINO_ACIDS_AND_DERIVATIVES	0.999539	1	-0.153738	-0.662316	0.0016945	0.024442	0.291589	1.4115	0.00755876	0.0389555	-0.312854	-1.36019	0.46749	0.661817	-0.22057	-0.996737	0.166538	0.333075	0.240496	1.11878	0.000592856	0.00613594	0.329482	1.50607
582	REACTOME_FATTY_ACYL_COA_BIOSYNTHESIS	0.388215	0.566992	-0.350355	-1.05466	0.0948778	0.300148	-0.429134	-1.36313	0.381655	0.605974	0.315658	1.04602	0.365813	0.577791	0.321599	1.05564	0.678513	0.83242	-0.265627	-0.868442	0.114003	0.28684	-0.41155	-1.32482
583	REACTOME_BIOLOGICAL_OXIDATIONS	0.556808	0.715268	0.211681	0.964047	0.0208408	0.121895	-0.324305	-1.3837	0.420533	0.639637	0.223361	1.01007	0.0779141	0.231249	0.27499	1.23007	0.804476	0.929165	0.202155	0.85569	0.0903435	0.24565	-0.28035	-1.21737
584	REACTOME_TRANSMISSION_ACROSS_CHEMICAL_SYNAPSES	0.0625471	0.155518	-0.31301	-1.27743	0.170788	0.416616	-0.258962	-1.14283	0.0307102	0.109556	0.272119	1.26863	0.451246	0.650166	-0.235496	-1.00168	0.0993	0.233397	-0.26017	-1.18773	0.0394326	0.13774	-0.283425	-1.27681
585	REACTOME_INTEGRIN_CELL_SURFACE_INTERACTIONS	0.00114646	0.00841695	-0.480623	-1.73561	0.00342173	0.0401196	0.427784	1.68514	0.150154	0.336725	-0.334858	-1.2138	0.000314861	0.00694629	-0.511032	-1.90482	0.173068	0.341117	-0.297002	-1.18425	0.0116029	0.0574432	0.404183	1.52938
586	REACTOME_CYTOCHROME_P450_ARRANGED_BY_SUBSTRATE_TYPE	0.489519	0.661062	-0.312803	-0.977875	0.0483221	0.203495	-0.439197	-1.45336	0.160226	0.352091	0.354212	1.2247	0.318104	0.533889	0.315978	1.08419	0.325419	0.519066	-0.31617	-1.08121	0.0410256	0.140859	-0.4361	-1.47073
587	REACTOME_NRAGE_SIGNALS_DEATH_THROUGH_JNK	0.172192	0.3221	-0.354629	-1.21706	0.657667	0.85679	0.238587	0.890469	0.248079	0.467881	0.289533	1.11726	0.40174	0.6105	-0.292713	-1.03396	0.157105	0.320323	-0.322333	-1.21254	0.394925	0.642674	-0.275305	-1.0288
588	REACTOME_NRIF_SIGNALS_CELL_DEATH_FROM_THE_NUCLEUS	0.175367	0.325618	-0.497418	-1.28289	0.168901	0.414831	0.469681	1.28007	0.881571	0.989357	-0.262246	-0.676133	0.137301	0.326536	-0.506574	-1.3258	0.2431	0.428449	-0.43223	-1.18656	0.765311	0.942891	0.300526	0.788776
589	REACTOME_REGULATION_OF_APOPTOSIS	0.626061	0.776785	-0.266937	-0.89938	0.922078	1	0.197389	0.722944	0.650253	0.830878	0.237759	0.902198	0.539096	0.72446	-0.273978	-0.950528	0.657813	0.81598	-0.243927	-0.900387	0.996044	1	-0.148924	-0.545029
590	REACTOME_NEURONAL_SYSTEM	0.122075	0.25426	-0.277906	-1.18228	0.0375901	0.175545	-0.272736	-1.26182	0.0681437	0.193933	-0.285884	-1.22898	0.540011	0.725108	-0.218503	-0.97138	0.156496	0.3196	0.247675	1.13494	0.0789395	0.221875	-0.249096	-1.17962
591	REACTOME_REGULATION_OF_BETA_CELL_DEVELOPMENT	0.262282	0.43383	-0.417458	-1.16898	0.490763	0.73976	0.326016	0.972217	0.835955	0.96287	-0.265007	-0.742486	0.248066	0.464921	-0.413317	-1.18131	0.375	0.571072	-0.352455	-1.05953	0.825301	0.986517	0.261723	0.752446
592	REACTOME_CELL_DEATH_SIGNALLING_VIA_NRAGE_NRIF_AND_NADE	0.244992	0.411443	-0.316595	-1.13493	0.659178	0.858092	0.231316	0.903748	0.561043	0.76066	0.235041	0.951928	0.303339	0.521354	-0.295387	-1.09217	0.224029	0.405056	-0.288898	-1.14352	0.643829	0.847986	0.240707	0.904134
593	REACTOME_NEUROTRANSMITTER_RELEASE_CYCLE	0.271868	0.444714	-0.36471	-1.14014	0.181592	0.431666	-0.369641	-1.22319	0.100476	0.254137	0.38071	1.31632	0.606761	0.776987	-0.280889	-0.902948	0.383845	0.578413	-0.303368	-1.03743	0.214652	0.439259	-0.350625	-1.18247
594	REACTOME_P75_NTR_RECEPTOR_MEDIATED_SIGNALLING	0.170644	0.32031	-0.320073	-1.19463	0.79651	0.947151	0.207514	0.849876	0.328003	0.555507	0.249164	1.05499	0.217298	0.431848	-0.297327	-1.15004	0.112168	0.254036	-0.297325	-1.22953	0.653627	0.856328	-0.223149	-0.910313
595	REACTOME_AMINO_ACID_TRANSPORT_ACROSS_THE_PLASMA_MEMBRANE	0.116659	0.24552	-0.452109	-1.33037	0.319609	0.58337	0.349429	1.10101	0.388808	0.613651	0.324021	1.03789	0.271463	0.489033	-0.383256	-1.15095	0.285412	0.472556	-0.350328	-1.11512	0.542781	0.770812	-0.300528	-0.947941
596	REACTOME_ENDOGENOUS_STEROLS	0.763728	0.88699	0.266509	0.796278	0.00178042	0.0251559	-0.650796	-1.8606	0.0982628	0.250342	0.460583	1.37353	0.0558468	0.189292	0.502493	1.48917	0.330714	0.525092	-0.374527	-1.09583	0.00332147	0.02207	-0.635435	-1.85015
597	REACTOME_GLYCOLYSIS	0.999264	1	-0.144931	-0.508007	0.970127	1	0.177076	0.678032	0.7301	0.889848	0.219895	0.871689	0.989686	1	-0.170339	-0.61684	0.916545	1	-0.193073	-0.745116	0.75815	0.937668	-0.22296	-0.853005
598	REACTOME_PROCESSIVE_SYNTHESIS_ON_THE_LAGGING_STRAND	0.00465344	0.0232047	0.655118	1.83089	0.0247752	0.136196	-0.601802	-1.61127	0.671955	0.846889	-0.330919	-0.853188	0.016093	0.0857391	0.602198	1.67324	0.226742	0.408786	0.45522	1.20886	0.85624	1	-0.261971	-0.716001
599	REACTOME_MRNA_CAPPING	0.436898	0.613169	0.302956	1.00609	0.998556	1	0.139426	0.450022	0.399786	0.622192	-0.346863	-1.04697	0.978214	1	0.180144	0.59132	0.379147	0.573912	0.337277	1.05464	0.882795	1	0.231427	0.719993
600	REACTOME_MITOCHONDRIAL_FATTY_ACID_BETA_OXIDATION	0.139472	0.277291	0.369199	1.26125	0.99729	1	0.147034	0.485419	0.308815	0.536334	-0.360414	-1.11393	0.903521	0.976308	0.213515	0.718153	0.132568	0.285087	0.403089	1.28734	0.608198	0.820698	0.285306	0.906415
601	REACTOME_PEPTIDE_LIGAND_BINDING_RECEPTORS	0.000135062	0.00208098	-0.549327	-2.098	0.000364299	0.00944548	-0.43961	-1.80043	0.000389257	0.00773881	0.484357	2.10692	0.028811	0.123757	-0.353253	-1.39428	0.000247954	0.00265461	-0.544702	-2.30584	0.000263922	0.00416658	-0.477453	-1.99388
602	REACTOME_METABOLISM_OF_POLYAMINES	0.305854	0.480614	-0.320416	-1.09964	0.314912	0.578106	0.289577	1.08078	0.983355	1	0.170536	0.658067	0.164833	0.363646	-0.344928	-1.21841	0.866376	0.973391	-0.206785	-0.777871	0.997981	1	0.149326	0.535517
603	REACTOME_NOTCH_HLH_TRANSCRIPTION_PATHWAY	0.726805	0.859386	-0.276207	-0.825233	0.246868	0.512252	-0.370396	-1.16386	0.0932568	0.241173	0.408444	1.34227	0.959201	1	-0.202528	-0.619326	0.195672	0.369318	-0.373292	-1.21055	0.0941574	0.252863	-0.427181	-1.36243
604	REACTOME_INTEGRATION_OF_ENERGY_METABOLISM	0.366425	0.544237	-0.283566	-1.05363	0.550662	0.783444	0.233875	0.952919	0.157466	0.348018	-0.321327	-1.19811	0.35884	0.571741	-0.273738	-1.05422	0.694031	0.845068	0.224781	0.884845	0.298892	0.540801	0.278962	1.08535
605	REACTOME_GLUCONEOGENESIS	0.435615	0.612227	0.31149	1.0066	0.187598	0.439477	-0.397461	-1.22559	0.407075	0.627708	0.320562	1.02681	0.131356	0.318419	0.400596	1.28221	0.823585	0.943007	-0.241706	-0.769364	0.0935165	0.251949	-0.435368	-1.37326
606	REACTOME_DOPAMINE_NEUROTRANSMITTER_RELEASE_CYCLE	0.192173	0.347459	-0.462031	-1.24958	0.502018	0.747528	0.339008	0.96705	0.272166	0.496371	0.388663	1.14215	0.0919908	0.253542	-0.512447	-1.41171	0.305594	0.494406	-0.386014	-1.11481	0.93899	1	-0.219561	-0.632706
607	REACTOME_OPIOID_SIGNALLING	0.0113213	0.045027	-0.429379	-1.55056	0.422583	0.685096	0.256837	1.01174	0.497199	0.707271	0.240264	0.980842	0.0188917	0.0950378	-0.395245	-1.47324	0.0549344	0.153341	-0.337886	-1.34726	0.805072	0.974575	0.219262	0.82966
608	REACTOME_MITOCHONDRIAL_TRNA_AMINOACYLATION	0.00330285	0.0181908	0.612128	1.88375	0.361808	0.628066	-0.367636	-1.07414	0.0893363	0.235022	-0.489372	-1.3711	0.0426518	0.160223	0.502761	1.52446	0.0243215	0.0857903	0.549782	1.59265	0.685026	0.878776	0.297054	0.854024
609	REACTOME_CYTOSOLIC_TRNA_AMINOACYLATION	0.012724	0.0486334	0.522032	1.65558	0.283626	0.546894	-0.374637	-1.13553	0.369062	0.593663	-0.369943	-1.07343	0.0498254	0.176047	0.472328	1.48498	0.109081	0.249854	0.448851	1.34821	0.911008	1	0.229861	0.684787
610	REACTOME_CA_DEPENDENT_EVENTS	0.44577	0.621631	-0.329269	-1.0101	0.5756	0.798475	-0.283965	-0.92231	0.281155	0.506783	-0.367782	-1.1367	0.267247	0.484726	-0.36456	-1.14913	0.375816	0.571105	0.329883	1.05354	0.382579	0.629909	0.331073	1.05182
611	REACTOME_DARPP_32_EVENTS	0.218432	0.379915	-0.426757	-1.20693	0.848706	0.979351	-0.245639	-0.726981	0.0660719	0.189693	0.46095	1.42084	0.358844	0.571741	-0.37303	-1.07921	0.0665577	0.176668	-0.473971	-1.4395	0.183341	0.391928	-0.411343	-1.24045
612	REACTOME_CHEMOKINE_RECEPTORS_BIND_CHEMOKINES	0.000155376	0.00208098	-0.72479	-2.33049	0.0019216	0.0264812	-0.535711	-1.82735	0.000305437	0.00773881	0.654938	2.3499	0.0268276	0.118465	-0.458076	-1.51334	0.000236183	0.00265461	-0.742894	-2.60782	0.000242601	0.00416658	-0.602252	-2.10198
613	REACTOME_CELL_CYCLE_CHECKPOINTS	0.135492	0.272502	0.224933	1.11343	0.646302	0.850352	-0.202202	-0.936544	0.99988	1	-0.150468	-0.647075	0.202016	0.412974	0.222846	1.08959	0.970833	1	0.172712	0.792229	1	1	-0.0936865	-0.443892
614	REACTOME_G_PROTEIN_ACTIVATION	0.00762599	0.033648	-0.62556	-1.71512	0.210228	0.468727	0.418825	1.21221	0.476927	0.690344	0.328623	0.980005	0.0292075	0.12482	-0.564327	-1.57414	0.13358	0.286161	-0.447296	-1.30874	0.819596	0.983646	0.267455	0.750021
615	REACTOME_ABC_FAMILY_PROTEINS_MEDIATED_TRANSPORT	0.960461	1	-0.186915	-0.697635	0.998909	1	0.135944	0.556762	0.993983	1	-0.165745	-0.621807	0.889351	0.968659	-0.20042	-0.775207	0.999322	1	0.136081	0.539797	0.997395	1	0.157201	0.614827
616	REACTOME_TRNA_AMINOACYLATION	0.00056899	0.00506624	0.560794	2.04167	0.0633519	0.238161	-0.405477	-1.39803	0.0947917	0.244389	-0.406342	-1.33024	0.00148368	0.0178967	0.510702	1.82611	0.00591407	0.0284668	0.484091	1.652	0.844825	0.999838	0.22764	0.769491
617	REACTOME_OLFACTORY_SIGNALING_PATHWAY	0.617886	0.770825	0.278233	0.89913	0.374804	0.641464	-0.343032	-1.05776	0.107584	0.266132	-0.450177	-1.33459	0.877129	0.96184	-0.236286	-0.709588	0.213925	0.393291	0.392294	1.20076	0.111738	0.283715	0.437992	1.32871
618	REACTOME_PKA_MEDIATED_PHOSPHORYLATION_OF_CREB	0.436676	0.61304	0.354132	1.00699	0.595356	0.810897	-0.327669	-0.89564	0.134763	0.311516	-0.50239	-1.31728	0.259819	0.477052	0.410629	1.16118	0.167549	0.334565	0.47209	1.27862	0.26125	0.499844	0.438014	1.16845
619	REACTOME_RECRUITMENT_OF_NUMA_TO_MITOTIC_CENTROSOMES	0.998884	1	-0.150639	-0.558845	0.564147	0.791316	0.233623	0.948215	0.34212	0.566073	-0.286369	-1.06605	0.773655	0.896003	-0.218703	-0.841186	0.546119	0.727291	0.242639	0.954991	0.171694	0.376306	0.303893	1.18026
620	REACTOME_NUCLEAR_RECEPTOR_TRANSCRIPTION_PATHWAY	0.00817019	0.0351549	-0.496237	-1.6113	0.0315043	0.158625	0.421801	1.48163	0.565923	0.764391	-0.285663	-0.935178	0.00486741	0.0404678	-0.500513	-1.66709	0.0768869	0.195029	-0.380055	-1.3488	0.436219	0.679912	0.30074	1.01659
621	REACTOME_G1_PHASE	0.355836	0.532378	-0.325508	-1.06647	0.988082	1	-0.170787	-0.59431	0.587711	0.784796	0.251696	0.924298	0.72002	0.860262	-0.251744	-0.8453	0.634932	0.798427	-0.250487	-0.89897	0.846248	1	-0.218902	-0.778779
622	REACTOME_GLUCAGON_SIGNALING_IN_METABOLIC_REGULATION	0.606398	0.76071	-0.309818	-0.903283	0.539856	0.776516	0.303651	0.944186	0.231915	0.448322	-0.404619	-1.18722	0.328789	0.543706	-0.369677	-1.09964	0.541297	0.722454	0.310818	0.942258	0.185851	0.396115	0.410083	1.23242
623	REACTOME_SIGNALING_BY_PDGF	0.00664251	0.0304575	-0.475809	-1.6171	0.00063012	0.0132615	0.51072	1.89511	0.0768223	0.212012	-0.38901	-1.33188	0.0008259	0.0124753	-0.510292	-1.78954	0.728924	0.870829	0.238262	0.855977	0.00285762	0.0197715	0.48002	1.71053
624	REACTOME_ASSOCIATION_OF_TRIC_CCT_WITH_TARGET_PROTEINS_DURING_BIOSYNTHESIS	0.658537	0.804576	0.249832	0.886399	0.86767	0.988833	-0.225142	-0.75285	0.663776	0.84016	-0.273743	-0.873361	0.983077	1	-0.179702	-0.584247	0.709722	0.856577	0.256581	0.850438	0.974552	1	-0.182248	-0.621875
625	REACTOME_PREFOLDIN_MEDIATED_TRANSFER_OF_SUBSTRATE_TO_CCT_TRIC	0.119244	0.249603	-0.450967	-1.32701	0.084998	0.282591	0.437323	1.37795	0.452617	0.669017	-0.339768	-1.00727	0.0754258	0.227527	-0.46732	-1.4034	0.809255	0.931264	-0.244263	-0.777504	0.194601	0.408192	0.402375	1.22066
626	REACTOME_GPVI_MEDIATED_ACTIVATION_CASCADE	0.212914	0.373155	-0.38818	-1.19883	0.707383	0.891621	-0.259439	-0.846579	0.00525394	0.0297123	0.508545	1.73744	0.651474	0.809714	-0.276784	-0.877412	0.00460723	0.0235088	-0.517376	-1.74878	0.0145419	0.0680427	-0.485943	-1.61882
627	REACTOME_PROTEIN_FOLDING	0.0252511	0.0805921	-0.392447	-1.45591	0.0455239	0.19577	0.331969	1.34738	0.946039	1	-0.193455	-0.720166	0.0191713	0.0953071	-0.378582	-1.45612	0.393439	0.588112	-0.250617	-1.02674	0.58976	0.806892	0.240916	0.935669
628	REACTOME_FORMATION_OF_TUBULIN_FOLDING_INTERMEDIATES_BY_CCT_TRIC	0.100197	0.221827	-0.483956	-1.36869	0.0328002	0.162191	0.512574	1.5452	0.192985	0.396935	-0.434044	-1.23116	0.0302977	0.128606	-0.536292	-1.55154	0.702622	0.850966	0.284493	0.835403	0.107486	0.276975	0.463753	1.34991
629	REACTOME_PEROXISOMAL_LIPID_METABOLISM	0.150275	0.292752	0.390553	1.2621	0.0102041	0.0782417	-0.543026	-1.67445	0.52218	0.727984	0.297824	0.953975	0.00988701	0.0644192	0.528405	1.69129	0.990426	1	0.172749	0.52876	0.00867679	0.0457967	-0.54143	-1.70781
630	REACTOME_POST_CHAPERONIN_TUBULIN_FOLDING_PATHWAY	0.0245358	0.0790325	-0.578244	-1.58539	0.00808571	0.0680119	0.595338	1.7231	0.818139	0.949962	-0.272486	-0.746418	0.0204809	0.0984882	-0.576854	-1.60908	0.458516	0.651508	-0.342387	-1.00179	0.0457923	0.151039	0.528496	1.48205
631	REACTOME_STRIATED_MUSCLE_CONTRACTION	0.138795	0.276162	-0.445611	-1.29919	0.235633	0.497998	0.378138	1.1758	0.623031	0.811036	0.282909	0.898547	0.242965	0.458468	-0.395869	-1.17755	0.441778	0.635989	-0.320522	-1.00828	0.533744	0.763359	0.314409	0.944894
632	REACTOME_METABOLISM_OF_NUCLEOTIDES	0.129893	0.264412	0.279787	1.18844	0.169529	0.415359	-0.296199	-1.18159	0.627601	0.81331	-0.244729	-0.916479	0.101536	0.268368	0.297503	1.23991	0.209831	0.387605	0.289808	1.14767	0.524773	0.75531	-0.237155	-0.966029
633	REACTOME_AMINE_LIGAND_BINDING_RECEPTORS	0.184997	0.339346	-0.491309	-1.26713	0.14949	0.387594	0.478014	1.30278	0.323558	0.551718	-0.434904	-1.12129	0.163531	0.361248	-0.493655	-1.29199	0.411454	0.606568	-0.374377	-1.02775	0.442506	0.685225	0.388143	1.01874
634	REACTOME_DOWNSTREAM_SIGNAL_TRANSDUCTION	0.353272	0.529265	-0.3618	-1.08096	0.168165	0.413629	0.387727	1.24568	0.212061	0.421274	-0.400024	-1.19853	0.209847	0.423666	-0.394658	-1.20685	0.523492	0.709557	0.307787	0.957268	0.0392491	0.13729	0.480266	1.48366
635	REACTOME_MUSCLE_CONTRACTION	0.116544	0.245484	-0.307171	-1.22365	0.123149	0.343181	0.268172	1.18551	0.0778109	0.213991	-0.315701	-1.26607	0.160673	0.358031	-0.283479	-1.17428	0.255757	0.441298	0.256642	1.09588	0.026017	0.103146	0.32118	1.34733
636	REACTOME_MRNA_SPLICING	1	1	-0.104266	-0.42552	0.0541475	0.216671	0.27886	1.26389	0.0242485	0.0936791	-0.328521	-1.35017	0.669751	0.823679	-0.214876	-0.913975	0.498454	0.687476	0.224694	0.981528	0.00262467	0.0187395	0.351432	1.51485
637	REACTOME_MRNA_SPLICING_MINOR_PATHWAY	0.109064	0.23391	0.334235	1.26422	0.991348	1	-0.164831	-0.588292	0.0996926	0.252621	-0.385642	-1.30377	0.922475	0.988296	0.196288	0.729007	0.0217316	0.0790915	0.426719	1.50928	0.232507	0.46244	0.328538	1.15192
638	REACTOME_PROCESSING_OF_CAPPED_INTRONLESS_PRE_MRNA	0.281258	0.455336	0.340701	1.12124	0.942378	1	0.204231	0.656147	0.198558	0.403533	-0.405312	-1.21438	0.938707	0.995318	0.205866	0.669622	0.185133	0.355428	0.394069	1.22562	0.677133	0.872822	0.279528	0.863534
639	REACTOME_CITRIC_ACID_CYCLE_TCA_CYCLE	0.164703	0.312271	0.407649	1.26681	0.709461	0.892871	-0.280105	-0.828984	0.948558	1	-0.218937	-0.62101	0.323625	0.539197	0.355083	1.08928	0.702622	0.850966	0.2845	0.835423	0.980082	1	0.186996	0.544314
640	REACTOME_NUCLEOTIDE_EXCISION_REPAIR	0.922807	0.995236	0.183318	0.803417	1	1	0.130603	0.550927	0.599946	0.79393	-0.242481	-0.934386	1	1	0.0975108	0.420262	0.673347	0.828101	0.221599	0.904232	0.941176	1	0.189573	0.761362
641	REACTOME_AXON_GUIDANCE	0.00196549	0.0122813	-0.313413	-1.39133	0.000257136	0.00710655	0.314296	1.58965	0.0688613	0.195381	-0.264062	-1.18577	0.000248818	0.00651852	-0.311945	-1.45748	0.999088	1	-0.150755	-0.764935	0.000140351	0.00416658	0.32224	1.53199
642	REACTOME_G_ALPHA_Q_SIGNALLING_EVENTS	0.000258933	0.0029941	-0.426529	-1.69349	0.208672	0.467121	0.255418	1.12127	0.0135965	0.0603322	0.302613	1.37046	0.00812288	0.0570304	-0.356341	-1.46719	0.00129032	0.00829965	-0.359962	-1.58824	0.0487277	0.157144	-0.292415	-1.27577
643	REACTOME_NCAM1_INTERACTIONS	0.0821485	0.191717	-0.443161	-1.37622	0.0087155	0.0705201	0.507125	1.6998	0.0192512	0.0782808	-0.502699	-1.57151	0.00528289	0.0428596	-0.535381	-1.71003	0.461579	0.653828	0.307535	0.99631	0.00357082	0.0232658	0.544694	1.75704
644	REACTOME_CLASS_C_3_METABOTROPIC_GLUTAMATE_PHEROMONE_RECEPTORS	0.501837	0.670449	0.344295	0.962218	0.524114	0.762376	0.349574	0.952731	0.254006	0.475848	-0.460585	-1.1875	0.753618	0.883407	-0.302454	-0.791578	0.20711	0.383989	0.464324	1.23304	0.290176	0.531725	0.43639	1.14537
645	REACTOME_REGULATION_OF_INSULIN_SECRETION	0.230951	0.394727	-0.330589	-1.15495	0.550792	0.783444	0.248525	0.946035	0.16	0.351748	-0.346777	-1.21673	0.380247	0.5927	-0.290008	-1.04257	0.655668	0.81485	0.241548	0.893611	0.463792	0.705189	0.272529	0.998023
646	REACTOME_NCAM_SIGNALING_FOR_NEURITE_OUT_GROWTH	0.0268285	0.0843055	-0.433841	-1.48155	0.00168563	0.0244343	0.478614	1.78009	0.0323379	0.114147	-0.421729	-1.44703	0.00148075	0.0178967	-0.488644	-1.72083	0.798942	0.926041	0.226338	0.816154	0.00385841	0.0246605	0.471902	1.68746
647	REACTOME_NUCLEOTIDE_LIKE_PURINERGIC_RECEPTORS	0.220645	0.38185	-0.473486	-1.22117	0.101499	0.312064	-0.521696	-1.39679	0.0643275	0.186279	0.521843	1.46431	0.340188	0.554735	0.392016	1.08924	0.075667	0.193102	-0.527501	-1.4481	0.0264575	0.104051	-0.590405	-1.61365
648	REACTOME_CLASS_B_2_SECRETIN_FAMILY_RECEPTORS	0.00342619	0.0185309	-0.489419	-1.68487	0.00021164	0.00710655	0.521563	1.95292	0.261261	0.484209	-0.327868	-1.13112	0.000326264	0.00702537	-0.547912	-1.94374	0.209533	0.387317	-0.307192	-1.15875	0.0130916	0.0628349	0.428009	1.54042
649	REACTOME_GLUCAGON_TYPE_LIGAND_RECEPTORS	0.00148368	0.0100308	-0.652399	-1.82687	0.00562249	0.0537776	0.584795	1.74393	0.725228	0.886919	-0.292977	-0.82085	0.000527426	0.00887275	-0.678418	-1.939	0.25	0.43482	-0.38649	-1.16184	0.256799	0.493391	0.404055	1.16165
650	REACTOME_FANCONI_ANEMIA_PATHWAY	0.0235199	0.0766224	0.446619	1.53819	0.6293	0.835584	-0.273493	-0.89244	0.197232	0.401651	-0.389633	-1.21194	0.170187	0.371063	0.361495	1.22439	0.0466349	0.135827	0.451655	1.45215	0.949796	1	0.201742	0.646427
651	REACTOME_SLC_MEDIATED_TRANSMEMBRANE_TRANSPORT	0.138079	0.275322	-0.292968	-1.19145	0.271876	0.537033	-0.246074	-1.08279	0.0813735	0.220414	0.255493	1.18927	0.4252	0.62815	-0.239104	-1.0133	0.141568	0.29819	-0.25389	-1.15426	0.157777	0.357324	-0.254513	-1.14391
652	REACTOME_CD28_CO_STIMULATION	0.0207838	0.0699833	-0.505645	-1.56161	0.920464	1	0.209674	0.698232	0.0242265	0.0936659	0.448263	1.53149	0.251199	0.468322	-0.366153	-1.16072	0.00921447	0.0408359	-0.494168	-1.67034	0.138391	0.326963	-0.383031	-1.27599
653	REACTOME_ADHERENS_JUNCTIONS_INTERACTIONS	0.135054	0.271791	-0.491514	-1.32932	0.0982647	0.30681	0.482177	1.37545	0.0676752	0.193413	-0.527484	-1.42353	0.233884	0.449021	-0.435288	-1.19915	0.403805	0.598627	0.373614	1.04137	0.113906	0.28684	0.486529	1.34239
654	REACTOME_OTHER_SEMAPHORIN_INTERACTIONS	0.733722	0.864719	-0.29693	-0.803061	0.252675	0.517702	-0.417134	-1.17317	0.526061	0.730964	0.3226	0.948013	0.821169	0.928406	-0.268282	-0.739074	0.594785	0.769037	0.325187	0.906389	0.187003	0.397728	-0.432341	-1.24587
655	REACTOME_G_ALPHA_I_SIGNALLING_EVENTS	0.000117938	0.00208098	-0.452691	-1.928	0.000857045	0.0157333	-0.336498	-1.55836	0.000605327	0.00773881	0.35641	1.7391	0.000269687	0.00659041	-0.348616	-1.55128	0.000275103	0.00265461	-0.419405	-2.01247	0.000298507	0.00416658	-0.364402	-1.726
656	REACTOME_SEMA3A_PAK_DEPENDENT_AXON_REPULSION	0.994819	1	-0.171781	-0.451297	0.287359	0.551054	-0.418193	-1.14307	0.666223	0.84262	0.298146	0.851199	0.338826	0.553691	0.384294	1.0867	0.984995	1	-0.186573	-0.52134	0.123048	0.30133	-0.480921	-1.34113
657	REACTOME_SEMA4D_IN_SEMAPHORIN_SIGNALING	0.0373923	0.107048	-0.520594	-1.50391	0.494458	0.741547	0.31678	0.973992	0.213474	0.423245	0.376067	1.18426	0.29788	0.516133	-0.38314	-1.13043	0.11307	0.2555	-0.427924	-1.33041	0.613429	0.825102	-0.289473	-0.892782
658	REACTOME_SEMAPHORIN_INTERACTIONS	0.220684	0.38185	-0.333917	-1.16361	0.300949	0.564597	-0.293473	-1.09102	0.123759	0.293636	0.31291	1.22751	0.76483	0.89115	-0.232504	-0.834079	0.184307	0.354382	-0.308529	-1.17858	0.0828964	0.229404	-0.343947	-1.30712
659	REACTOME_SEMA4D_INDUCED_CELL_MIGRATION_AND_GROWTH_CONE_COLLAPSE	0.149374	0.291561	-0.466096	-1.29318	0.285858	0.549644	0.386047	1.13489	0.790624	0.929701	-0.278586	-0.772121	0.409613	0.61595	-0.366812	-1.03563	0.615136	0.785054	-0.301703	-0.894712	0.365833	0.613885	0.375741	1.06736
660	REACTOME_LYSOSOME_VESICLE_BIOGENESIS	0.966344	1	0.18297	0.625059	0.308165	0.569903	-0.339487	-1.10264	0.429281	0.649018	0.299576	1.01354	0.424023	0.627305	0.301609	1.01445	0.877335	0.980883	-0.219081	-0.735281	0.105136	0.272455	-0.403791	-1.33674
661	REACTOME_SPHINGOLIPID_METABOLISM	0.523059	0.68784	-0.265343	-0.965591	0.151781	0.391115	-0.310266	-1.2075	0.218395	0.43012	0.273509	1.12323	0.649969	0.809243	-0.239389	-0.901224	0.245725	0.431112	-0.27954	-1.12305	0.0509893	0.162327	-0.340477	-1.34953
662	REACTOME_G_ALPHA_S_SIGNALLING_EVENTS	0.00160815	0.0105738	-0.422433	-1.62267	0.0819052	0.276014	0.297184	1.25781	0.159118	0.350421	0.261838	1.14669	0.00350556	0.0322948	-0.400164	-1.58874	0.0212076	0.0776942	-0.32889	-1.40427	0.0535052	0.168102	0.325492	1.31022
663	REACTOME_CELL_CELL_JUNCTION_ORGANIZATION	0.40532	0.583343	-0.327864	-1.03545	0.0201328	0.11942	0.458848	1.5724	0.0210794	0.0840169	-0.483544	-1.54272	0.186157	0.393154	-0.374656	-1.21808	0.249607	0.434334	0.346705	1.14915	0.0171886	0.0766476	0.472052	1.55247
664	REACTOME_G_ALPHA_Z_SIGNALLING_EVENTS	0.00346293	0.0186894	-0.547252	-1.72832	0.131175	0.356371	0.37425	1.28249	0.442966	0.662402	-0.316821	-1.0108	0.0132002	0.0775977	-0.494279	-1.607	0.277089	0.464121	-0.323141	-1.11835	0.315691	0.55972	0.333139	1.09562
665	REACTOME_COSTIMULATION_BY_THE_CD28_FAMILY	0.000288517	0.00324841	-0.510315	-1.8189	0.87625	0.993831	-0.204083	-0.775292	0.00034188	0.00773881	0.530185	2.13058	0.141254	0.332634	-0.334752	-1.2285	0.000243072	0.00265461	-0.533687	-2.09129	0.000754148	0.00735148	-0.468966	-1.82321
666	REACTOME_CD28_DEPENDENT_PI3K_AKT_SIGNALING	0.0247622	0.0793843	-0.552376	-1.56219	0.672606	0.867934	0.283506	0.854653	0.148313	0.334536	0.411685	1.26899	0.0768827	0.229371	-0.486672	-1.40799	0.029659	0.0993611	-0.519453	-1.57763	0.631403	0.837541	-0.292399	-0.881763
667	REACTOME_TIGHT_JUNCTION_INTERACTIONS	0.889555	0.976057	0.234886	0.677288	0.145473	0.379528	0.464207	1.30121	0.224028	0.437907	-0.453682	-1.20836	0.467096	0.66175	-0.365295	-0.989846	0.305833	0.494406	0.408314	1.12401	0.178534	0.384923	0.460319	1.24984
668	REACTOME_TRANSPORT_OF_INORGANIC_CATIONS_ANIONS_AND_AMINO_ACIDS_OLIGOPEPTIDES	0.155997	0.29965	-0.334118	-1.21407	0.756252	0.920607	-0.219517	-0.852801	0.0804801	0.218937	0.308097	1.26275	0.715068	0.856991	-0.231154	-0.867135	0.130509	0.281985	-0.305701	-1.2236	0.214556	0.439259	-0.288276	-1.14185
669	REACTOME_GOLGI_ASSOCIATED_VESICLE_BIOGENESIS	0.408723	0.586555	-0.30151	-1.02965	0.759893	0.923475	-0.22797	-0.830867	0.0350653	0.120807	0.368291	1.41516	0.824942	0.931444	-0.225302	-0.793431	0.0313782	0.103565	-0.384379	-1.44104	0.111111	0.282839	-0.340339	-1.26631
670	REACTOME_CTLA4_INHIBITORY_SIGNALING	0.0212661	0.0711226	-0.568448	-1.59178	0.815863	0.960851	0.255007	0.760459	0.0057629	0.0316456	0.585537	1.78984	0.20007	0.411092	-0.432901	-1.23728	0.00161738	0.00994547	-0.626322	-1.88281	0.163884	0.36475	-0.4253	-1.26783
671	REACTOME_BRANCHED_CHAIN_AMINO_ACID_CATABOLISM	0.0171285	0.0608018	0.552768	1.65157	0.262117	0.526591	-0.407259	-1.16434	0.192941	0.396935	-0.453498	-1.24226	0.0629132	0.204792	0.49353	1.4626	0.0156828	0.0619675	0.577283	1.63108	0.945568	1	0.221112	0.620061
672	REACTOME_FORMATION_OF_FIBRIN_CLOT_CLOTTING_CASCADE	0.00533204	0.0258134	-0.581728	-1.71179	0.0717489	0.256319	0.445273	1.403	0.479849	0.692381	0.306284	0.981074	0.0066041	0.0496542	-0.56488	-1.69639	0.0967818	0.229196	-0.42508	-1.35305	0.586165	0.805206	-0.291262	-0.918714
673	REACTOME_DEADENYLATION_OF_MRNA	0.994665	1	0.156409	0.481329	0.722892	0.901822	0.276267	0.823859	0.255741	0.477964	-0.416594	-1.1672	0.961674	1	-0.208427	-0.595707	0.322348	0.515387	0.380409	1.102	0.395697	0.643296	0.363928	1.04628
674	REACTOME_MRNA_DECAY_BY_5_TO_3_EXORIBONUCLEASE	0.783248	0.902941	0.272999	0.762963	0.940564	1	0.220991	0.60229	0.999359	1	-0.153729	-0.396349	0.965268	1	-0.215341	-0.563588	0.866643	0.973474	0.263982	0.701017	0.910138	1	0.250412	0.657245
675	REACTOME_SIGNAL_AMPLIFICATION	0.149046	0.291034	-0.431288	-1.27834	0.259576	0.524786	0.362438	1.15336	0.620023	0.808586	0.27729	0.900841	0.312879	0.529715	-0.366717	-1.11091	0.296565	0.48527	-0.343318	-1.105	0.51049	0.742815	-0.305214	-0.967685
676	REACTOME_METAL_ION_SLC_TRANSPORTERS	0.936732	1	0.210493	0.654129	0.837646	0.973511	-0.248775	-0.736264	0.838348	0.964081	-0.260912	-0.74007	0.938004	0.995318	-0.216258	-0.625654	0.892308	0.990578	0.235109	0.690388	0.927885	1	0.225486	0.656351
677	REACTOME_SMOOTH_MUSCLE_CONTRACTION	0.5	0.669595	-0.32253	-0.977806	0.419682	0.68295	0.31509	1.02472	0.756725	0.905838	0.244492	0.817796	0.595275	0.76919	-0.293292	-0.911989	0.587448	0.762008	-0.278113	-0.918551	0.546059	0.772356	0.30163	0.945554
678	REACTOME_MRNA_DECAY_BY_3_TO_5_EXORIBONUCLEASE	0.414282	0.591664	0.359806	1.02313	0.912754	1	0.234133	0.64813	0.490717	0.702621	-0.376521	-0.98725	0.90474	0.976995	0.236821	0.669682	0.47478	0.66665	0.36638	0.99231	0.690072	0.882099	0.316096	0.843221
679	REACTOME_DEADENYLATION_DEPENDENT_MRNA_DECAY	0.748669	0.877197	0.224054	0.854371	0.950516	1	0.1899	0.697656	0.397603	0.619561	-0.306934	-1.04269	0.998848	1	-0.141154	-0.491911	0.655261	0.814784	0.250161	0.892128	0.400302	0.647851	0.29325	1.03818
680	REACTOME_THROMBOXANE_SIGNALLING_THROUGH_TP_RECEPTOR	0.125332	0.258792	-0.488194	-1.3385	0.0616535	0.234937	0.503869	1.45836	0.686926	0.857797	-0.307891	-0.8434	0.0810329	0.237665	-0.509338	-1.42075	0.316385	0.50738	-0.378087	-1.10624	0.574045	0.792916	0.329602	0.924297
681	REACTOME_CELL_EXTRACELLULAR_MATRIX_INTERACTIONS	0.730391	0.86241	-0.297938	-0.805787	0.557506	0.78727	0.32504	0.927205	0.492834	0.704249	-0.365083	-0.985252	0.645356	0.80652	-0.314659	-0.866836	0.514271	0.701215	0.345641	0.963401	0.238994	0.470302	0.428637	1.18266
682	REACTOME_CELL_JUNCTION_ORGANIZATION	0.0658497	0.162444	-0.388782	-1.36002	0.0207407	0.121592	0.391183	1.49442	0.0896355	0.235194	-0.371008	-1.30446	0.0861957	0.245368	-0.364686	-1.3157	0.563473	0.741567	0.253579	0.940896	0.0217355	0.0906857	0.402191	1.47756
683	REACTOME_PYRUVATE_METABOLISM	0.733076	0.864621	-0.274817	-0.821079	0.279561	0.543562	-0.360411	-1.13249	0.19627	0.400664	0.366066	1.203	0.89244	0.970589	0.220839	0.718323	0.527455	0.712815	-0.293791	-0.952738	0.222356	0.448997	-0.369996	-1.18004
684	REACTOME_PURINE_CATABOLISM	0.12839	0.262628	0.472882	1.34467	0.931292	1	0.225802	0.62507	0.169654	0.36484	-0.486817	-1.27645	0.453273	0.651046	0.35171	0.994564	0.106349	0.24471	0.505981	1.37041	0.516897	0.748779	0.361104	0.963282
685	REACTOME_MITOTIC_G1_G1_S_PHASES	1	1	-0.127477	-0.507525	1	1	-0.122962	-0.527628	1	1	-0.101754	-0.407837	1	1	0.137381	0.61832	1	1	0.101301	0.432159	1	1	0.0866102	0.362923
686	REACTOME_REGULATION_OF_MITOTIC_CELL_CYCLE	0.854995	0.952098	-0.213309	-0.785522	0.990482	1	0.162747	0.654964	1	1	0.110689	0.462301	0.771802	0.895438	-0.220349	-0.840052	0.999264	1	-0.135169	-0.549929	0.999743	1	-0.11301	-0.453313
687	REACTOME_TAK1_ACTIVATES_NFKB_BY_PHOSPHORYLATION_AND_ACTIVATION_OF_IKKS_COMPLEX	0.00985692	0.0406396	-0.537813	-1.64177	0.481858	0.732028	0.298848	0.979251	0.0260234	0.0981594	0.458692	1.54095	0.0306192	0.129533	-0.487806	-1.52722	0.00367478	0.0196849	-0.532682	-1.7773	0.462967	0.704713	-0.303519	-0.995442
688	REACTOME_MYOGENESIS	0.947746	1	0.203853	0.633497	0.364244	0.62982	0.353698	1.06625	0.0260327	0.0981594	-0.542565	-1.53897	0.875482	0.96184	-0.241439	-0.698504	0.0491259	0.141182	0.510222	1.49825	0.0463599	0.152412	0.50691	1.47553
689	REACTOME_ACTIVATION_OF_KAINATE_RECEPTORS_UPON_GLUTAMATE_BINDING	0.14807	0.289689	-0.451578	-1.29153	0.272152	0.537033	0.376904	1.14749	0.887193	0.991798	0.228456	0.710814	0.26278	0.479602	-0.399373	-1.16576	0.492348	0.682234	-0.318992	-0.98046	0.906325	1	0.231693	0.682002
690	REACTOME_MAPK_TARGETS_NUCLEAR_EVENTS_MEDIATED_BY_MAP_KINASES	0.467568	0.640969	-0.326786	-0.997572	0.896952	1	0.216888	0.710687	0.402924	0.624563	0.30586	1.02752	0.496579	0.686018	-0.310748	-0.972887	0.150436	0.311141	-0.377362	-1.25907	0.304463	0.546883	-0.335648	-1.10082
691	REACTOME_GPCR_LIGAND_BINDING	0.000118582	0.00208098	-0.482768	-2.04385	0.00137931	0.0215272	-0.330928	-1.52158	0.000588582	0.00773881	0.385577	1.8691	0.000135888	0.00465354	-0.361272	-1.59801	0.000271813	0.00265461	-0.46197	-2.20156	0.000294985	0.00416658	-0.376705	-1.77248
692	REACTOME_JNK_C_JUN_KINASES_PHOSPHORYLATION_AND_ACTIVATION_MEDIATED_BY_ACTIVATED_HUMAN_TAK1	0.0483765	0.129502	-0.525615	-1.48651	0.223729	0.482697	0.396832	1.19628	0.276833	0.502334	0.368449	1.13571	0.0495622	0.175315	-0.512943	-1.48399	0.0737973	0.189529	-0.466996	-1.41832	0.952609	1	-0.203593	-0.613959
693	REACTOME_THROMBIN_SIGNALLING_THROUGH_PROTEINASE_ACTIVATED_RECEPTORS_PARS	0.0147106	0.0546662	-0.541532	-1.6051	0.0374898	0.175254	0.470191	1.49625	0.718984	0.881331	0.259162	0.841948	0.0247877	0.113192	-0.514587	-1.55886	0.059126	0.162161	-0.445389	-1.43353	0.626985	0.834155	0.29211	0.893905
694	REACTOME_ENERGY_DEPENDENT_REGULATION_OF_MTOR_BY_LKB1_AMPK	0.672968	0.816637	-0.292147	-0.859671	0.7713	0.93083	0.252772	0.796456	0.374891	0.599588	0.326905	1.04713	0.35975	0.57264	-0.357146	-1.07254	0.522434	0.708916	-0.300958	-0.957967	0.861412	1	-0.229154	-0.72281
695	REACTOME_MITOTIC_G2_G2_M_PHASES	0.962391	1	-0.181587	-0.74468	0.544639	0.780716	0.212017	0.966486	0.969853	1	-0.180147	-0.744158	0.437253	0.638798	-0.235569	-1.00775	1	1	0.112548	0.494578	0.666564	0.866942	0.212628	0.920643
696	REACTOME_ACTIVATED_TAK1_MEDIATES_P38_MAPK_ACTIVATION	0.0135201	0.0510941	-0.564805	-1.61536	0.231727	0.492765	0.388868	1.18391	0.120441	0.287355	0.421559	1.31163	0.0115546	0.0709643	-0.573822	-1.67497	0.0113021	0.0480148	-0.544822	-1.67458	0.712715	0.900743	-0.272027	-0.830234
697	REACTOME_DNA_REPAIR	0.00147929	0.0100281	0.308168	1.5484	0.50418	0.749639	-0.209826	-0.983539	0.152671	0.340956	-0.264187	-1.14621	0.0236638	0.109502	0.253186	1.25186	0.00663785	0.031175	0.294089	1.36525	1	1	0.106285	0.484262
698	REACTOME_EFFECTS_OF_PIP2_HYDROLYSIS	0.6892	0.829768	-0.294424	-0.842065	0.893025	1	-0.231226	-0.694267	0.573367	0.770721	0.295373	0.919018	0.938725	0.995318	-0.215836	-0.630018	0.64681	0.807893	-0.286307	-0.88	0.438576	0.681506	-0.331775	-1.01259
699	REACTOME_CHROMOSOME_MAINTENANCE	0.00110173	0.0082343	0.406146	1.75252	0.328295	0.591448	-0.263239	-1.06439	0.120484	0.287355	-0.325653	-1.2335	0.0065658	0.0495142	0.355705	1.50647	0.0101283	0.0438798	0.372591	1.49475	1	1	0.123493	0.487753
700	REACTOME_L1CAM_INTERACTIONS	0.0518021	0.135711	-0.358248	-1.35528	0.0104895	0.0798218	0.354935	1.48155	0.199919	0.405316	-0.305465	-1.16078	0.0193667	0.0955046	-0.370274	-1.44782	0.735345	0.874624	-0.209846	-0.881393	0.0607735	0.183048	0.329043	1.30331
701	REACTOME_INTERACTION_BETWEEN_L1_AND_ANKYRINS	0.127646	0.261958	-0.446917	-1.31509	0.0256828	0.139358	0.493315	1.55438	0.00900351	0.0442298	-0.562244	-1.66682	0.0156413	0.0847799	-0.539037	-1.61878	0.10705	0.245984	0.436111	1.33488	0.00290449	0.0199585	0.589998	1.78984
702	REACTOME_SIGNAL_TRANSDUCTION_BY_L1	0.351467	0.52741	-0.388219	-1.0871	0.484739	0.733441	0.327325	0.976119	0.309824	0.53683	0.361871	1.10615	0.296765	0.515149	-0.39795	-1.13739	0.245841	0.431165	-0.388106	-1.1667	0.673187	0.869745	-0.284923	-0.849361
703	REACTOME_TRANSPORT_OF_VITAMINS_NUCLEOSIDES_AND_RELATED_MOLECULES	0.5	0.669595	-0.313131	-0.972414	0.560486	0.7886	-0.283146	-0.930464	0.89662	0.995365	-0.226594	-0.708365	0.733981	0.869916	-0.258861	-0.826814	0.977126	1	-0.180264	-0.613886	0.884251	1	-0.217715	-0.730379
704	REACTOME_RECYCLING_PATHWAY_OF_L1	0.190846	0.345929	-0.376729	-1.21649	0.377722	0.644415	0.299248	1.04414	0.98512	1	0.169799	0.613846	0.403015	0.611329	-0.312173	-1.03582	0.64724	0.807893	-0.254301	-0.896135	0.944095	1	0.201864	0.67766
705	REACTOME_SYNTHESIS_OF_SUBSTRATES_IN_N_GLYCAN_BIOSYTHESIS	0.237862	0.402844	-0.333948	-1.1527	0.559992	0.788403	-0.256443	-0.944412	0.178595	0.378245	0.301998	1.1712	0.713399	0.856825	-0.242707	-0.862039	0.274922	0.46203	-0.292744	-1.10915	0.211271	0.4345	-0.307645	-1.15864
706	REACTOME_RESPIRATORY_ELECTRON_TRANSPORT	0.997809	1	0.146293	0.629813	1	1	0.110115	0.45685	0.433183	0.652956	-0.268557	-1.01548	0.999387	1	-0.140906	-0.549262	0.971414	1	0.175848	0.704293	0.996125	1	0.157297	0.621028
707	REACTOME_ASPARAGINE_N_LINKED_GLYCOSYLATION	0.732015	0.864125	-0.209495	-0.894557	0.446994	0.706816	-0.216128	-1.00404	0.998775	1	0.153433	0.751396	0.953423	1	-0.179205	-0.799936	0.926059	1	-0.177051	-0.852595	0.717085	0.905583	-0.195178	-0.925305
708	REACTOME_ASSEMBLY_OF_THE_PRE_REPLICATIVE_COMPLEX	0.960779	1	-0.191865	-0.677948	0.921125	1	0.194143	0.747722	0.986652	1	-0.176603	-0.626813	0.78876	0.90602	-0.226153	-0.822796	1	1	-0.0963809	-0.374075	0.944656	1	0.194036	0.71837
709	REACTOME_BIOSYNTHESIS_OF_THE_N_GLYCAN_PRECURSOR_DOLICHOL_LIPID_LINKED_OLIGOSACCHARIDE_LLO_AND_TRANSFER_TO_A_NASCENT_PROTEIN	0.637238	0.787324	-0.252249	-0.906319	0.670435	0.866467	-0.23299	-0.894859	0.567321	0.764842	0.234524	0.952118	0.914386	0.982939	0.190614	0.765016	0.603608	0.776217	-0.23401	-0.927768	0.419663	0.66716	-0.258586	-1.01474
710	REACTOME_REGULATION_OF_SIGNALING_BY_CBL	0.542309	0.704862	-0.333515	-0.943224	0.828955	0.967805	-0.251321	-0.743798	0.375523	0.600216	0.340226	1.04872	0.876532	0.96184	-0.241077	-0.697459	0.60369	0.776217	-0.297515	-0.903584	0.204883	0.42375	-0.403927	-1.21809
711	REACTOME_CALNEXIN_CALRETICULIN_CYCLE	0.736306	0.867155	-0.276761	-0.814395	0.812067	0.958269	0.245484	0.773491	0.972684	1	-0.196154	-0.581514	0.645812	0.80652	-0.290307	-0.871818	0.98708	1	-0.165912	-0.528109	0.995387	1	0.162646	0.493408
712	REACTOME_NITRIC_OXIDE_STIMULATES_GUANYLATE_CYCLASE	0.100355	0.221981	-0.541389	-1.3963	0.400999	0.667226	-0.390612	-1.04583	0.339181	0.565115	0.387873	1.08839	0.696635	0.84517	-0.317369	-0.830611	0.272309	0.459008	-0.422694	-1.16039	0.43292	0.678376	-0.368556	-1.00731
713	REACTOME_PLATELET_HOMEOSTASIS	0.232642	0.396944	-0.323461	-1.14633	0.220371	0.478664	-0.303866	-1.14807	0.179878	0.379843	0.29252	1.1682	0.753385	0.883339	-0.231697	-0.84594	0.113725	0.256058	-0.322369	-1.25632	0.171578	0.376216	-0.305589	-1.18302
714	REACTOME_N_GLYCAN_TRIMMING_IN_THE_ER_AND_CALNEXIN_CALRETICULIN_CYCLE	0.899448	0.982459	-0.22649	-0.708046	0.912471	1	0.21026	0.709744	0.825399	0.955525	-0.243205	-0.766734	0.781213	0.900848	-0.248424	-0.798585	0.998773	1	0.13676	0.447139	0.991366	1	0.166998	0.542928
715	REACTOME_PLATELET_SENSITIZATION_BY_LDL	0.968914	1	-0.212295	-0.547529	0.186214	0.437077	-0.469628	-1.25739	0.0770867	0.212463	0.509769	1.43043	0.570854	0.749711	0.329844	0.916488	0.236661	0.420731	-0.434549	-1.19293	0.108874	0.279886	-0.503359	-1.37574
716	REACTOME_AQUAPORIN_MEDIATED_TRANSPORT	0.219028	0.380049	-0.372058	-1.18877	0.48483	0.733441	0.282847	0.979432	0.351472	0.575677	-0.333792	-1.07627	0.148678	0.341416	-0.384231	-1.26192	0.658803	0.816403	0.261536	0.879972	0.337393	0.583592	0.324879	1.07792
717	REACTOME_RAP1_SIGNALLING	0.699611	0.838467	-0.31926	-0.823403	0.688013	0.878647	0.30677	0.836071	0.704487	0.872137	-0.322127	-0.830519	0.849493	0.946233	-0.270476	-0.707885	0.802208	0.927824	-0.274732	-0.754197	0.530448	0.759716	0.364069	0.955555
718	REACTOME_PLATELET_CALCIUM_HOMEOSTASIS	0.54585	0.707467	0.300732	0.934557	0.140431	0.371185	-0.441339	-1.30617	0.726734	0.888329	-0.289786	-0.821973	0.216449	0.431013	0.388785	1.19267	0.261364	0.446228	0.394616	1.15877	0.391814	0.638634	-0.345194	-1.04097
719	REACTOME_PROSTACYCLIN_SIGNALLING_THROUGH_PROSTACYCLIN_RECEPTOR	0.0405474	0.11375	-0.60252	-1.55396	0.127476	0.350591	0.490119	1.33577	0.580808	0.777148	0.323327	0.907267	0.0725398	0.22385	-0.554099	-1.45018	0.144664	0.302436	-0.479674	-1.31681	0.906299	1	0.252086	0.661637
720	REACTOME_TRAF6_MEDIATED_IRF7_ACTIVATION	0.613617	0.767594	-0.344362	-0.888145	0.918082	1	-0.238467	-0.638473	0.155502	0.345332	0.458853	1.28756	0.984443	1	-0.194675	-0.509501	0.25667	0.442443	-0.428547	-1.17645	0.261765	0.500258	-0.425338	-1.1625
721	REACTOME_CIRCADIAN_CLOCK	0.000289897	0.00324841	-0.513357	-1.81932	0.0338983	0.164679	0.369766	1.42833	0.0376016	0.12745	0.343601	1.3722	0.00225661	0.0239467	-0.466191	-1.70209	0.000484966	0.00375499	-0.461354	-1.79797	0.683317	0.877927	-0.23005	-0.890586
722	REACTOME_FACTORS_INVOLVED_IN_MEGAKARYOCYTE_DEVELOPMENT_AND_PLATELET_PRODUCTION	0.504741	0.673434	-0.248134	-0.980965	0.0280099	0.147383	0.310845	1.35647	0.104413	0.260645	-0.3113	-1.23761	0.139566	0.329585	-0.291394	-1.19393	0.432777	0.626077	0.238506	1.00753	0.0410005	0.140859	0.316267	1.31247
723	REACTOME_REGULATION_OF_MRNA_STABILITY_BY_PROTEINS_THAT_BIND_AU_RICH_ELEMENTS	0.826742	0.931566	-0.218514	-0.805342	0.992012	1	0.159069	0.641764	1	1	0.0809825	0.338745	0.663823	0.818991	-0.234186	-0.895123	1	1	-0.142801	-0.582213	0.999742	1	-0.128017	-0.514712
724	REACTOME_GABA_B_RECEPTOR_ACTIVATION	0.116982	0.245891	-0.451951	-1.32991	0.306711	0.569256	-0.359223	-1.10769	0.316034	0.542363	0.340104	1.08941	0.705249	0.852331	-0.277765	-0.834154	0.333333	0.528417	-0.339848	-1.08176	0.292601	0.534942	-0.355989	-1.12288
725	REACTOME_TRANSPORT_TO_THE_GOLGI_AND_SUBSEQUENT_MODIFICATION	0.85132	0.949466	-0.203546	-0.823091	0.448122	0.70771	-0.229025	-1.00092	1	1	-0.137975	-0.561543	0.820014	0.927727	-0.200848	-0.84561	0.99177	1	-0.159858	-0.72254	0.971159	1	-0.173732	-0.77499
726	REACTOME_IRON_UPTAKE_AND_TRANSPORT	0.053674	0.139093	-0.412892	-1.39821	0.479985	0.730506	-0.271963	-0.982445	0.034188	0.118761	0.371113	1.41751	0.250165	0.467026	-0.326056	-1.14029	0.0181818	0.0691789	-0.406026	-1.51162	0.0798226	0.223012	-0.357935	-1.32189
727	REACTOME_INTERFERON_GAMMA_SIGNALING	0.0237331	0.0771172	-0.394973	-1.46327	0.160764	0.40211	-0.300578	-1.19014	0.00143937	0.0111556	0.400084	1.68244	0.392245	0.601199	-0.268765	-1.03209	0.000728332	0.00512228	-0.430327	-1.76296	0.00103761	0.00901416	-0.416842	-1.68177
728	REACTOME_ACTIVATION_OF_IRF3_IRF7_MEDIATED_BY_TBK1_IKK_EPSILON	0.249667	0.417633	-0.444667	-1.18621	0.0106153	0.0800524	-0.612936	-1.70564	0.0128824	0.0578044	0.593767	1.71855	0.32517	0.540438	0.381442	1.097	0.003727	0.0198589	-0.633211	-1.79503	0.0039794	0.025168	-0.644051	-1.82833
729	REACTOME_ION_TRANSPORT_BY_P_TYPE_ATPASES	0.737715	0.868611	-0.253474	-0.834279	0.662286	0.85969	0.246964	0.880673	0.845937	0.967377	-0.230499	-0.763641	0.653291	0.810971	-0.261929	-0.883702	0.82744	0.946344	-0.221043	-0.796252	0.59134	0.807613	0.269768	0.924997
730	REACTOME_INTERFERON_ALPHA_BETA_SIGNALING	0.409922	0.587499	-0.301279	-1.02886	0.000761035	0.0144453	-0.512058	-1.86626	0.000318776	0.00773881	0.568283	2.18362	0.0749235	0.226891	0.348949	1.32679	0.000482742	0.00375499	-0.510415	-1.91355	0.000247463	0.00416658	-0.628752	-2.33942
731	REACTOME_GABA_RECEPTOR_ACTIVATION	0.34553	0.520675	-0.356872	-1.08192	0.0784124	0.269962	-0.435544	-1.39419	0.293029	0.520273	0.330801	1.10649	0.299688	0.518017	0.334407	1.10472	0.489848	0.679331	-0.295671	-0.976539	0.165217	0.366616	-0.38333	-1.24688
732	REACTOME_KINESINS	0.24	0.405237	-0.343474	-1.15725	0.0460829	0.197274	0.386717	1.41636	0.78607	0.92663	-0.238823	-0.809047	0.0763774	0.228542	-0.390949	-1.35634	0.673606	0.828218	-0.240997	-0.889571	0.465335	0.7065	0.283643	0.99986
733	REACTOME_N_GLYCAN_ANTENNAE_ELONGATION_IN_THE_MEDIAL_TRANS_GOLGI	0.818066	0.9274	0.249649	0.757814	0.732012	0.907572	-0.281205	-0.8123	0.498575	0.708627	-0.352681	-0.977482	0.876657	0.96184	-0.246326	-0.695458	0.358857	0.555742	0.375384	1.07473	0.613632	0.825102	0.316585	0.899319
734	REACTOME_INTERFERON_SIGNALING	0.620802	0.772678	-0.228459	-0.930942	0.0512593	0.210762	-0.291617	-1.28415	0.00814566	0.0411786	0.297475	1.38599	0.273424	0.490243	0.230965	1.06774	0.025123	0.0876344	-0.288028	-1.31156	0.000849377	0.00797083	-0.354913	-1.59604
735	REACTOME_TRANSFERRIN_ENDOCYTOSIS_AND_RECYCLING	0.171516	0.321553	-0.421921	-1.25057	0.452297	0.711131	-0.321114	-0.999146	0.134449	0.311219	0.394466	1.28151	0.461605	0.658127	-0.329351	-0.997716	0.121991	0.269989	-0.406528	-1.30845	0.126598	0.307033	-0.410891	-1.30273
736	REACTOME_ION_CHANNEL_TRANSPORT	0.273045	0.446204	-0.277245	-1.10199	0.363698	0.629092	0.235044	1.03498	0.327892	0.555507	-0.267419	-1.06955	0.34557	0.559092	-0.256697	-1.0581	0.666233	0.821611	0.214794	0.914908	0.210485	0.433731	0.269219	1.12457
737	REACTOME_IKK_COMPLEX_RECRUITMENT_MEDIATED_BY_RIP1	0.00847043	0.0361683	-0.581637	-1.6635	0.105016	0.317636	-0.45469	-1.36523	0.000848176	0.00814074	0.617663	1.92178	0.679447	0.83114	-0.291712	-0.851497	0.000470921	0.00375499	-0.654666	-2.01219	0.00334608	0.0221749	-0.597699	-1.8242
738	REACTOME_FORMATION_OF_INCISION_COMPLEX_IN_GG_NER	0.394692	0.573123	0.280562	1.02633	1	1	0.112228	0.397305	0.453925	0.670359	-0.305899	-1.00599	0.894357	0.971624	0.206601	0.74119	0.49748	0.686885	0.283918	0.974436	0.854697	1	0.225872	0.766608
739	REACTOME_TRANSCRIPTIONAL_REGULATION_OF_WHITE_ADIPOCYTE_DIFFERENTIATION	0.00127569	0.00898701	-0.464157	-1.69498	0.475172	0.726921	-0.252889	-0.988495	0.000713012	0.00779369	0.471607	1.95063	0.0645866	0.208786	-0.353061	-1.33392	0.000245218	0.00265461	-0.478501	-1.92776	0.00305421	0.0208449	-0.404252	-1.60798
740	REACTOME_ENDOSOMAL_SORTING_COMPLEX_REQUIRED_FOR_TRANSPORT_ESCRT	0.430207	0.607166	-0.334309	-1.02054	0.861912	0.98577	0.226517	0.74224	0.185673	0.387524	0.354845	1.19208	0.335614	0.550062	-0.346944	-1.08621	0.0702802	0.183278	-0.41779	-1.39396	0.814234	0.979574	-0.23729	-0.778232
741	REACTOME_MEIOTIC_RECOMBINATION	0.000331675	0.00351764	0.490721	2.00614	0.0058216	0.0551091	-0.41409	-1.59558	0.0987413	0.250843	-0.352761	-1.27648	0.000271887	0.00660672	0.476915	1.91842	0.00610273	0.0292072	0.41609	1.59164	0.998239	1	-0.140003	-0.551169
742	REACTOME_PLATELET_AGGREGATION_PLUG_FORMATION	0.0298271	0.0910377	-0.491736	-1.51865	0.206504	0.464957	0.358758	1.1947	0.827204	0.956392	0.229881	0.785387	0.0747087	0.226649	-0.44007	-1.39503	0.345312	0.540591	-0.315195	-1.06539	0.682986	0.877927	-0.258624	-0.861556
743	REACTOME_SIGNALING_BY_NOTCH	0.55164	0.711927	-0.231276	-0.964788	0.984926	1	-0.165328	-0.747408	0.997881	1	0.148735	0.711234	0.512998	0.701571	-0.224456	-0.978346	0.803813	0.928669	-0.190436	-0.891731	0.996827	1	-0.154856	-0.717762
744	REACTOME_LAGGING_STRAND_SYNTHESIS	0.00585242	0.0275892	0.590999	1.79399	0.0442022	0.192001	-0.52218	-1.50839	0.667723	0.843457	-0.311514	-0.863384	0.0193415	0.0954765	0.553063	1.66039	0.182781	0.353202	0.437301	1.252	0.969337	1	-0.195798	-0.577102
745	REACTOME_SYNTHESIS_OF_VERY_LONG_CHAIN_FATTY_ACYL_COAS	0.371333	0.549355	-0.401445	-1.07091	0.444859	0.704769	-0.363134	-1.0105	0.271337	0.495332	0.396562	1.14777	0.644444	0.806357	0.300171	0.863272	0.522711	0.709072	-0.33726	-0.956069	0.24883	0.483056	-0.415742	-1.18021
746	REACTOME_DNA_REPLICATION	0.97576	1	0.168922	0.759006	1	1	-0.115784	-0.485497	0.996565	1	-0.16065	-0.630508	0.999402	1	0.140152	0.615166	0.997859	1	0.149996	0.623073	1	1	-0.117873	-0.503203
747	REACTOME_E2F_MEDIATED_REGULATION_OF_DNA_REPLICATION	0.333504	0.507419	0.346981	1.07828	0.96109	1	-0.203714	-0.602903	0.491193	0.703101	-0.346919	-0.984029	0.554753	0.736659	0.302365	0.927557	0.55035	0.73099	0.319585	0.938448	0.988839	1	0.175365	0.510457
748	REACTOME_METABOLISM_OF_CARBOHYDRATES	0.135585	0.272579	-0.277352	-1.17249	0.738075	0.910823	-0.196851	-0.90316	0.354876	0.579554	0.212572	1.03111	0.385654	0.596323	-0.233503	-1.03097	0.234974	0.418579	-0.226868	-1.07904	0.298755	0.540748	-0.224323	-1.05354
749	REACTOME_SIGNALING_BY_INSULIN_RECEPTOR	0.103794	0.227093	-0.370074	-1.29458	0.115132	0.331871	0.33037	1.2621	0.912223	1	-0.208444	-0.732887	0.0638367	0.207471	-0.375936	-1.35629	0.782364	0.912638	-0.218136	-0.839051	0.353907	0.601403	0.288782	1.06092
750	REACTOME_HIV_INFECTION	0.997805	1	-0.161495	-0.673688	1	1	-0.125641	-0.567991	0.994174	1	0.156914	0.750348	0.991842	1	-0.165329	-0.720627	1	1	-0.13281	-0.621893	1	1	-0.136195	-0.631267
751	REACTOME_HIV_LIFE_CYCLE	0.986392	1	0.162074	0.741051	1	1	-0.134435	-0.575306	0.992982	1	0.15825	0.71668	0.990715	1	0.161427	0.724132	1	1	0.122768	0.521353	1	1	-0.104148	-0.454385
752	REACTOME_HOST_INTERACTIONS_OF_HIV_FACTORS	0.997887	1	-0.156673	-0.612519	1	1	0.128003	0.551808	0.99211	1	0.157179	0.698413	0.982777	1	-0.173796	-0.702534	0.999746	1	-0.128431	-0.55793	1	1	-0.122771	-0.525146
753	REACTOME_VIRAL_MESSENGER_RNA_SYNTHESIS	0.239441	0.404564	0.31113	1.13815	0.991275	1	0.163029	0.57715	0.172578	0.369547	-0.37404	-1.23008	0.997017	1	0.152512	0.547145	0.0688337	0.18099	0.401202	1.37696	0.320787	0.56584	0.321435	1.09095
754	REACTOME_INTERACTIONS_OF_VPR_WITH_HOST_CELLULAR_PROTEINS	0.170044	0.319746	0.344893	1.21342	0.988358	1	0.163441	0.556274	0.0986359	0.250702	-0.420154	-1.33232	0.843056	0.940886	0.224986	0.776861	0.0758609	0.193303	0.419032	1.38106	0.232926	0.462906	0.356105	1.16503
755	REACTOME_ACTIVATION_OF_ATR_IN_RESPONSE_TO_REPLICATION_STRESS	0.0553576	0.141921	0.398444	1.41367	0.550154	0.783044	-0.280131	-0.936729	0.149051	0.335104	-0.395168	-1.26076	0.182507	0.388657	0.346853	1.20482	0.207191	0.383999	0.359533	1.19167	0.82477	0.986116	-0.229019	-0.781469
756	REACTOME_MITOTIC_PROMETAPHASE	0.857717	0.953205	0.184237	0.874263	1	1	0.126622	0.575651	0.77236	0.917132	-0.211416	-0.870453	1	1	-0.116307	-0.496141	0.843613	0.958737	0.194812	0.852955	0.983022	1	0.172399	0.744909
757	REACTOME_G1_S_SPECIFIC_TRANSCRIPTION	0.223529	0.385713	0.352774	1.17153	0.944509	1	-0.203422	-0.646163	0.677971	0.851697	-0.284582	-0.858977	0.654776	0.811813	0.268489	0.881309	0.565034	0.742563	0.298573	0.933614	0.988211	1	0.173032	0.53832
758	REACTOME_SIGNALING_BY_TGF_BETA_RECEPTOR_COMPLEX	0.0635538	0.157709	-0.377698	-1.35397	0.0432178	0.189197	0.353819	1.38236	0.987091	1	-0.175495	-0.632636	0.0379968	0.148209	-0.381419	-1.41026	0.243932	0.429066	-0.283781	-1.12326	0.899469	1	0.203881	0.765807
759	REACTOME_PHOSPHORYLATION_OF_THE_APC_C	0.996474	1	0.160037	0.478161	0.939268	1	-0.216614	-0.619292	0.941097	1	0.215084	0.641415	0.977204	1	-0.195496	-0.545318	0.994185	1	0.168097	0.47495	0.884698	1	-0.239224	-0.696528
760	REACTOME_CYTOSOLIC_SULFONATION_OF_SMALL_MOLECULES	0.824433	0.930007	0.251348	0.750979	0.230069	0.490726	-0.419688	-1.19987	0.393594	0.616674	0.347781	1.03714	0.418281	0.622327	0.342516	1.01506	0.735151	0.874601	-0.27634	-0.808541	0.397153	0.644621	-0.357194	-1.04001
761	REACTOME_GLUTATHIONE_CONJUGATION	0.464973	0.638846	0.297518	0.988028	0.461195	0.716756	-0.31232	-0.992073	0.795906	0.933848	-0.257633	-0.777635	0.382811	0.594387	0.318123	1.04423	0.54204	0.723007	0.302095	0.944628	0.857167	1	0.238512	0.742036
762	REACTOME_COMPLEMENT_CASCADE	0.000690131	0.00581668	-0.470378	-1.76375	0.158491	0.399205	0.287028	1.18351	0.00223881	0.0155541	0.385582	1.64391	0.0232914	0.108277	-0.369965	-1.43689	0.000486145	0.00375499	-0.421362	-1.75131	0.0594834	0.180133	-0.318985	-1.30642
763	REACTOME_MTORC1_MEDIATED_SIGNALLING	0.399846	0.578437	0.33061	1.02741	0.940352	1	-0.214621	-0.635183	0.967661	1	0.19355	0.596603	0.652842	0.810814	0.283597	0.869983	0.898252	0.993012	0.232916	0.683948	0.955242	1	-0.20135	-0.607193
764	REACTOME_ACTIVATION_OF_BH3_ONLY_PROTEINS	0.599905	0.756271	-0.30043	-0.910806	0.964376	1	-0.19241	-0.615912	0.956455	1	-0.206626	-0.628385	0.636192	0.800412	-0.284421	-0.884404	0.630734	0.795535	0.284167	0.894439	0.98285	1	-0.174224	-0.566708
765	REACTOME_GLUCOSE_METABOLISM	0.983373	1	0.167965	0.696911	0.656314	0.855853	-0.230313	-0.900249	0.424599	0.644286	0.245159	1.01401	0.803452	0.917033	0.205892	0.83819	0.992153	1	-0.156283	-0.629627	0.215067	0.439752	-0.286879	-1.14111
766	REACTOME_VOLTAGE_GATED_POTASSIUM_CHANNELS	0.391276	0.569478	-0.372299	-1.05291	0.463559	0.718301	-0.335197	-0.992032	0.562276	0.761927	-0.3285	-0.931784	0.869877	0.958275	-0.243031	-0.703112	0.76958	0.903171	0.26808	0.787205	0.452953	0.696532	0.344871	1.00386
767	REACTOME_NOD1_2_SIGNALING_PATHWAY	0.0118203	0.0465452	-0.515793	-1.61245	0.626906	0.834216	0.266034	0.898013	0.0276457	0.10128	0.432718	1.49614	0.058264	0.195118	-0.443595	-1.42598	0.00232775	0.0134273	-0.529658	-1.81128	0.406593	0.653199	-0.303835	-1.02467
768	REACTOME_MEIOTIC_SYNAPSIS	0.0104235	0.0422479	0.379641	1.52882	0.245048	0.510179	-0.296822	-1.1276	0.557298	0.75779	-0.265516	-0.949317	0.0539177	0.184494	0.33972	1.35042	0.218071	0.398003	0.306156	1.15376	1	1	-0.109204	-0.424555
769	REACTOME_THE_NLRP3_INFLAMMASOME	0.205271	0.363689	-0.480894	-1.24027	0.0031968	0.0386424	-0.689485	-1.84603	0.0066454	0.0354845	0.644669	1.80896	0.134555	0.323215	0.480297	1.33453	0.0344986	0.111165	-0.573137	-1.57338	0.00655584	0.0368034	-0.652521	-1.78342
770	REACTOME_CLASS_I_MHC_MEDIATED_ANTIGEN_PROCESSING_PRESENTATION	0.140066	0.278032	-0.267217	-1.15637	0.781505	0.937612	-0.190536	-0.899305	0.00842697	0.0423453	0.255103	1.27384	0.81097	0.923111	-0.194019	-0.88057	0.00662633	0.03115	-0.272598	-1.33469	0.0186827	0.081082	-0.261113	-1.26446
771	REACTOME_INFLAMMASOMES	0.317358	0.492689	-0.403638	-1.11989	0.000198216	0.00710655	-0.722638	-2.08744	0.000542299	0.00773881	0.660996	2.0004	0.0158876	0.0854704	0.566714	1.70137	0.0184587	0.069876	-0.552786	-1.63931	0.000950796	0.00865825	-0.680942	-2.00704
772	REACTOME_POTASSIUM_CHANNELS	0.0624253	0.155477	-0.399498	-1.37104	0.108725	0.32328	-0.349102	-1.27632	0.106274	0.263979	0.325932	1.25771	0.574126	0.751939	-0.264206	-0.933265	0.139434	0.29543	-0.327183	-1.23078	0.0739098	0.211351	-0.35421	-1.32366
773	REACTOME_NUCLEOTIDE_BINDING_DOMAIN_LEUCINE_RICH_REPEAT_CONTAINING_RECEPTOR_NLR_SIGNALING_PATHWAYS	0.00815217	0.0351074	-0.470603	-1.5994	0.0633467	0.238161	-0.376944	-1.36709	0.000958773	0.00835326	0.507399	1.94356	0.372977	0.585258	-0.299861	-1.05158	0.000240038	0.00265461	-0.523914	-1.95839	0.0032075	0.0215404	-0.464605	-1.72272
774	REACTOME_TELOMERE_MAINTENANCE	0.000330688	0.00351764	0.465753	1.91	0.179121	0.42863	-0.305014	-1.17822	0.123006	0.292539	-0.343248	-1.24421	0.00219178	0.0234316	0.415722	1.67497	0.00662364	0.03115	0.411434	1.57695	0.997845	1	0.145944	0.552233
775	REACTOME_PLATELET_ACTIVATION_SIGNALING_AND_AGGREGATION	0.00109449	0.00820461	-0.3728	-1.55726	0.0130688	0.0902971	0.289395	1.34929	0.0454786	0.147057	0.255316	1.22252	0.00871731	0.0591576	-0.322498	-1.40634	0.00477074	0.0241174	-0.304362	-1.42676	0.0352601	0.126775	-0.27174	-1.2605
776	REACTOME_CREATION_OF_C4_AND_C2_ACTIVATORS	0.00915166	0.0382015	-0.447587	-1.58154	0.00866991	0.0704518	0.412881	1.59017	0.597973	0.792572	0.23519	0.935472	0.00791344	0.0560628	-0.437904	-1.5932	0.344086	0.539511	-0.272934	-1.05932	0.497432	0.73059	0.264211	0.978175
777	REACTOME_APC_CDC20_MEDIATED_DEGRADATION_OF_NEK2A	0.977056	1	-0.191763	-0.559089	0.967044	1	0.191269	0.594739	0.996849	1	0.159216	0.505687	0.972732	1	-0.195547	-0.581675	0.969184	1	-0.186871	-0.587852	0.992795	1	-0.161532	-0.503951
778	REACTOME_INITIAL_TRIGGERING_OF_COMPLEMENT	0.00801488	0.0347842	-0.443692	-1.59857	0.0829592	0.278747	0.329371	1.29416	0.0518934	0.160051	0.321836	1.30957	0.0352625	0.142238	-0.379182	-1.40837	0.0553254	0.154175	-0.341034	-1.3557	0.476095	0.714639	-0.250483	-0.986109
779	REACTOME_EXTENSION_OF_TELOMERES	0.00161464	0.0105962	0.551313	1.84744	0.18393	0.433944	-0.382621	-1.22478	0.351872	0.576144	-0.355824	-1.08212	0.0108147	0.0680826	0.500879	1.65466	0.0832745	0.207054	0.435945	1.37217	0.999659	1	0.13488	0.422823
780	REACTOME_G2_M_CHECKPOINTS	0.0321691	0.0962013	0.277011	1.28443	0.455959	0.714032	-0.230978	-1.0005	0.633783	0.819308	-0.228467	-0.922499	0.0590132	0.196841	0.274236	1.24388	0.487525	0.67723	0.229581	0.986517	1	1	-0.0905848	-0.400553
781	REACTOME_G2_M_DNA_DAMAGE_CHECKPOINT	0.000704473	0.00587645	0.419199	1.76212	0.0296681	0.152587	-0.357772	-1.4166	0.365638	0.59023	-0.283595	-1.05309	0.00113347	0.0153262	0.415895	1.71951	0.0788713	0.198859	0.330128	1.29596	0.999222	1	-0.133593	-0.538989
782	REACTOME_S_PHASE	0.798254	0.913172	0.19122	0.886639	0.999107	1	-0.146158	-0.633097	0.991008	1	-0.167903	-0.677954	0.939374	0.995494	0.176978	0.802736	0.993434	1	0.162606	0.698723	1	1	0.081821	0.345467
783	REACTOME_DNA_STRAND_ELONGATION	0.000538503	0.00489814	0.593689	2.02816	0.00518732	0.0512617	-0.53207	-1.72815	0.21459	0.424621	-0.386067	-1.19321	0.00168837	0.019523	0.56148	1.88852	0.0312445	0.103395	0.473216	1.5113	0.991319	1	-0.162992	-0.539577
784	REACTOME_CHOLESTEROL_BIOSYNTHESIS	0.111312	0.237054	0.424202	1.33328	0.129898	0.354301	-0.440387	-1.32228	0.993503	1	-0.174375	-0.500836	0.102797	0.269869	0.433534	1.3468	0.618593	0.785942	0.299641	0.89028	0.771272	0.946911	-0.259615	-0.792353
785	REACTOME_METABOLISM_OF_PORPHYRINS	0.582531	0.73978	-0.35365	-0.912099	0.402441	0.668677	0.382422	1.04225	0.842788	0.967123	-0.276034	-0.711681	0.512482	0.701056	-0.366767	-0.959897	0.791168	0.920133	-0.277858	-0.762779	0.481766	0.718222	0.378173	0.992573
786	REACTOME_VIF_MEDIATED_DEGRADATION_OF_APOBEC3G	0.543148	0.705363	-0.282586	-0.948139	0.71381	0.895271	0.235254	0.859156	0.650583	0.830878	0.237748	0.898221	0.437769	0.638826	-0.293173	-1.01322	0.667697	0.823166	-0.242577	-0.892322	0.996122	1	0.158259	0.554891
787	REACTOME_SIGNALING_BY_FGFR	0.124605	0.257928	-0.348655	-1.2527	0.00447284	0.0468717	0.414488	1.62732	0.18979	0.393182	-0.326756	-1.18025	0.0117256	0.071565	-0.409765	-1.51797	0.994068	1	0.158402	0.604575	0.0229046	0.0937428	0.385744	1.45346
788	REACTOME_GAP_JUNCTION_ASSEMBLY	0.0102108	0.0415537	-0.60073	-1.66671	0.0520476	0.212129	0.502981	1.47865	0.310738	0.537684	0.364903	1.10432	0.039583	0.151871	-0.539639	-1.52357	0.0985233	0.232336	-0.461838	-1.3696	0.402588	0.64967	0.3662	1.04026
789	REACTOME_SYNTHESIS_OF_GLYCOSYLPHOSPHATIDYLINOSITOL_GPI	0.658333	0.804523	-0.320911	-0.856078	0.538352	0.775683	0.336006	0.94185	0.816762	0.949714	-0.280165	-0.746204	0.595851	0.769284	-0.332723	-0.901584	0.98879	1	0.180889	0.497954	0.632461	0.838502	0.324948	0.882288
790	REACTOME_INTRINSIC_PATHWAY_FOR_APOPTOSIS	0.452675	0.628299	0.263084	0.999414	0.838562	0.973901	-0.218793	-0.785015	0.989583	1	0.161904	0.61436	0.637056	0.801298	0.242297	0.904393	0.624551	0.791308	-0.247982	-0.915356	0.779728	0.953802	-0.226857	-0.830244
791	REACTOME_APOPTOTIC_EXECUTION_PHASE	0.994665	1	-0.161362	-0.537639	0.988224	1	-0.167407	-0.592679	0.790708	0.929701	-0.240639	-0.806407	0.997677	1	-0.150884	-0.516803	0.954772	1	0.192738	0.677413	0.943409	1	0.198132	0.687636
792	REACTOME_TRANSLESION_SYNTHESIS_BY_Y_FAMILY_DNA_POLYMERASES_BYPASSES_LESIONS_ON_DNA_TEMPLATE	0.585092	0.741709	0.260136	0.922958	0.905478	1	-0.214425	-0.717015	0.889371	0.991798	-0.224846	-0.717358	0.85634	0.949667	0.22115	0.768181	0.860185	0.970102	0.225998	0.749069	0.998128	1	0.151122	0.497007
793	REACTOME_RECOGNITION_OF_DNA_DAMAGE_BY_PCNA_CONTAINING_REPLICATION_COMPLEX	0.846878	0.946412	0.228603	0.766044	1	1	-0.132039	-0.422661	0.841864	0.967123	-0.245182	-0.745642	0.991108	1	0.167182	0.552291	0.882675	0.984191	0.228358	0.718777	0.996076	1	0.156967	0.492063
794	REACTOME_TRANSLESION_SYNTHESIS_BY_POLH	0.753065	0.879931	0.271542	0.798391	0.98038	1	-0.18979	-0.533772	0.703981	0.872137	-0.307502	-0.82986	0.831846	0.935014	0.2545	0.740737	0.915962	1	0.233067	0.649624	0.943047	1	0.223946	0.617895
795	REACTOME_ACTIVATION_OF_BAD_AND_TRANSLOCATION_TO_MITOCHONDRIA	0.760433	0.885142	-0.300266	-0.774417	0.622378	0.830805	-0.327443	-0.876699	0.927432	1	0.226567	0.635754	0.806214	0.918934	0.270116	0.75053	0.702622	0.850966	-0.301309	-0.827156	0.611801	0.823704	-0.324431	-0.886711
796	REACTOME_APOPTOTIC_FACTOR_MEDIATED_RESPONSE	0.976611	1	0.189409	0.538595	0.690415	0.880459	-0.303446	-0.829428	0.902529	0.999278	-0.250423	-0.656616	0.541309	0.725496	0.330824	0.935502	0.899647	0.993751	0.247273	0.669719	0.671871	0.869745	-0.303176	-0.845458
797	REACTOME_G_PROTEIN_MEDIATED_EVENTS	0.304515	0.479002	-0.334473	-1.10531	0.803801	0.950875	-0.228136	-0.801658	0.441545	0.661614	-0.304999	-1.01483	0.236083	0.451472	-0.341559	-1.15799	0.703299	0.850997	-0.239583	-0.86586	0.478907	0.717071	0.288074	0.991587
798	REACTOME_NEUROTRANSMITTER_RECEPTORS_AND_POSTSYNAPTIC_SIGNAL_TRANSMISSION	0.131414	0.266536	-0.30791	-1.21385	0.430994	0.691516	-0.236586	-1.00679	0.126664	0.29879	0.256818	1.15428	0.389352	0.599094	-0.252521	-1.03278	0.157238	0.320464	-0.262356	-1.15132	0.115687	0.289649	-0.276272	-1.19461
799	REACTOME_IRS_MEDIATED_SIGNALLING	0.0612309	0.153382	-0.445047	-1.40553	0.001868	0.0260277	0.528002	1.80938	0.290477	0.517735	-0.353148	-1.1267	0.00135387	0.0170249	-0.553965	-1.80105	0.855123	0.966887	0.227215	0.753104	0.00697754	0.0386106	0.504388	1.65882
800	REACTOME_RAF_INDEPENDENT_MAPK1_3_ACTIVATION	0.000163988	0.00208098	-0.761587	-2.15387	0.0504151	0.209058	0.490049	1.47729	0.000278784	0.00773881	0.655397	2.02021	0.000175131	0.00468816	-0.713725	-2.06487	0.000233536	0.00265461	-0.761183	-2.31179	0.0189086	0.0818503	-0.535105	-1.61367
801	REACTOME_FORMATION_OF_THE_EARLY_ELONGATION_COMPLEX	0.273317	0.446221	0.32475	1.11846	0.889447	1	-0.220693	-0.720146	0.430505	0.65006	-0.328895	-1.02301	0.836054	0.937439	0.228891	0.775255	0.294648	0.482962	0.347422	1.11703	0.756297	0.936297	0.255465	0.818569
802	REACTOME_ROS_AND_RNS_PRODUCTION_IN_PHAGOCYTES	0.706266	0.843414	-0.274696	-0.842687	0.000192123	0.00710655	-0.604427	-1.96316	0.00146113	0.011255	0.563366	1.90601	0.0378678	0.148209	0.440274	1.48085	0.0295135	0.0991007	-0.457981	-1.53708	0.000482276	0.00549497	-0.634424	-2.10024
803	REACTOME_CELLULAR_RESPONSE_TO_HYPOXIA	0.0415641	0.115507	-0.398347	-1.41496	0.508176	0.751452	0.250157	0.968829	0.983288	1	0.167578	0.670486	0.0390299	0.150655	-0.38533	-1.41156	0.0958738	0.227658	-0.3272	-1.27819	1	1	0.0824635	0.30685
804	REACTOME_SHC1_EVENTS_IN_ERBB2_SIGNALING	0.367424	0.545336	-0.388657	-1.07832	0.48662	0.735708	-0.339068	-0.979446	0.327549	0.555507	0.359624	1.08835	0.376922	0.588977	-0.375077	-1.05896	0.525611	0.711279	-0.320801	-0.951347	0.429285	0.67436	-0.343943	-1.01375
805	REACTOME_INTERLEUKIN_7_SIGNALING	0.043888	0.120303	0.427858	1.46164	0.46878	0.721531	-0.303453	-0.985608	0.189058	0.39218	-0.395133	-1.22123	0.195851	0.405071	0.357095	1.20108	0.054722	0.152949	0.447666	1.4297	0.624082	0.831558	0.282539	0.897625
806	REACTOME_G_PROTEIN_GATED_POTASSIUM_CHANNELS	0.0797432	0.187434	-0.55613	-1.43432	0.140659	0.371595	-0.495154	-1.32573	0.0225944	0.0886503	0.57963	1.62646	0.773804	0.896003	0.278478	0.773764	0.0294388	0.0989406	-0.582234	-1.59836	0.0711777	0.205171	-0.536416	-1.46609
807	REACTOME_INWARDLY_RECTIFYING_KPLUS_CHANNELS	0.144546	0.284789	-0.485994	-1.31439	0.222354	0.480818	-0.428946	-1.20639	0.108544	0.267635	0.461589	1.35646	0.658853	0.815862	-0.311075	-0.856962	0.1135	0.255952	-0.46856	-1.35321	0.16316	0.364107	-0.442646	-1.27557
808	REACTOME_TRANSCRIPTION_OF_E2F_TARGETS_UNDER_NEGATIVE_CONTROL_BY_DREAM_COMPLEX	0.0297229	0.0908301	0.527996	1.57755	0.269436	0.534176	-0.40494	-1.15771	0.491611	0.703101	-0.359303	-0.984232	0.0323684	0.134426	0.533519	1.58111	0.284758	0.471782	0.403871	1.14112	0.998618	1	0.141386	0.396487
809	REACTOME_TRANSCRIPTION_OF_E2F_TARGETS_UNDER_NEGATIVE_CONTROL_BY_P107_RBL1_AND_P130_RBL2_IN_COMPLEX_WITH_HDAC1	0.228415	0.391971	0.422953	1.20269	0.889065	1	-0.247311	-0.675991	0.778009	0.921664	-0.295639	-0.775174	0.390971	0.600125	0.369601	1.04516	0.663492	0.819344	0.315387	0.854198	0.999124	1	0.147508	0.393492
810	REACTOME_RORA_ACTIVATES_GENE_EXPRESSION	0.245629	0.412112	-0.439378	-1.18832	0.517043	0.757126	-0.339825	-0.955739	0.0548092	0.16648	0.502514	1.47672	0.681762	0.832173	-0.305359	-0.841216	0.0439205	0.13094	-0.528362	-1.52592	0.125526	0.305022	-0.463811	-1.33656
811	REACTOME_BMAL1:CLOCK_NPAS2_ACTIVATES_CIRCADIAN_GENE_EXPRESSION	0.00339312	0.0184114	-0.596814	-1.74003	0.276828	0.541891	0.365905	1.13776	0.0928101	0.240192	0.430253	1.36653	0.0856494	0.245176	-0.466701	-1.38825	0.0279934	0.0954623	-0.498158	-1.56709	0.439001	0.681746	-0.324857	-1.01349
812	REACTOME_CASPASE_ACTIVATION_VIA_DEATH_RECEPTORS_IN_THE_PRESENCE_OF_LIGAND	0.404312	0.582503	-0.39824	-1.04624	0.000396904	0.00983462	-0.727215	-1.98775	0.000266383	0.00773881	0.767685	2.19172	0.00632054	0.0481031	0.635785	1.79787	0.0011542	0.00762895	-0.698482	-1.95177	0.000233046	0.00416658	-0.801208	-2.23431
813	REACTOME_THE_CITRIC_ACID_TCA_CYCLE_AND_RESPIRATORY_ELECTRON_TRANSPORT	0.999099	1	0.137456	0.634459	1	1	-0.125556	-0.541134	0.999225	1	-0.150073	-0.603467	1	1	0.14183	0.641762	1	1	0.128084	0.548054	1	1	0.0951667	0.400085
814	REACTOME_COLLAGEN_DEGRADATION	0.000453172	0.00447358	-0.549754	-1.85817	0.0141082	0.0951266	0.419097	1.53968	0.361643	0.586706	-0.31347	-1.06489	0.000329001	0.00702537	-0.542387	-1.89018	0.0473005	0.137431	-0.378305	-1.40237	0.0246934	0.0993664	0.417472	1.47795
815	REACTOME_TRANSLOCATION_OF_SLC2A4_GLUT4_TO_THE_PLASMA_MEMBRANE	0.271014	0.443895	-0.319442	-1.1197	0.288771	0.552499	0.284655	1.08996	0.998662	1	0.146839	0.582087	0.130701	0.317904	-0.34447	-1.24741	0.504636	0.69372	-0.253017	-0.976455	0.982563	1	-0.171996	-0.658025
816	REACTOME_REPRODUCTION	0.00282372	0.0160489	0.36403	1.61239	0.11943	0.33825	-0.293361	-1.21805	0.368393	0.593269	-0.269506	-1.04611	0.0234398	0.108846	0.317148	1.3795	0.0721563	0.186509	0.312076	1.28204	1	1	-0.120405	-0.508071
817	REACTOME_INOSITOL_PHOSPHATE_METABOLISM	0.997232	1	-0.153855	-0.504078	0.728758	0.905323	-0.242485	-0.843807	0.981918	1	-0.181626	-0.59947	0.60919	0.77871	0.251254	0.907488	0.903967	0.995828	0.210605	0.726375	0.619408	0.829065	-0.255311	-0.908309
818	REACTOME_PHASE_II_CONJUGATION_OF_COMPOUNDS	0.0221296	0.0732762	0.365301	1.45854	0.0314811	0.158625	-0.383552	-1.44602	0.680062	0.852475	-0.248941	-0.883561	0.02021	0.0978404	0.371236	1.46638	0.198308	0.372197	0.313965	1.17446	0.845979	1	-0.209046	-0.805254
819	REACTOME_ELASTIC_FIBRE_FORMATION	0.106546	0.230501	-0.413594	-1.32148	0.103491	0.315147	0.378209	1.30965	0.385668	0.610418	-0.326706	-1.05342	0.0486614	0.173898	-0.439481	-1.44338	0.408308	0.603168	-0.294135	-1.02732	0.0963979	0.257415	0.399568	1.32573
820	REACTOME_POLO_LIKE_KINASE_MEDIATED_EVENTS	0.992287	1	0.170587	0.485075	0.944235	1	-0.222763	-0.608892	0.777571	0.921362	0.273886	0.781937	0.978823	1	-0.198843	-0.530134	0.976916	1	-0.19696	-0.550364	0.396411	0.644003	-0.373155	-1.04061
821	REACTOME_GAP_JUNCTION_TRAFFICKING_AND_REGULATION	0.0325242	0.0970324	-0.48811	-1.50745	0.115576	0.332768	0.391762	1.3046	0.516346	0.723803	0.281649	0.962252	0.0956134	0.259209	-0.426518	-1.35207	0.128542	0.279053	-0.379399	-1.28241	0.325562	0.568901	0.340838	1.09212
822	REACTOME_MITOCHONDRIAL_BIOGENESIS	0.978055	1	-0.181464	-0.650536	0.994726	1	-0.158076	-0.604027	0.701353	0.869774	0.220708	0.890587	0.995204	1	-0.159034	-0.586465	0.860584	0.970134	-0.201921	-0.796305	0.697319	0.888203	-0.227194	-0.887277
823	REACTOME_TRANSPORT_OF_THE_SLBP_DEPENDANT_MATURE_MRNA	0.30927	0.483715	0.31244	1.09035	0.798412	0.948291	0.235881	0.796229	0.132871	0.309132	-0.407611	-1.28504	0.998471	1	-0.149825	-0.481627	0.174027	0.34167	0.377207	1.23328	0.263755	0.503296	0.350516	1.13956
824	REACTOME_TRANSPORT_OF_MATURE_MRNAS_DERIVED_FROM_INTRONLESS_TRANSCRIPTS	0.0984353	0.218904	0.355097	1.2928	0.97851	1	0.180653	0.634566	0.0828869	0.222976	-0.412051	-1.34893	0.926558	0.990771	0.200003	0.715149	0.113585	0.255973	0.380499	1.29848	0.348467	0.595948	0.317837	1.07438
825	REACTOME_ACTIVATION_OF_MATRIX_METALLOPROTEINASES	0.614956	0.768695	-0.316313	-0.894574	0.0391072	0.179153	-0.514589	-1.52295	0.387373	0.612347	-0.373455	-1.0593	0.344362	0.55833	0.349664	1.07266	0.309441	0.499034	0.378626	1.11182	0.261608	0.500148	-0.383041	-1.1551
826	REACTOME_ZBP1_DAI_MEDIATED_INDUCTION_OF_TYPE_I_IFNS	0.00395257	0.0207314	-0.636952	-1.76721	0.752673	0.91825	0.272897	0.802255	0.0244035	0.0940029	0.532509	1.61155	0.0648524	0.209108	-0.514294	-1.45202	0.00761421	0.034504	-0.583483	-1.73034	0.296886	0.539894	-0.380073	-1.12024
827	REACTOME_BUDDING_AND_MATURATION_OF_HIV_VIRION	0.293938	0.468514	-0.377595	-1.12815	0.717	0.896696	0.259765	0.834563	0.168149	0.362845	0.375483	1.23395	0.195042	0.404562	-0.40015	-1.22365	0.0518846	0.147277	-0.446794	-1.44891	0.788508	0.961582	-0.248783	-0.793453
828	REACTOME_POST_TRANSLATIONAL_MODIFICATION:_SYNTHESIS_OF_GPI_ANCHORED_PROTEINS	0.00707443	0.0320003	-0.460515	-1.60886	0.128536	0.352144	-0.334662	-1.24697	0.0194912	0.079193	0.372568	1.46743	0.198991	0.40988	-0.327678	-1.178	0.0241935	0.0855007	-0.381097	-1.46055	0.0285357	0.109401	-0.377325	-1.43721
829	REACTOME_RESPIRATORY_ELECTRON_TRANSPORT_ATP_SYNTHESIS_BY_CHEMIOSMOTIC_COUPLING_AND_HEAT_PRODUCTION_BY_UNCOUPLING_PROTEINS	0.998477	1	0.139958	0.608234	0.99978	1	0.130354	0.546246	0.379487	0.603866	-0.272916	-1.04225	0.999846	1	-0.14041	-0.550949	0.969982	1	0.176612	0.714153	0.996283	1	0.156455	0.622917
830	REACTOME_MACROAUTOPHAGY	0.0652296	0.161231	-0.365744	-1.34107	0.689262	0.879723	0.222541	0.891825	0.129828	0.304304	0.287861	1.19736	0.0763252	0.228542	-0.34501	-1.3098	0.0139501	0.0566792	-0.369456	-1.49619	0.993882	1	-0.159062	-0.636033
831	REACTOME_TRIGLYCERIDE_CATABOLISM	0.190373	0.345321	-0.478037	-1.25588	0.608057	0.821302	-0.324097	-0.885875	0.135855	0.313279	0.461992	1.31897	0.382627	0.594384	-0.400058	-1.06659	0.21976	0.399962	-0.433316	-1.21081	0.28385	0.525608	-0.408993	-1.14055
832	REACTOME_GAMMA_CARBOXYLATION_HYPUSINE_FORMATION_AND_ARYLSULFATASE_ACTIVATION	0.561069	0.720126	-0.304926	-0.935425	0.65395	0.855183	0.26624	0.878965	0.654255	0.833562	-0.283985	-0.877709	0.690915	0.840257	-0.269576	-0.849733	0.945984	1	0.205489	0.656268	0.783604	0.957146	0.252061	0.800795
833	REACTOME_THE_ROLE_OF_NEF_IN_HIV_1_REPLICATION_AND_DISEASE_PATHOGENESIS	0.529828	0.693839	-0.321091	-0.959335	0.143892	0.376379	-0.407142	-1.27933	0.0025825	0.0172969	0.556127	1.8276	0.681374	0.832173	0.264845	0.861462	0.0274546	0.0940714	-0.480084	-1.55687	0.000724288	0.00712949	-0.632782	-2.01816
834	REACTOME_COLLAGEN_BIOSYNTHESIS_AND_MODIFYING_ENZYMES	0.0197842	0.0678353	-0.444053	-1.51643	0.00337126	0.0397415	0.457902	1.70305	0.023598	0.0919401	-0.43333	-1.48684	0.00180981	0.020411	-0.486518	-1.71334	0.175627	0.343604	0.33309	1.20109	0.000503271	0.00549537	0.525234	1.87817
835	REACTOME_MTOR_SIGNALLING	0.991815	1	-0.170186	-0.537476	0.973018	1	0.181215	0.620994	0.952913	1	0.193677	0.679923	0.921476	0.987863	-0.211831	-0.688704	0.974725	1	-0.179032	-0.619608	0.978187	1	-0.17912	-0.6112
836	REACTOME_REGULATION_OF_CHOLESTEROL_BIOSYNTHESIS_BY_SREBP_SREBF	0.998498	1	0.139591	0.537181	0.493531	0.741547	-0.268863	-0.979906	0.712783	0.876815	0.228094	0.876447	0.832059	0.935044	0.209695	0.797309	0.907555	0.997905	-0.199212	-0.746847	0.273447	0.514326	-0.297097	-1.10542
837	REACTOME_TOLL_LIKE_RECEPTOR_4_TLR4_CASCADE	0.000397562	0.00402361	-0.434574	-1.69532	0.0184315	0.112398	-0.335656	-1.40658	0.000412371	0.00773881	0.513021	2.27269	0.222891	0.437092	-0.281459	-1.13427	0.000254065	0.00265461	-0.532668	-2.30778	0.000268889	0.00416658	-0.48983	-2.08794
838	REACTOME_SIGNALING_BY_NTRKS	0.0190489	0.0659891	-0.396656	-1.47833	0.128406	0.352136	0.296271	1.21099	0.534099	0.739273	0.229269	0.969503	0.0201973	0.0978404	-0.376029	-1.45191	0.0331546	0.10815	-0.334838	-1.38244	0.668782	0.867674	0.230195	0.898795
839	REACTOME_FORMATION_OF_HIV_ELONGATION_COMPLEX_IN_THE_ABSENCE_OF_HIV_TAT	0.996908	1	0.146252	0.529928	0.715034	0.895572	0.244429	0.852868	0.810851	0.945183	-0.240015	-0.781355	0.965997	1	-0.191715	-0.636131	0.955198	1	0.192383	0.653775	0.663551	0.864456	0.2623	0.880545
840	REACTOME_TRANSCRIPTION_OF_THE_HIV_GENOME	0.999708	1	-0.133189	-0.469059	0.878416	0.994855	0.203515	0.780981	0.958949	1	-0.192719	-0.682374	0.885963	0.967965	-0.209262	-0.759175	0.997456	1	0.147108	0.548668	0.963134	1	0.185642	0.685965
841	REACTOME_ABORTIVE_ELONGATION_OF_HIV_1_TRANSCRIPT_IN_THE_ABSENCE_OF_TAT	0.65286	0.800303	0.27603	0.86757	0.739281	0.91138	0.26787	0.815535	0.57092	0.768664	-0.322679	-0.926791	0.853291	0.948101	-0.247897	-0.723602	0.326672	0.520317	0.369628	1.09822	0.602784	0.815624	0.307592	0.905418
842	REACTOME_HIV_ELONGATION_ARREST_AND_RECOVERY	0.794794	0.910456	-0.258079	-0.776889	0.1842	0.434173	0.378862	1.22285	0.644387	0.826221	0.267073	0.885024	0.438112	0.638826	-0.328735	-1.01287	0.961905	1	-0.192776	-0.630263	0.560567	0.784437	0.300645	0.935336
843	REACTOME_TOLL_LIKE_RECEPTOR_9_TLR9_CASCADE	0.00124602	0.00887745	-0.450416	-1.68377	0.0524372	0.212881	-0.336191	-1.34623	0.000375235	0.00773881	0.518948	2.20005	0.167924	0.368363	-0.307978	-1.19271	0.000242895	0.00265461	-0.534608	-2.21392	0.000259808	0.00416658	-0.506825	-2.07099
844	REACTOME_TOLL_LIKE_RECEPTOR_TLR1:TLR2_CASCADE	0.000829761	0.00661146	-0.456555	-1.70911	0.0881811	0.288582	-0.318813	-1.28043	0.000373552	0.00773881	0.52262	2.22193	0.088059	0.248387	-0.332026	-1.28729	0.000242131	0.00265461	-0.536258	-2.22703	0.000259943	0.00416658	-0.496894	-2.03369
845	REACTOME_HOST_INTERACTIONS_WITH_INFLUENZA_FACTORS	0.521226	0.686379	0.265055	0.960398	0.720896	0.899555	0.243807	0.850698	0.208526	0.41672	-0.366514	-1.19316	0.983135	1	0.174137	0.618534	0.261373	0.446228	0.334305	1.13607	0.403229	0.650079	0.308011	1.034
846	REACTOME_INFLUENZA_INFECTION	0.998673	1	0.138154	0.637899	0.00022748	0.00710655	0.482711	2.13468	0.000128966	0.00773881	-0.466722	-1.87607	0.0114068	0.070487	-0.346805	-1.4382	0.000163425	0.00265461	0.410538	1.75574	0.000157282	0.00416658	0.512834	2.15462
847	REACTOME_EXPORT_OF_VIRAL_RIBONUCLEOPROTEINS_FROM_NUCLEUS	0.102854	0.225526	0.386	1.31865	0.991245	1	0.16346	0.539648	0.264438	0.487224	-0.372343	-1.1508	0.738784	0.874373	0.24715	0.831281	0.100088	0.234596	0.418577	1.3368	0.615201	0.82607	0.284277	0.903145
848	REACTOME_TOLL_LIKE_RECEPTOR_CASCADES	0.0003884	0.00394677	-0.419722	-1.6683	0.000179986	0.00710655	-0.419673	-1.79723	0.00043802	0.00773881	0.530245	2.40896	0.494471	0.684046	-0.238687	-0.983868	0.000259269	0.00265461	-0.534035	-2.36033	0.00027115	0.00416658	-0.545004	-2.38131
849	REACTOME_TICAM1_RIP1_MEDIATED_IKK_COMPLEX_RECRUITMENT	0.0258621	0.0822247	-0.576817	-1.58148	0.314332	0.577849	0.384413	1.11261	0.337405	0.563213	0.362299	1.08043	0.0274265	0.119961	-0.566615	-1.58052	0.0494569	0.141859	-0.514242	-1.50462	0.966304	1	0.206936	0.580306
850	REACTOME_DDX58_IFIH1_MEDIATED_INDUCTION_OF_INTERFERON_ALPHA_BETA	0.0527634	0.137513	-0.398394	-1.39183	0.997466	1	0.147677	0.562146	0.00462504	0.0269884	0.420589	1.65657	0.25903	0.476388	-0.313291	-1.12627	0.00244379	0.0139719	-0.446493	-1.71118	0.120651	0.296905	-0.32726	-1.24651
851	REACTOME_APC_C:CDC20_MEDIATED_DEGRADATION_OF_CYCLIN_B	0.976218	1	-0.196268	-0.561333	0.96815	1	0.19609	0.596998	0.996325	1	0.159202	0.495339	0.949405	1	-0.211192	-0.616463	0.959265	1	-0.198539	-0.610233	0.993069	1	-0.160268	-0.489141
852	REACTOME_APC_C:CDH1_MEDIATED_DEGRADATION_OF_CDC20_AND_OTHER_APC_C:CDH1_TARGETED_PROTEINS_IN_LATE_MITOSIS_EARLY_G1	0.695896	0.83481	-0.244104	-0.872288	0.954094	1	0.183181	0.713725	0.932203	1	0.188915	0.760037	0.592616	0.767087	-0.252622	-0.928799	0.974915	1	-0.172208	-0.676998	0.989753	1	-0.162067	-0.632222
853	REACTOME_TELOMERE_C_STRAND_LAGGING_STRAND_SYNTHESIS	0.0114256	0.045324	0.525058	1.66518	0.0990253	0.308377	-0.451379	-1.36814	0.80074	0.937552	-0.265871	-0.771455	0.0239814	0.110666	0.50263	1.58025	0.23556	0.419422	0.392563	1.17914	0.964748	1	-0.193548	-0.596933
854	REACTOME_PLASMA_LIPOPROTEIN_ASSEMBLY_REMODELING_AND_CLEARANCE	0.0182945	0.0642608	-0.449186	-1.52112	0.498318	0.74492	0.262856	0.969837	0.270655	0.494514	0.288952	1.10368	0.0383982	0.149145	-0.411732	-1.43992	0.0633971	0.170164	-0.363308	-1.35259	0.345159	0.592689	-0.286232	-1.05708
855	REACTOME_ASSEMBLY_OF_THE_HIV_VIRION	0.0414508	0.115383	-0.584554	-1.53572	0.0465444	0.198574	0.550916	1.52506	0.594299	0.789991	0.315534	0.900839	0.0086145	0.059034	-0.646395	-1.72334	0.0870268	0.213213	-0.506215	-1.41451	0.60935	0.821284	0.337296	0.899774
856	REACTOME_CONVERSION_FROM_APC_C:CDC20_TO_APC_C:CDH1_IN_LATE_ANAPHASE	0.980603	1	-0.193388	-0.530217	0.96182	1	-0.202769	-0.57971	0.975841	1	0.19256	0.574244	0.977204	1	-0.195496	-0.545318	0.991218	1	-0.165273	-0.483571	0.836299	0.993792	-0.253418	-0.737857
857	REACTOME_ACTIVATION_OF_APC_C_AND_APC_C:CDC20_MEDIATED_DEGRADATION_OF_MITOTIC_PROTEINS	0.915557	0.991848	-0.203507	-0.73321	0.962797	1	0.180461	0.709066	1	1	0.0955456	0.388781	0.723751	0.864103	-0.232113	-0.862123	0.999756	1	-0.117717	-0.467954	1	1	0.119168	0.449908
858	REACTOME_INTERACTIONS_OF_REV_WITH_HOST_CELLULAR_PROTEINS	0.0547645	0.140903	0.401755	1.41348	0.997089	1	0.143712	0.489128	0.0682057	0.193933	-0.439278	-1.39297	0.642421	0.804827	0.256992	0.887375	0.0155567	0.0615659	0.481711	1.58764	0.173293	0.378819	0.376952	1.23323
859	REACTOME_SIGNALING_BY_EGFR	0.00767813	0.0337892	-0.494531	-1.63425	0.0396411	0.180436	0.403698	1.44569	0.264057	0.487224	0.30208	1.1196	0.00620389	0.0474971	-0.48848	-1.6561	0.00427249	0.0221325	-0.461984	-1.66962	0.810844	0.978303	-0.22345	-0.802048
860	REACTOME_NUCLEAR_IMPORT_OF_REV_PROTEIN	0.0970533	0.216487	0.385993	1.32939	0.993165	1	0.165097	0.549786	0.0927616	0.240192	-0.432759	-1.34608	0.81493	0.924244	0.232951	0.789006	0.0340929	0.110206	0.465041	1.49519	0.227876	0.456822	0.366377	1.17396
861	REACTOME_RIP_MEDIATED_NFKB_ACTIVATION_VIA_ZBP1	0.008	0.0347496	-0.643084	-1.71552	0.714751	0.895441	0.293029	0.821381	0.0657542	0.18899	0.500627	1.44897	0.0659871	0.210652	-0.537907	-1.45758	0.0242255	0.0855117	-0.569325	-1.61393	0.420412	0.667621	-0.357533	-1.01496
862	REACTOME_CYTOSOLIC_SENSORS_OF_PATHOGEN_ASSOCIATED_DNA	0.647059	0.794412	-0.25795	-0.896304	0.985581	1	-0.171172	-0.633788	0.894719	0.994572	0.199819	0.781033	0.652534	0.810631	-0.250504	-0.895235	0.618027	0.785942	-0.241068	-0.917621	0.982347	1	-0.172694	-0.655195
863	REACTOME_SIGNALING_BY_CYTOSOLIC_FGFR1_FUSION_MUTANTS	0.98801	1	-0.183587	-0.496521	0.334544	0.597146	0.383468	1.09387	0.606688	0.800325	-0.33421	-0.901935	0.606464	0.776805	-0.324386	-0.893633	0.655391	0.814784	0.31071	0.866038	0.270615	0.510767	0.418556	1.15485
864	REACTOME_FGFR1_MUTANT_RECEPTOR_ACTIVATION	0.17737	0.328607	-0.434183	-1.25428	0.0114943	0.0837914	0.537604	1.65295	0.473165	0.686478	-0.342825	-0.994746	0.0331172	0.136429	-0.518435	-1.5296	0.979471	1	0.186474	0.560109	0.0716735	0.206246	0.474047	1.41225
865	REACTOME_FGFR2_MUTANT_RECEPTOR_ACTIVATION	0.103886	0.227094	-0.470122	-1.3581	0.00246305	0.0316858	0.595812	1.83192	0.0879087	0.232604	-0.470214	-1.36438	0.0254074	0.114413	-0.53102	-1.56673	0.73643	0.875294	0.271062	0.814185	0.0514403	0.163246	0.489578	1.45852
866	REACTOME_ORGANELLE_BIOGENESIS_AND_MAINTENANCE	0.286355	0.46136	0.213605	1.05136	1	1	-0.116056	-0.533846	0.164558	0.357242	-0.26844	-1.14767	0.996208	1	0.153872	0.746918	0.0625396	0.168672	0.269341	1.22716	0.609808	0.82168	0.212103	0.948971
867	REACTOME_SYNTHESIS_OF_IP3_AND_IP4_IN_THE_CYTOSOL	0.837704	0.939709	0.238566	0.756591	0.590643	0.807978	-0.299835	-0.908806	0.760179	0.909322	-0.275959	-0.800725	0.488475	0.679568	0.30925	0.972268	0.710856	0.857254	0.276654	0.830981	0.646283	0.849883	-0.282911	-0.872545
868	REACTOME_SIGNALING_BY_NTRK1_TRKA	0.0127763	0.0487225	-0.428801	-1.54066	0.0724175	0.257903	0.335856	1.3186	0.830996	0.958695	0.20482	0.831525	0.0088734	0.0597499	-0.418193	-1.54919	0.038274	0.119133	-0.353203	-1.40033	0.54639	0.772356	0.25393	0.956795
869	REACTOME_SCF_SKP2_MEDIATED_DEGRADATION_OF_P27_P21	0.374536	0.552468	-0.302223	-1.04612	0.651797	0.854246	0.237887	0.895913	1	1	-0.102006	-0.355215	0.287368	0.504347	-0.309996	-1.10545	0.981045	1	-0.172141	-0.654191	0.997155	1	0.151534	0.548372
870	REACTOME_CELLULAR_HEXOSE_TRANSPORT	0.290252	0.46555	-0.444895	-1.14743	0.518282	0.758277	-0.354697	-0.949669	0.395268	0.617454	0.371191	1.04158	0.414074	0.618957	-0.395093	-1.03403	0.177093	0.345164	-0.461108	-1.26584	0.520955	0.752357	-0.345059	-0.943091
871	REACTOME_TRANSPORT_OF_CONNEXONS_TO_THE_PLASMA_MEMBRANE	0.000168947	0.00208286	-0.752189	-1.93997	0.00680408	0.0608977	0.655048	1.78527	0.320308	0.548011	0.393405	1.10391	0.00506512	0.041646	-0.677899	-1.77419	0.0936063	0.223677	-0.51292	-1.40807	0.329436	0.573776	0.423523	1.1116
872	REACTOME_P75NTR_SIGNALS_VIA_NF_KB	0.0236526	0.0769055	-0.624741	-1.61127	0.10046	0.310772	0.509238	1.38788	0.613238	0.804535	0.316851	0.889096	0.0132055	0.0775977	-0.634738	-1.66122	0.0349586	0.111859	-0.57167	-1.56935	0.876461	1	0.264082	0.693124
873	REACTOME_SIGNALING_BY_VEGF	0.00476644	0.0235513	-0.41089	-1.55994	0.20466	0.463504	0.272922	1.14188	0.144449	0.327434	0.269377	1.16513	0.054498	0.185722	-0.338249	-1.32603	0.0368356	0.115874	-0.322382	-1.35739	0.378939	0.62576	-0.2487	-1.03348
874	REACTOME_RHO_GTPASE_CYCLE	0.109897	0.235227	-0.316135	-1.24094	0.593531	0.809726	-0.221477	-0.936255	0.0327181	0.114844	0.291519	1.30385	0.491933	0.682404	-0.241791	-0.983315	0.0498982	0.14285	-0.29811	-1.30204	0.0563607	0.17403	-0.296429	-1.27503
875	REACTOME_DEGRADATION_OF_BETA_CATENIN_BY_THE_DESTRUCTION_COMPLEX	0.130453	0.264909	-0.33768	-1.23637	0.922414	1	0.190269	0.760604	0.361732	0.586706	0.251073	1.04227	0.223414	0.437623	-0.303891	-1.15116	0.100147	0.234609	-0.310237	-1.2538	0.998468	1	-0.143273	-0.570746
876	REACTOME_RHO_GTPASE_EFFECTORS	1	1	0.131077	0.655259	0.180263	0.429931	-0.239729	-1.11804	0.980552	1	0.166273	0.819594	0.199358	0.410132	0.220656	1.08574	0.999439	1	-0.146218	-0.7066	0.116677	0.290857	-0.23941	-1.14392
877	REACTOME_METABOLISM_OF_STEROID_HORMONES	0.968526	1	-0.206914	-0.55961	0.68153	0.874737	-0.298313	-0.838988	0.57281	0.770384	0.312119	0.917212	0.928163	0.99167	0.221714	0.645312	0.584836	0.759776	-0.316021	-0.912674	0.353202	0.601066	-0.372576	-1.07365
878	REACTOME_BETA_CATENIN_PHOSPHORYLATION_CASCADE	0.708	0.844296	-0.307619	-0.820619	0.699037	0.884567	-0.296308	-0.824546	0.0756844	0.209864	0.492777	1.42625	0.995887	1	-0.166042	-0.449928	0.157932	0.321056	-0.451857	-1.28093	0.375468	0.623302	-0.371847	-1.0556
879	REACTOME_COBALAMIN_CBL_VITAMIN_B12_TRANSPORT_AND_METABOLISM	0.783386	0.902941	-0.290032	-0.761962	0.372098	0.638571	-0.391148	-1.06915	0.738636	0.893786	-0.306196	-0.802857	0.906497	0.978082	-0.245217	-0.653771	0.708995	0.856397	0.302966	0.820558	0.854113	1	-0.259061	-0.722435
880	REACTOME_METABOLISM_OF_FOLATE_AND_PTERINES	0.964487	1	0.205457	0.574201	0.52048	0.759729	-0.354202	-0.948343	0.764487	0.91209	0.280822	0.787996	0.800849	0.915516	0.271535	0.754474	0.947332	1	-0.217874	-0.59811	0.421915	0.66842	-0.371299	-1.01481
881	REACTOME_NICOTINATE_METABOLISM	0.706576	0.843414	-0.286297	-0.834708	0.0184574	0.112398	-0.52907	-1.62117	0.194787	0.399443	0.378477	1.20208	0.194581	0.403771	0.382822	1.21407	0.258763	0.444679	-0.365125	-1.1486	0.0778098	0.219631	-0.451092	-1.40732
882	REACTOME_METABOLISM_OF_WATER_SOLUBLE_VITAMINS_AND_COFACTORS	0.602233	0.757498	0.21688	0.948644	0.00616277	0.0568784	-0.374176	-1.53552	0.307541	0.534893	0.244447	1.06369	0.0321274	0.134108	0.314555	1.35176	0.79901	0.926041	-0.202093	-0.857268	0.0677699	0.198188	-0.304425	-1.27341
883	REACTOME_ER_TO_GOLGI_ANTEROGRADE_TRANSPORT	0.803599	0.917627	-0.211579	-0.840056	0.637962	0.842686	-0.215781	-0.923422	0.999123	1	0.147414	0.667606	0.805494	0.918738	-0.204987	-0.844009	0.979097	1	-0.169274	-0.746878	0.9732	1	-0.17256	-0.75286
884	REACTOME_TCF_DEPENDENT_SIGNALING_IN_RESPONSE_TO_WNT	0.800692	0.915753	-0.207767	-0.858521	0.566972	0.793068	0.207811	0.959671	0.956934	1	-0.18421	-0.767393	0.407568	0.614897	-0.236005	-1.01865	1	1	0.135399	0.600405	0.974888	1	0.174776	0.764133
885	REACTOME_FORMATION_OF_THE_BETA_CATENIN:TCF_TRANSACTIVATING_COMPLEX	0.0299587	0.091218	0.330967	1.38165	0.155182	0.395223	-0.305778	-1.19807	0.553289	0.754538	-0.258754	-0.951962	0.0577192	0.19381	0.323645	1.32401	0.328431	0.522315	0.274592	1.06965	0.999342	1	0.137412	0.527287
886	REACTOME_METABOLISM_OF_NITRIC_OXIDE:_ENOS_ACTIVATION_AND_REGULATION	0.332658	0.506437	-0.429481	-1.10767	0.107665	0.322161	0.504669	1.37543	0.440545	0.660883	-0.398034	-1.02623	0.0855644	0.245176	-0.542499	-1.41982	0.972055	1	0.208822	0.554539	0.212703	0.436692	0.464488	1.21912
887	REACTOME_ASSEMBLY_OF_COLLAGEN_FIBRILS_AND_OTHER_MULTIMERIC_STRUCTURES	0.00498489	0.0244386	-0.49105	-1.65975	0.0395873	0.180387	0.389991	1.43275	0.233738	0.450633	-0.341877	-1.16139	0.00230301	0.0243364	-0.490652	-1.70988	0.109173	0.249951	-0.342735	-1.27052	0.0136066	0.0646281	0.434982	1.53995
888	REACTOME_FCGAMMA_RECEPTOR_FCGR_DEPENDENT_PHAGOCYTOSIS	0.27183	0.444714	-0.27867	-1.10353	0.555695	0.786332	-0.224068	-0.956022	0.0249141	0.0954249	0.292309	1.32187	0.966182	1	-0.179309	-0.735881	0.042268	0.127337	-0.296896	-1.30621	0.0573438	0.176434	-0.291735	-1.26681
889	REACTOME_FCGR_ACTIVATION	0.0175995	0.0622543	-0.424271	-1.51221	0.579451	0.802047	0.241572	0.937803	0.0191453	0.0780396	0.362816	1.458	0.237614	0.45307	-0.310955	-1.14117	0.0340301	0.110078	-0.363003	-1.42246	0.143539	0.335036	-0.310802	-1.20832
890	REACTOME_REGULATION_OF_ACTIN_DYNAMICS_FOR_PHAGOCYTIC_CUP_FORMATION	0.217091	0.378499	-0.296525	-1.14744	0.933032	1	-0.184432	-0.766499	0.116574	0.280157	0.268057	1.18268	0.904226	0.97665	-0.195693	-0.781248	0.081203	0.203081	-0.290964	-1.25075	0.277215	0.519061	-0.256366	-1.08235
891	REACTOME_ROLE_OF_PHOSPHOLIPIDS_IN_PHAGOCYTOSIS	0.237845	0.402844	-0.312719	-1.14197	0.416432	0.680157	0.255625	1.01776	0.566845	0.76461	0.230812	0.954671	0.342122	0.556556	-0.28124	-1.06257	0.603237	0.776217	-0.230823	-0.92993	0.505472	0.738677	-0.244377	-0.972049
892	REACTOME_COPII_MEDIATED_VESICLE_TRANSPORT	0.86616	0.959152	-0.218432	-0.76926	0.12384	0.344355	-0.332668	-1.25018	0.471978	0.685592	0.249801	0.98968	0.405668	0.6137	0.260042	1.024	0.650914	0.81062	-0.234053	-0.905859	0.121427	0.298522	-0.322854	-1.23934
893	REACTOME_GENE_SILENCING_BY_RNA	0.002035	0.0126215	0.362229	1.6129	0.467827	0.720866	-0.237963	-0.991721	0.0623422	0.181892	-0.333219	-1.30038	0.019084	0.0953071	0.318511	1.39375	0.00666889	0.0312915	0.362916	1.49712	0.999521	1	0.140175	0.570987
894	REACTOME_PHASE_I_FUNCTIONALIZATION_OF_COMPOUNDS	0.21412	0.374486	-0.328094	-1.15931	0.0677034	0.248394	-0.356394	-1.34364	0.0297297	0.106662	0.353441	1.40582	0.237533	0.45307	0.28396	1.12164	0.138563	0.294274	-0.315975	-1.22637	0.0131081	0.0628541	-0.395167	-1.5222
895	REACTOME_EPIGENETIC_REGULATION_OF_GENE_EXPRESSION	0.00303951	0.0169875	0.336465	1.52912	0.927175	1	-0.184151	-0.784381	0.0876188	0.232571	-0.316581	-1.2586	0.0739157	0.225625	0.278133	1.24142	0.0327118	0.106983	0.31937	1.34913	0.987019	1	0.169214	0.702218
896	REACTOME_PRC2_METHYLATES_HISTONES_AND_DNA	0.0052976	0.0256714	0.403011	1.60081	0.285309	0.549214	-0.29386	-1.10089	0.0788648	0.215839	-0.375739	-1.3255	0.0310772	0.131139	0.365501	1.4327	0.0472561	0.137398	0.374191	1.39249	0.999669	1	0.131789	0.485765
897	REACTOME_MOLECULES_ASSOCIATED_WITH_ELASTIC_FIBRES	0.0906489	0.205853	-0.442947	-1.35883	0.0819262	0.276014	0.413055	1.36366	0.493009	0.704299	-0.317129	-0.980147	0.0618169	0.202566	-0.452797	-1.42727	0.294674	0.482962	-0.32949	-1.10583	0.12263	0.300741	0.407628	1.29503
898	REACTOME_SYNTHESIS_OF_LEUKOTRIENES_LT_AND_EOXINS_EX	0.145167	0.285564	-0.491854	-1.31209	0.305878	0.569256	-0.404081	-1.12445	0.130972	0.306128	0.457601	1.32444	0.304006	0.521393	-0.416303	-1.12806	0.163755	0.32908	-0.449297	-1.27367	0.0685861	0.200458	-0.510709	-1.4498
899	REACTOME_ARACHIDONIC_ACID_METABOLISM	0.409965	0.587499	-0.313644	-1.02759	0.0280661	0.147383	-0.435278	-1.5147	0.0608295	0.179044	0.370784	1.36162	0.271739	0.489033	0.310253	1.12058	0.107428	0.246404	-0.360153	-1.29255	0.0107553	0.05425	-0.454127	-1.61563
900	REACTOME_TRANSCRIPTIONAL_ACTIVATION_OF_MITOCHONDRIAL_BIOGENESIS	0.891667	0.977781	-0.217816	-0.733877	0.710214	0.892871	-0.239264	-0.858464	0.166351	0.360356	0.315649	1.19776	0.98401	1	0.167573	0.625481	0.280689	0.468125	-0.299842	-1.10678	0.162176	0.362949	-0.331819	-1.21438
901	REACTOME_SCAVENGING_OF_HEME_FROM_PLASMA	0.0196107	0.0675166	-0.427108	-1.50917	0.13597	0.36428	0.319433	1.23026	0.0381757	0.12859	0.346003	1.37623	0.0773579	0.230243	-0.364239	-1.32519	0.0544966	0.152667	-0.350283	-1.35952	0.314343	0.558118	-0.279072	-1.075
902	REACTOME_DAP12_INTERACTIONS	0.264802	0.436421	-0.357818	-1.14327	0.0119461	0.0858409	-0.483819	-1.63873	0.002442	0.0166058	0.527522	1.87812	0.039872	0.152863	0.413914	1.45404	0.0127449	0.0527193	-0.459088	-1.60345	0.000958773	0.00865825	-0.556716	-1.93468
903	REACTOME_BINDING_AND_UPTAKE_OF_LIGANDS_BY_SCAVENGER_RECEPTORS	0.0356548	0.103487	-0.376631	-1.40572	0.103817	0.315147	0.302821	1.24021	0.0673113	0.192701	0.299034	1.26614	0.0710988	0.22103	-0.340556	-1.31724	0.0268227	0.0922203	-0.339976	-1.40591	0.142487	0.33377	-0.29295	-1.19506
904	REACTOME_TRANSCRIPTIONAL_ACTIVITY_OF_SMAD2_SMAD3:SMAD4_HETEROTRIMER	0.13635	0.273569	-0.391582	-1.27895	0.156834	0.397374	0.350047	1.23922	0.880398	0.98902	-0.221516	-0.728485	0.0677371	0.213616	-0.412999	-1.38293	0.421511	0.616696	-0.285443	-1.01906	0.835707	0.993525	0.229612	0.779301
905	REACTOME_DOWNREGULATION_OF_SMAD2_3:SMAD4_TRANSCRIPTIONAL_ACTIVITY	0.231634	0.395492	-0.417253	-1.19336	0.37648	0.642802	0.346587	1.05519	0.988408	1	0.177661	0.55277	0.0898109	0.250583	-0.471974	-1.37768	0.504121	0.69351	-0.316627	-0.97319	0.988484	1	0.175043	0.51525
906	REACTOME_SMAD2_SMAD3:SMAD4_HETEROTRIMER_REGULATES_TRANSCRIPTION	0.322417	0.4963	-0.360776	-1.10133	0.166701	0.411638	0.377887	1.23824	0.691887	0.86186	-0.277219	-0.850738	0.169347	0.369892	-0.398126	-1.24645	0.873761	0.978627	0.231097	0.732646	0.417961	0.665645	0.325324	1.02564
907	REACTOME_VISUAL_PHOTOTRANSDUCTION	0.427966	0.605192	-0.288426	-1.01576	0.27741	0.541891	-0.294222	-1.1057	0.0866477	0.230602	-0.368746	-1.30564	0.408173	0.615559	-0.283084	-1.02699	0.377141	0.572132	0.280246	1.04523	0.368834	0.617054	-0.271941	-1.0439
908	REACTOME_PI3K_AKT_SIGNALING_IN_CANCER	0.000697545	0.0058425	-0.463255	-1.71859	0.00697016	0.0621629	0.380298	1.54353	0.571074	0.768665	-0.253816	-0.94487	0.000154607	0.00465354	-0.475565	-1.82914	0.0340219	0.110078	-0.338079	-1.38506	0.0347301	0.125318	0.358742	1.39329
909	REACTOME_CONSTITUTIVE_SIGNALING_BY_ABERRANT_PI3K_IN_CANCER	0.00648203	0.0298851	-0.464479	-1.61859	0.00528318	0.0519291	0.430653	1.63495	0.362034	0.586706	-0.302564	-1.05974	0.000972447	0.0138175	-0.491544	-1.76335	0.115864	0.259269	-0.329503	-1.2587	0.0150075	0.0697669	0.414532	1.51234
910	REACTOME_CROSSLINKING_OF_COLLAGEN_FIBRILS	0.324252	0.497991	-0.423526	-1.11267	0.0757606	0.265373	0.519013	1.43674	0.143246	0.325641	-0.498327	-1.30663	0.0656856	0.210319	-0.548472	-1.46227	0.288713	0.476608	0.422356	1.14391	0.00297671	0.0203712	0.670382	1.78832
911	REACTOME_CELLULAR_RESPONSES_TO_STRESS	0.596332	0.753423	-0.2182	-0.956247	1	1	-0.14336	-0.688239	1	1	0.12485	0.634424	0.623784	0.78954	-0.206042	-0.947647	0.987522	1	-0.164158	-0.817081	1	1	-0.1361	-0.669483
912	REACTOME_CONDENSATION_OF_PROPHASE_CHROMOSOMES	0.00154847	0.0103716	0.43124	1.70881	0.113322	0.329119	-0.339223	-1.26772	0.184846	0.38628	-0.339101	-1.19228	0.00339426	0.0317912	0.429522	1.68422	0.0428233	0.128521	0.381357	1.41501	0.999834	1	0.10874	0.399488
913	REACTOME_SIGNALING_BY_TYPE_1_INSULIN_LIKE_GROWTH_FACTOR_1_RECEPTOR_IGF1R	0.00601202	0.0282621	-0.507194	-1.64688	0.000208638	0.00710655	0.610285	2.1437	0.0511905	0.158454	-0.433557	-1.41934	0.000167842	0.00465354	-0.604924	-2.01486	0.933902	1	0.201357	0.687145	0.000169405	0.00416658	0.585459	1.97902
914	REACTOME_SELENOAMINO_ACID_METABOLISM	0.97513	1	-0.179773	-0.692268	0.000223414	0.00710655	0.518495	2.20213	0.000134192	0.00773881	-0.466415	-1.80611	0.00167913	0.0195059	-0.410333	-1.6319	0.00702459	0.0323272	0.369873	1.51741	0.000160979	0.00416658	0.530818	2.14313
915	REACTOME_DAP12_SIGNALING	0.931172	0.999956	-0.217704	-0.655349	0.318393	0.582794	-0.345695	-1.09809	0.0436921	0.142616	0.441638	1.4635	0.149629	0.342573	0.38365	1.25932	0.186295	0.357249	-0.371845	-1.21571	0.0115691	0.0573494	-0.511462	-1.64645
916	REACTOME_ACTIVATION_OF_GENE_EXPRESSION_BY_SREBF_SREBP	1	1	-0.118414	-0.384495	0.505087	0.749639	-0.280894	-0.968487	0.432054	0.651643	0.277132	1.00492	0.829377	0.934535	0.219855	0.786132	0.80743	0.930597	-0.227854	-0.808646	0.341547	0.588753	-0.302602	-1.06709
917	REACTOME_FC_EPSILON_RECEPTOR_FCERI_SIGNALING	0.127705	0.261972	-0.293138	-1.19844	0.393695	0.658998	0.224855	1.02035	0.927746	1	0.179019	0.83687	0.202053	0.412974	-0.265401	-1.13008	0.11279	0.254981	-0.257494	-1.17707	0.998582	1	-0.150401	-0.678264
918	REACTOME_RESOLUTION_OF_SISTER_CHROMATID_COHESION	0.998415	1	0.150074	0.663276	0.999553	1	0.126121	0.535655	1	1	-0.120284	-0.465782	0.999542	1	-0.138218	-0.549692	1	1	0.101635	0.416959	1	1	0.10263	0.414361
919	REACTOME_THE_PHOTOTRANSDUCTION_CASCADE	0.552593	0.712753	-0.319592	-0.94043	0.668161	0.864862	0.273456	0.861629	0.574851	0.772034	-0.311866	-0.924551	0.411714	0.616896	-0.344286	-1.03392	0.711575	0.85771	0.272717	0.83475	0.594909	0.810639	0.299808	0.909509
920	REACTOME_MITOTIC_METAPHASE_AND_ANAPHASE	0.993504	1	-0.165033	-0.675858	1	1	0.140955	0.641833	1	1	0.0939956	0.44094	0.985945	1	-0.169705	-0.724715	1	1	-0.103278	-0.472852	1	1	-0.102586	-0.464421
921	REACTOME_OXIDATIVE_STRESS_INDUCED_SENESCENCE	0.238514	0.403812	0.247306	1.09416	0.746645	0.91564	-0.210719	-0.872819	0.970474	1	-0.184562	-0.715143	0.259022	0.476388	0.250819	1.08975	0.704435	0.851884	0.217304	0.89227	1	1	0.128056	0.518052
922	REACTOME_SENESCENCE_ASSOCIATED_SECRETORY_PHENOTYPE_SASP	0.501287	0.670373	0.226987	0.980912	0.1074	0.321945	-0.30708	-1.24322	0.356981	0.582047	0.242272	1.04365	0.229862	0.443685	0.262341	1.11079	0.354004	0.549458	-0.24891	-1.04352	0.160645	0.361379	-0.283881	-1.17376
923	REACTOME_CELLULAR_SENESCENCE	0.813105	0.923411	-0.207078	-0.843817	0.747428	0.915731	-0.201913	-0.889134	0.957355	1	0.174113	0.811222	0.887963	0.968022	0.18303	0.846137	0.817923	0.938008	-0.192338	-0.875826	0.781427	0.955183	-0.197883	-0.889876
924	REACTOME_FORMATION_OF_SENESCENCE_ASSOCIATED_HETEROCHROMATIN_FOCI_SAHF	0.674795	0.818081	0.298198	0.847942	0.213534	0.473795	-0.447268	-1.22255	0.98162	1	0.185577	0.529817	0.330023	0.54516	0.387514	1.09581	0.986949	1	0.185635	0.502777	0.632021	0.83814	-0.313099	-0.873131
925	REACTOME_ONCOGENE_INDUCED_SENESCENCE	0.301422	0.476178	-0.359954	-1.11782	0.894169	1	0.216159	0.724532	0.675477	0.84942	0.254943	0.876829	0.524029	0.710859	-0.298759	-0.954248	0.317006	0.508138	-0.319867	-1.0893	0.957292	1	-0.192394	-0.645435
926	REACTOME_DNA_DAMAGE_TELOMERE_STRESS_INDUCED_SENESCENCE	0.0165017	0.0593305	0.365234	1.47848	0.228668	0.488616	-0.29778	-1.13785	0.548954	0.751487	-0.265036	-0.952842	0.0354951	0.142832	0.351619	1.40516	0.178038	0.346702	0.313598	1.19036	1	1	0.105255	0.394393
927	REACTOME_REGULATION_OF_PLK1_ACTIVITY_AT_G2_M_TRANSITION	0.831351	0.934457	0.201311	0.844895	0.999566	1	0.13924	0.562623	0.551638	0.753404	-0.257048	-0.953405	1	1	0.13063	0.540302	0.45117	0.643614	0.255859	1.00313	0.750569	0.931498	0.22178	0.858837
928	REACTOME_SIGNALING_BY_NOTCH1_IN_CANCER	0.242663	0.40891	-0.333972	-1.14973	0.803598	0.950875	0.218532	0.818264	0.76891	0.914763	0.219208	0.848744	0.323817	0.5392	-0.305743	-1.08464	0.228889	0.411267	-0.302784	-1.14213	0.882047	1	-0.206443	-0.774262
929	REACTOME_INSULIN_PROCESSING	0.373188	0.551127	-0.386423	-1.07212	0.753278	0.918543	0.272633	0.801479	0.239154	0.457307	0.389303	1.17816	0.407139	0.614519	-0.36761	-1.03788	0.183895	0.353996	-0.418782	-1.24191	0.603043	0.815624	-0.305229	-0.899643
930	REACTOME_STIMULI_SENSING_CHANNELS	0.2602	0.431798	-0.306891	-1.12364	0.293103	0.555718	0.270609	1.08177	0.0805846	0.219103	-0.353484	-1.29737	0.304726	0.522062	-0.287466	-1.08894	0.254985	0.440596	0.288744	1.12306	0.0859491	0.236113	0.334083	1.27965
931	REACTOME_EPH_EPHRIN_SIGNALING	0.770801	0.89282	-0.227443	-0.835501	0.103461	0.315147	-0.322092	-1.26588	0.143828	0.326617	0.284042	1.18407	0.437763	0.638826	0.24571	1.00797	0.51044	0.698709	-0.23935	-0.97052	0.042477	0.143975	-0.340889	-1.36484
932	REACTOME_SIGNALING_BY_NOTCH1_HD_DOMAIN_MUTANTS_IN_CANCER	0.486569	0.658622	-0.381418	-0.983716	0.222534	0.480818	0.445415	1.21394	0.706891	0.873842	-0.32113	-0.82795	0.210384	0.424253	-0.471416	-1.23378	0.941104	1	0.230976	0.61337	0.522945	0.753917	0.366014	0.960661
933	REACTOME_ROLE_OF_LAT2_NTAL_LAB_ON_CALCIUM_MOBILIZATION	0.278543	0.452595	-0.309753	-1.11044	0.0888557	0.289847	0.329939	1.2874	1	1	0.128559	0.518751	0.130136	0.317395	-0.336539	-1.24104	0.987835	1	-0.164938	-0.650457	0.742472	0.924643	0.228829	0.857429
934	REACTOME_FCERI_MEDIATED_MAPK_ACTIVATION	0.378612	0.55742	-0.282643	-1.04712	0.497722	0.744658	0.241123	0.977044	0.962936	1	0.175081	0.736254	0.506566	0.695042	-0.253265	-0.972568	0.654042	0.813912	-0.222157	-0.91013	0.877821	1	-0.198882	-0.802399
935	REACTOME_FCERI_MEDIATED_CAPLUS2_MOBILIZATION	0.806971	0.919615	-0.221304	-0.817659	0.536575	0.77401	0.23764	0.96023	1	1	0.118366	0.496337	0.629924	0.795185	-0.238203	-0.911408	0.994396	1	-0.159634	-0.652189	0.993175	1	0.163562	0.633391
936	REACTOME_FCERI_MEDIATED_NF_KB_ACTIVATION	0.0415302	0.115476	-0.34069	-1.34143	0.0589165	0.226741	0.29413	1.27703	0.997433	1	0.15265	0.684847	0.0406516	0.154673	-0.328684	-1.34087	0.128173	0.278489	-0.269262	-1.17984	0.99825	1	0.151279	0.624809
937	REACTOME_NOTCH2_ACTIVATION_AND_TRANSMISSION_OF_SIGNAL_TO_THE_NUCLEUS	0.920138	0.994049	-0.231183	-0.653817	0.412229	0.676764	0.341452	1.02933	0.273578	0.498104	-0.405617	-1.15052	0.613135	0.780382	-0.308461	-0.892405	0.290909	0.479133	0.384439	1.12889	0.358516	0.60534	0.368637	1.07304
938	REACTOME_PEPTIDE_HORMONE_METABOLISM	0.00445434	0.0223383	-0.479769	-1.65604	0.145189	0.379179	0.327107	1.22727	0.106701	0.264691	0.321664	1.24746	0.0537582	0.184279	-0.390463	-1.38684	0.0410331	0.124861	-0.369838	-1.40124	0.150988	0.346472	0.338049	1.21999
939	REACTOME_NUCLEAR_ENVELOPE_BREAKDOWN	0.489355	0.661062	0.256128	0.976678	0.652579	0.854366	-0.247224	-0.890488	0.935828	1	-0.204395	-0.694348	0.447362	0.647176	0.267655	1.00282	0.510488	0.698709	0.271998	0.970004	0.974068	1	-0.17972	-0.660041
940	REACTOME_SUMOYLATION	0.820438	0.928415	0.187422	0.884661	0.999646	1	-0.142349	-0.626369	0.992141	1	-0.167012	-0.684213	0.928072	0.99167	0.177597	0.819404	0.980628	1	0.170511	0.743281	1	1	0.13187	0.566654
941	REACTOME_LAMININ_INTERACTIONS	0.15602	0.29965	-0.421134	-1.26773	0.049505	0.206647	0.446882	1.4424	0.0843263	0.226219	-0.45366	-1.36932	0.0908155	0.25182	-0.445132	-1.37151	0.625943	0.792274	0.286442	0.895682	0.010422	0.0530058	0.535784	1.66688
942	REACTOME_SYNDECAN_INTERACTIONS	0.000161577	0.00208098	-0.733932	-2.15966	0.0124338	0.088087	0.522977	1.64784	0.163236	0.35483	0.388555	1.2446	0.000173792	0.00468816	-0.675166	-2.02758	0.000704722	0.00505419	-0.607965	-1.93519	0.583273	0.802479	-0.292105	-0.921374
943	REACTOME_NON_INTEGRIN_MEMBRANE_ECM_INTERACTIONS	0.000150966	0.00208098	-0.655188	-2.22674	0.00021004	0.00710655	0.555516	2.06134	0.237596	0.455171	-0.337503	-1.15554	0.00016518	0.00465354	-0.651908	-2.28617	0.0194431	0.0729842	-0.401894	-1.50228	0.00268953	0.0189102	0.484229	1.72553
944	REACTOME_ECM_PROTEOGLYCANS	0.000147384	0.00208098	-0.521602	-1.82227	0.000211193	0.00710655	0.546956	2.08204	0.00501792	0.0287158	-0.46301	-1.62455	0.000162707	0.00465354	-0.571298	-2.05381	0.351269	0.546346	0.285652	1.05677	0.000166472	0.00416658	0.553383	2.02654
945	REACTOME_SCAVENGING_BY_CLASS_A_RECEPTORS	0.052	0.136017	-0.563779	-1.50396	0.114954	0.331548	0.481459	1.34957	0.79796	0.935281	-0.285447	-0.760273	0.107475	0.278372	-0.508975	-1.37918	0.255765	0.441298	-0.409159	-1.15989	0.408901	0.655649	0.38342	1.04105
946	REACTOME_SUMOYLATION_OF_DNA_DAMAGE_RESPONSE_AND_REPAIR_PROTEINS	0.532077	0.696059	0.235293	0.964911	0.986313	1	0.166201	0.654706	0.324237	0.552478	-0.298022	-1.08028	0.839726	0.938244	0.202811	0.81714	0.361413	0.558024	0.274479	1.05203	0.731643	0.915919	0.228603	0.865008
947	REACTOME_HDACS_DEACETYLATE_HISTONES	0.000690369	0.00581668	0.410177	1.7208	0.0897579	0.290539	-0.325337	-1.28184	0.252314	0.473207	-0.303764	-1.12533	0.00168729	0.019523	0.41034	1.6908	0.0502708	0.143427	0.346385	1.35521	1	1	-0.0961011	-0.38639
948	REACTOME_PKMTS_METHYLATE_HISTONE_LYSINES	0.0194685	0.0673034	0.373436	1.46333	0.399734	0.666003	-0.277971	-1.02922	0.260901	0.483719	-0.3239	-1.13113	0.0416017	0.157217	0.360603	1.39485	0.153298	0.315026	0.333356	1.22654	0.995318	1	0.15738	0.571583
949	REACTOME_HDMS_DEMETHYLATE_HISTONES	0.11489	0.243018	0.344995	1.26903	0.110534	0.32552	-0.37124	-1.29185	0.957463	1	-0.197043	-0.650352	0.0662055	0.210911	0.37954	1.37083	0.755915	0.890875	0.241093	0.831528	0.904424	1	-0.206209	-0.733622
950	REACTOME_HATS_ACETYLATE_HISTONES	0.0207297	0.0698863	0.298854	1.34653	0.670159	0.866332	-0.215761	-0.908351	0.207661	0.415487	-0.290579	-1.14428	0.0888019	0.249444	0.278661	1.22721	0.0891772	0.216178	0.300136	1.25237	1	1	0.138626	0.5695
951	REACTOME_RMTS_METHYLATE_HISTONE_ARGININES	0.000654236	0.00560615	0.443096	1.78788	0.0665403	0.245379	-0.353168	-1.34321	0.110955	0.272378	-0.3535	-1.2684	0.00185578	0.0206905	0.438932	1.74982	0.0050882	0.0255369	0.427556	1.61689	1	1	-0.114471	-0.44655
952	REACTOME_SUMOYLATION_OF_TRANSCRIPTION_FACTORS	0.895333	0.97948	-0.248473	-0.662837	0.591455	0.808209	0.323472	0.906716	0.51928	0.725526	-0.361774	-0.963566	0.675966	0.827881	-0.311496	-0.844067	0.878613	0.981657	0.251933	0.693525	0.558813	0.782525	0.344415	0.935143
953	REACTOME_SUMOYLATION_OF_UBIQUITINYLATION_PROTEINS	0.326849	0.499712	0.300277	1.07223	0.995397	1	-0.151369	-0.509976	0.386347	0.611005	-0.328038	-1.05247	0.751778	0.88206	0.238015	0.830995	0.415403	0.610245	0.305952	1.0216	0.870781	1	0.225127	0.743993
954	REACTOME_WNT_LIGAND_BIOGENESIS_AND_TRAFFICKING	0.112069	0.238152	-0.495025	-1.35723	0.38635	0.652751	-0.36808	-1.05233	0.132465	0.308614	0.437938	1.306	0.396082	0.605813	-0.375507	-1.04744	0.0295817	0.0991973	-0.54391	-1.59142	0.286358	0.528222	-0.389478	-1.13401
955	REACTOME_TRP_CHANNELS	0.822392	0.929162	0.248535	0.75443	0.0281467	0.147477	-0.545752	-1.57648	0.312364	0.538565	0.364526	1.10318	0.100391	0.266645	0.455919	1.36875	0.539917	0.721707	-0.317386	-0.941221	0.106727	0.275301	-0.463127	-1.36504
956	REACTOME_DEFECTS_IN_VITAMIN_AND_COFACTOR_METABOLISM	0.151145	0.293877	0.424705	1.2892	0.821804	0.96356	-0.259544	-0.74973	0.278904	0.504754	-0.415109	-1.15051	0.36979	0.581992	0.352434	1.05807	0.182957	0.353209	0.437179	1.25165	0.827955	0.9877	0.263389	0.748206
957	REACTOME_DETOXIFICATION_OF_REACTIVE_OXYGEN_SPECIES	0.744515	0.873754	-0.268351	-0.81919	0.134968	0.362268	-0.398323	-1.28579	0.163158	0.35483	0.365101	1.22653	0.240375	0.455937	0.34586	1.15556	0.45039	0.642867	-0.299093	-0.997928	0.0494572	0.158654	-0.442017	-1.44967
958	REACTOME_NUCLEAR_PORE_COMPLEX_NPC_DISASSEMBLY	0.164069	0.311657	0.349698	1.22038	0.958006	1	-0.195989	-0.648556	0.279904	0.505898	-0.360528	-1.13661	0.479951	0.671905	0.286378	0.982628	0.104977	0.242597	0.405854	1.32694	0.87033	1	-0.220361	-0.743161
959	REACTOME_GLYCOGEN_SYNTHESIS	0.797943	0.913024	0.268868	0.751419	0.984216	1	-0.189943	-0.508556	0.443269	0.662402	-0.396662	-1.02269	0.739383	0.874812	0.287662	0.799282	0.642377	0.804771	0.327404	0.869439	0.824463	0.985985	0.282874	0.742446
960	REACTOME_REGULATION_OF_HSF1_MEDIATED_HEAT_SHOCK_RESPONSE	0.95067	1	-0.192903	-0.698923	0.565096	0.791985	0.239775	0.946235	0.516364	0.723803	-0.267382	-0.971292	0.523802	0.710743	-0.257659	-0.96312	0.485033	0.675822	0.25597	0.984315	0.682135	0.87708	0.234804	0.890429
961	REACTOME_HSP90_CHAPERONE_CYCLE_FOR_STEROID_HORMONE_RECEPTORS_SHR	0.654858	0.801493	-0.264078	-0.88332	0.75125	0.91803	0.230278	0.837512	0.519205	0.725526	-0.286469	-0.964306	0.631631	0.796467	-0.26112	-0.898388	0.64921	0.809177	0.25313	0.892685	0.779015	0.953393	0.235521	0.821692
962	REACTOME_HSF1_ACTIVATION	0.785174	0.903966	-0.261524	-0.781363	0.939109	1	0.205801	0.661192	0.381157	0.605374	-0.353622	-1.05951	0.728008	0.865488	-0.269234	-0.82331	0.321353	0.514125	0.353493	1.09942	0.674573	0.87092	0.279875	0.864607
963	REACTOME_CELLULAR_RESPONSE_TO_HEAT_STRESS	0.919701	0.994049	-0.199014	-0.743967	0.629089	0.835584	0.224383	0.921289	0.545318	0.748826	-0.254526	-0.957188	0.497306	0.686458	-0.252529	-0.977971	0.465081	0.656864	0.250081	0.993775	0.61596	0.826648	0.23596	0.924611
964	REACTOME_ATTENUATION_PHASE	0.795282	0.910808	-0.264323	-0.770642	0.901545	1	0.223525	0.695037	0.27753	0.503055	-0.390189	-1.14488	0.707044	0.853532	-0.280842	-0.835393	0.230047	0.412019	0.389625	1.18116	0.555841	0.779738	0.310396	0.932832
965	REACTOME_HSF1_DEPENDENT_TRANSACTIVATION	0.770268	0.892524	-0.260443	-0.804338	0.614954	0.82557	0.2711	0.902787	0.479167	0.691595	-0.318196	-0.989734	0.503427	0.692351	-0.30485	-0.966384	0.314079	0.504415	0.343079	1.10306	0.586624	0.805206	0.288424	0.924175
966	REACTOME_DISEASES_ASSOCIATED_WITH_GLYCOSAMINOGLYCAN_METABOLISM	0.193839	0.349591	-0.391877	-1.21696	0.610915	0.823384	0.269852	0.904502	0.0926179	0.240138	-0.428726	-1.34026	0.382072	0.593831	-0.328757	-1.05006	0.29221	0.481057	0.345596	1.11961	0.0590036	0.179747	0.43779	1.41219
967	REACTOME_DEFECTIVE_B4GALT7_CAUSES_EDS_PROGEROID_TYPE	0.26428	0.435988	-0.432432	-1.16953	0.516647	0.757126	-0.339917	-0.955996	0.060828	0.179044	-0.534432	-1.44228	0.333156	0.548176	-0.39828	-1.0972	0.355356	0.550999	0.386467	1.0772	0.0569532	0.175536	0.528042	1.45693
968	REACTOME_TRANSCRIPTIONAL_REGULATION_BY_TP53	0.812963	0.923411	-0.200935	-0.870703	1	1	0.127746	0.62325	1	1	0.118706	0.593517	0.791498	0.907508	-0.1955	-0.888545	0.956785	1	-0.171103	-0.83918	1	1	-0.107803	-0.522271
969	REACTOME_CLASS_A_1_RHODOPSIN_LIKE_RECEPTORS	0.000124984	0.00208098	-0.513748	-2.10208	0.000176991	0.00710655	-0.426139	-1.88315	0.000482859	0.00773881	0.46083	2.1556	0.0203646	0.098305	-0.321393	-1.36964	0.000260213	0.00265461	-0.519728	-2.37725	0.000283527	0.00416658	-0.467118	-2.10801
970	REACTOME_NETRIN_1_SIGNALING	0.417747	0.595039	-0.321569	-1.02745	0.485037	0.733535	0.282758	0.979122	0.307612	0.534893	-0.344594	-1.1111	0.21603	0.430519	-0.359659	-1.18122	0.657589	0.815903	0.261784	0.880807	0.564666	0.786778	0.283045	0.939115
971	REACTOME_NEPHRIN_FAMILY_INTERACTIONS	0.543577	0.705598	0.312999	0.935182	0.684075	0.876612	-0.295059	-0.843563	0.405983	0.627126	-0.381597	-1.0453	0.474584	0.66755	0.330132	0.978364	0.180264	0.349818	0.444726	1.25655	0.465699	0.706839	0.3564	0.999447
972	REACTOME_SIGNALING_BY_ROBO_RECEPTORS	0.645606	0.793577	-0.224374	-0.924598	0.000229674	0.00710655	0.40771	1.87368	0.0143374	0.0626015	-0.331567	-1.37754	0.00466695	0.0391899	-0.339656	-1.45855	0.662729	0.818847	0.209083	0.924791	0.000153822	0.00416658	0.426987	1.86161
973	REACTOME_DEACTIVATION_OF_THE_BETA_CATENIN_TRANSACTIVATING_COMPLEX	0.172544	0.322436	-0.389675	-1.23663	0.0284043	0.148328	0.437662	1.50814	0.555522	0.756642	-0.292834	-0.939517	0.0729114	0.224516	-0.425101	-1.38798	0.878255	0.981601	-0.213881	-0.744259	0.0649506	0.191389	0.421074	1.39156
974	REACTOME_DISEASES_ASSOCIATED_WITH_N_GLYCOSYLATION_OF_PROTEINS	0.136432	0.273625	0.459001	1.32352	0.379792	0.646044	-0.381893	-1.06271	0.553378	0.754538	-0.351906	-0.937283	0.161905	0.359233	0.446198	1.28323	0.472762	0.664896	0.359945	0.990861	0.997382	1	0.160517	0.435829
975	REACTOME_DISEASES_OF_GLYCOSYLATION	0.105118	0.228795	0.272596	1.19958	0.224542	0.483081	-0.273585	-1.12802	0.0109875	0.0511734	-0.379333	-1.46642	0.155187	0.349885	0.270988	1.16992	0.0296964	0.099383	0.340146	1.39156	0.0212732	0.0892911	0.349598	1.40726
976	REACTOME_CENTROSOME_MATURATION	0.908381	0.987926	0.190837	0.791814	0.990486	1	0.162066	0.645261	0.572044	0.769765	-0.257264	-0.943301	0.998596	1	-0.147746	-0.558206	0.494598	0.683845	0.252089	0.978729	0.544871	0.771811	0.249441	0.953719
977	REACTOME_ATF4_ACTIVATES_GENES_IN_RESPONSE_TO_ENDOPLASMIC_RETICULUM_STRESS	0.0424321	0.117271	-0.513936	-1.48467	0.392857	0.65869	0.339119	1.04268	0.523593	0.729145	0.302174	0.951565	0.0543193	0.185238	-0.497171	-1.46686	0.0474847	0.137744	-0.480286	-1.4932	0.983025	1	0.18195	0.542053
978	REACTOME_PERK_REGULATES_GENE_EXPRESSION	0.0568508	0.14479	-0.477404	-1.43712	0.366337	0.632113	0.328108	1.05903	0.611111	0.803841	0.272977	0.90459	0.0533906	0.18369	-0.47213	-1.45469	0.0627178	0.168912	-0.431726	-1.41149	0.992653	1	0.164235	0.510953
979	REACTOME_IRE1ALPHA_ACTIVATES_CHAPERONES	0.747389	0.876361	-0.25097	-0.829368	0.997288	1	0.144273	0.516658	0.99503	1	0.154772	0.573632	0.972502	1	-0.187201	-0.63467	0.967482	1	-0.182213	-0.658522	0.903582	1	-0.204443	-0.733823
980	REACTOME_UNFOLDED_PROTEIN_RESPONSE_UPR	0.128923	0.26329	-0.336823	-1.24138	0.768782	0.929561	0.211628	0.853813	0.951175	1	0.179398	0.750411	0.188644	0.397187	-0.308021	-1.17734	0.283341	0.470442	-0.266727	-1.08747	0.999742	1	-0.133097	-0.535139
981	REACTOME_REGULATION_OF_INSULIN_LIKE_GROWTH_FACTOR_IGF_TRANSPORT_AND_UPTAKE_BY_INSULIN_LIKE_GROWTH_FACTOR_BINDING_PROTEINS_IGFBPS	0.000139978	0.00208098	-0.533904	-1.97263	0.00694595	0.0620571	0.382749	1.54657	0.0798122	0.217827	0.301429	1.26396	0.00015569	0.00465354	-0.482257	-1.8452	0.00682261	0.0316293	-0.378242	-1.54532	0.0672733	0.196964	0.337044	1.30519
982	REACTOME_GLUCAGON_LIKE_PEPTIDE_1_GLP1_REGULATES_INSULIN_SECRETION	0.738792	0.869675	-0.269386	-0.82235	0.738752	0.910988	0.252873	0.8286	0.445002	0.66287	-0.330351	-1.01379	0.556962	0.737791	-0.298394	-0.934207	0.662535	0.818809	0.276408	0.876298	0.541745	0.770156	0.301381	0.950154
983	REACTOME_BETA_CATENIN_INDEPENDENT_WNT_SIGNALING	0.015445	0.0564597	-0.362374	-1.42856	0.428766	0.68948	0.231809	1.00756	0.941176	1	0.178575	0.80261	0.0206722	0.0989355	-0.341982	-1.39867	0.0624363	0.168656	-0.288539	-1.26622	0.984015	1	-0.169491	-0.732883
984	REACTOME_GLYOXYLATE_METABOLISM_AND_GLYCINE_DEGRADATION	0.0632048	0.157075	0.443177	1.41868	0.941714	1	-0.207657	-0.636299	0.0502227	0.156719	-0.495803	-1.45477	0.305069	0.522471	0.348127	1.10404	0.0898974	0.217331	0.453989	1.37629	0.562693	0.785552	0.309197	0.929228
985	REACTOME_SUMOYLATION_OF_TRANSCRIPTION_COFACTORS	0.97626	1	-0.187352	-0.608341	0.610056	0.822897	0.258638	0.908497	0.944196	1	-0.201521	-0.659722	0.757301	0.88566	-0.247309	-0.823729	0.998956	1	0.138894	0.473987	0.948501	1	0.197901	0.668963
986	REACTOME_PD_1_SIGNALING	0.244014	0.410224	-0.411823	-1.17783	0.0213558	0.123524	-0.535995	-1.60935	0.000282725	0.00773881	0.695554	2.16413	0.262005	0.478708	0.369367	1.14746	0.000706381	0.00505419	-0.613554	-1.88583	0.000239006	0.00416658	-0.711709	-2.17216
987	REACTOME_COOPERATION_OF_PREFOLDIN_AND_TRIC_CCT_IN_ACTIN_AND_TUBULIN_FOLDING	0.16145	0.307728	-0.418945	-1.26114	0.0932343	0.297758	0.418421	1.35053	0.235258	0.45235	-0.388924	-1.17392	0.0858369	0.245176	-0.448202	-1.38097	0.796384	0.924276	0.251609	0.78676	0.116863	0.290857	0.422502	1.31445
988	REACTOME_DISEASES_ASSOCIATED_WITH_O_GLYCOSYLATION_OF_PROTEINS	0.0297228	0.0908301	0.403391	1.48383	0.260477	0.525548	-0.323705	-1.12644	0.00918927	0.0448758	-0.490066	-1.61749	0.0985672	0.26399	0.362392	1.3089	0.00608907	0.0291696	0.478646	1.65084	0.0517679	0.163975	0.410333	1.4019
989	REACTOME_ADP_SIGNALLING_THROUGH_P2Y_PURINOCEPTOR_12	0.0585	0.148614	-0.558024	-1.48861	0.56297	0.79121	0.330041	0.92513	0.395598	0.617777	0.360556	1.04356	0.439735	0.640447	-0.373744	-1.01274	0.217098	0.397261	-0.424393	-1.20307	0.454588	0.698192	-0.347494	-0.986463
990	REACTOME_G_BETA:GAMMA_SIGNALLING_THROUGH_PI3KGAMMA	0.0588526	0.149283	-0.522818	-1.46401	0.25261	0.517702	0.391143	1.16643	0.410538	0.6315	0.334248	1.02171	0.237518	0.45307	-0.41699	-1.19181	0.2061	0.382822	-0.403574	-1.2132	0.665792	0.866701	-0.286424	-0.853835
991	REACTOME_EPHB_MEDIATED_FORWARD_SIGNALING	0.352859	0.528868	-0.332938	-1.07053	0.114143	0.330155	-0.381793	-1.30233	0.0473427	0.150718	0.396169	1.42144	0.717682	0.858692	0.242187	0.854434	0.14667	0.305486	-0.354554	-1.24461	0.0262009	0.103365	-0.434971	-1.51814
992	REACTOME_EPHA_MEDIATED_GROWTH_CONE_COLLAPSE	0.514759	0.681297	-0.339996	-0.961554	0.565499	0.792329	0.306342	0.923492	0.723461	0.885188	-0.290711	-0.824596	0.432399	0.635027	-0.353439	-1.02253	0.863382	0.971328	-0.238548	-0.724495	0.286573	0.528222	0.389442	1.1336
993	REACTOME_EPHRIN_SIGNALING	0.584887	0.741709	0.304653	0.910245	0.111968	0.326872	-0.473037	-1.3524	0.39658	0.618158	0.347145	1.03524	0.109642	0.28222	0.457864	1.35691	0.702334	0.850966	-0.285763	-0.836111	0.217794	0.442448	-0.41423	-1.20608
994	REACTOME_EPH_EPHRIN_MEDIATED_REPULSION_OF_CELLS	0.871963	0.963527	0.209665	0.771234	0.148404	0.385775	-0.357181	-1.24293	0.349002	0.573498	0.287488	1.05574	0.3792	0.591434	0.289779	1.04663	0.691584	0.843086	-0.242229	-0.869333	0.30066	0.543271	-0.308001	-1.09576
995	REACTOME_G_PROTEIN_BETA:GAMMA_SIGNALLING	0.310982	0.485337	-0.372232	-1.11213	0.629138	0.835584	0.276774	0.889211	0.430703	0.65006	0.307221	1.00962	0.749871	0.881068	-0.264537	-0.808947	0.455561	0.648407	-0.306788	-0.994886	0.334621	0.580194	-0.339247	-1.08197
996	REACTOME_GLUTAMATE_BINDING_ACTIVATION_OF_AMPA_RECEPTORS_AND_SYNAPTIC_PLASTICITY	0.512762	0.679988	-0.334126	-0.965232	0.24179	0.506962	0.380959	1.17132	0.318785	0.545775	-0.383176	-1.11183	0.292798	0.510494	-0.385081	-1.13615	0.348817	0.543791	0.358612	1.07716	0.649348	0.8528	0.2933	0.873781
997	REACTOME_ADRENALINE_NORADRENALINE_INHIBITS_INSULIN_SECRETION	0.391921	0.570087	-0.368058	-1.05266	0.116987	0.334532	0.438142	1.33393	0.128538	0.302125	-0.456704	-1.31173	0.268908	0.486549	-0.397485	-1.16025	0.359513	0.556587	0.359572	1.06834	0.101925	0.26758	0.459226	1.35176
998	REACTOME_REGULATION_OF_LIPID_METABOLISM_BY_PEROXISOME_PROLIFERATOR_ACTIVATED_RECEPTOR_ALPHA_PPARALPHA	0.00202566	0.0125791	-0.418435	-1.59978	0.457132	0.714314	-0.242617	-0.995639	0.000785546	0.00802022	0.410387	1.78577	0.107683	0.278733	-0.31579	-1.2477	0.000247525	0.00265461	-0.434858	-1.84465	0.00919359	0.047921	-0.356538	-1.49139
999	REACTOME_SIALIC_ACID_METABOLISM	0.129352	0.263721	-0.432585	-1.3022	0.43539	0.696126	-0.317851	-1.00964	0.318287	0.54529	0.328743	1.08939	0.40206	0.610617	-0.337324	-1.03934	0.131243	0.28289	-0.393541	-1.28664	0.443721	0.686322	-0.313387	-1.00883
1000	REACTOME_SUMOYLATION_OF_SUMOYLATION_PROTEINS	0.418573	0.595593	0.293642	1.01699	0.871343	0.992045	0.221545	0.742584	0.110808	0.27215	-0.420373	-1.31415	0.96807	1	0.186522	0.635992	0.201445	0.376512	0.372326	1.20621	0.402483	0.64967	0.321044	1.0356
1001	REACTOME_CA2PLUS_PATHWAY	0.0166367	0.0597306	-0.448363	-1.53115	0.15255	0.391492	0.329795	1.22659	0.470194	0.685116	0.257244	0.988458	0.0141494	0.0803289	-0.437368	-1.54025	0.0381366	0.118926	-0.377008	-1.4134	0.909676	1	-0.200943	-0.747656
1002	REACTOME_PCP_CE_PATHWAY	0.251952	0.420757	-0.303368	-1.12721	0.552614	0.784326	0.233752	0.952417	1	1	0.097106	0.409857	0.175872	0.378319	-0.308973	-1.18991	0.53213	0.717014	-0.23385	-0.962452	0.998707	1	-0.139685	-0.566407
1003	REACTOME_SUMOYLATION_OF_INTRACELLULAR_RECEPTORS	0.228654	0.392022	-0.397001	-1.18613	0.583776	0.803831	0.286056	0.91903	0.404017	0.625491	0.311929	1.02509	0.405922	0.6137	-0.338154	-1.03407	0.28269	0.469904	-0.344956	-1.11866	0.742154	0.924643	-0.258568	-0.824663
1004	REACTOME_G_ALPHA_12_13_SIGNALLING_EVENTS	0.128514	0.262668	-0.348574	-1.24961	0.388238	0.654436	0.262999	1.02621	0.329171	0.556481	0.263244	1.06222	0.376819	0.588977	-0.283889	-1.04689	0.183212	0.353378	-0.299199	-1.17993	0.525869	0.755749	0.257824	0.966073
1005	REACTOME_ADP_SIGNALLING_THROUGH_P2Y_PURINOCEPTOR_1	0.130399	0.264909	-0.471037	-1.31901	0.134337	0.361438	0.441923	1.31786	0.806806	0.941367	0.254175	0.77695	0.197082	0.406779	-0.433794	-1.23983	0.214649	0.394432	-0.39909	-1.19972	0.722892	0.910402	0.28952	0.832361
1006	REACTOME_TRANSPORT_OF_BILE_SALTS_AND_ORGANIC_ACIDS_METAL_IONS_AND_AMINE_COMPOUNDS	0.631039	0.781227	-0.264904	-0.90031	0.322201	0.586775	0.290631	1.07844	0.340026	0.565385	-0.31525	-1.07935	0.56855	0.748053	-0.266988	-0.936299	0.824023	0.943295	0.221601	0.796124	0.345772	0.593168	0.300162	1.06962
1007	REACTOME_SIRT1_NEGATIVELY_REGULATES_RRNA_EXPRESSION	0.00337113	0.0183714	0.436801	1.70329	0.141502	0.372843	-0.334555	-1.2353	0.146615	0.331598	-0.354199	-1.23343	0.00568916	0.0447133	0.417146	1.60738	0.0445048	0.132129	0.383024	1.4029	0.999833	1	0.118133	0.427501
1008	REACTOME_ERCC6_CSB_AND_EHMT2_G9A_POSITIVELY_REGULATE_RRNA_EXPRESSION	0.00257815	0.0150348	0.424512	1.70076	0.151647	0.391115	-0.321873	-1.2161	0.0767376	0.211966	-0.37157	-1.32199	0.00394945	0.0346093	0.410044	1.62309	0.0127594	0.0527362	0.405709	1.52089	1	1	0.101818	0.37763
1009	REACTOME_VASOPRESSIN_REGULATES_RENAL_WATER_HOMEOSTASIS_VIA_AQUAPORINS	0.524487	0.688996	-0.307755	-0.95572	0.42955	0.690104	0.301814	1.01163	0.286342	0.513111	-0.360603	-1.12729	0.220688	0.434985	-0.372135	-1.18862	0.739514	0.877093	0.256461	0.830848	0.274103	0.515224	0.351091	1.13253
1010	REACTOME_DEPOLYMERISATION_OF_THE_NUCLEAR_LAMINA	0.894577	0.979265	-0.25374	-0.654421	0.702498	0.887161	-0.307099	-0.82223	0.5521	0.753404	0.331177	0.929295	0.935781	0.994713	-0.234402	-0.613474	0.844296	0.959278	-0.262439	-0.720452	0.474128	0.712742	-0.356704	-0.974919
1011	REACTOME_CREB1_PHOSPHORYLATION_THROUGH_NMDA_RECEPTOR_MEDIATED_ACTIVATION_OF_RAS_SIGNALING	0.582647	0.73978	-0.315123	-0.91875	0.859526	0.98465	0.236653	0.735858	0.689487	0.85951	0.270481	0.859075	0.626114	0.792291	-0.298108	-0.886752	0.530934	0.715786	-0.30239	-0.951248	0.556196	0.779946	-0.299778	-0.935251
1012	REACTOME_ACTIVATION_OF_NMDA_RECEPTORS_AND_POSTSYNAPTIC_EVENTS	0.10824	0.23257	-0.354792	-1.27475	0.662144	0.85969	-0.23385	-0.898163	0.0546985	0.166302	0.321574	1.30552	0.210585	0.424253	-0.313185	-1.16019	0.114091	0.256768	-0.315588	-1.2512	0.131003	0.314683	-0.312462	-1.22616
1013	REACTOME_RAS_ACTIVATION_UPON_CA2PLUS_INFLUX_THROUGH_NMDA_RECEPTOR	0.3125	0.487101	-0.421348	-1.12401	0.420142	0.683259	0.366127	1.02628	0.560655	0.760338	0.318918	0.923049	0.268777	0.486487	-0.428671	-1.16158	0.689262	0.841093	-0.29394	-0.833264	0.805236	0.974575	0.280552	0.761743
1014	REACTOME_INTERLEUKIN_1_FAMILY_SIGNALING	0.000132048	0.00208098	-0.516286	-2.01844	0.938189	1	-0.182336	-0.765832	0.000415282	0.00773881	0.51153	2.27294	0.00164745	0.0192266	-0.397017	-1.60486	0.000254388	0.00265461	-0.534708	-2.32287	0.000536193	0.00572622	-0.391179	-1.67324
1015	REACTOME_INTERLEUKIN_12_FAMILY_SIGNALING	0.0457428	0.124505	-0.41579	-1.41311	0.542263	0.778641	-0.260635	-0.945267	0.162991	0.35483	0.312227	1.19597	0.610671	0.779019	-0.260665	-0.914126	0.140663	0.296659	-0.328832	-1.22918	0.167777	0.370953	-0.324223	-1.20219
1016	REACTOME_INTERLEUKIN_17_SIGNALING	0.0524714	0.136962	-0.390549	-1.38409	0.825424	0.965929	0.210952	0.814864	0.0392954	0.131072	0.342173	1.3665	0.135558	0.324384	-0.339196	-1.23842	0.00509214	0.0255369	-0.411224	-1.6026	0.0894106	0.243759	-0.331592	-1.28368
1017	REACTOME_OTHER_INTERLEUKIN_SIGNALING	0.000118906	0.00208098	-0.407942	-1.72485	0.000709555	0.0138639	0.314953	1.48993	0.211041	0.420244	0.223677	1.08505	0.000136388	0.00465354	-0.389855	-1.72068	0.000271223	0.00265461	-0.32464	-1.54456	0.779287	0.953494	0.199224	0.889992
1018	REACTOME_BUTYRATE_RESPONSE_FACTOR_1_BRF1_BINDS_AND_DESTABILIZES_MRNA	0.525667	0.689826	-0.3558	-0.949147	0.695422	0.88233	0.298284	0.836111	0.823671	0.954404	0.259362	0.750676	0.527182	0.713404	-0.350247	-0.94907	0.566737	0.744161	-0.325237	-0.921985	0.997191	1	-0.156795	-0.445108
1019	REACTOME_AUF1_HNRNP_D0_BINDS_AND_DESTABILIZES_MRNA	0.748412	0.8771	-0.246023	-0.833131	0.896341	1	0.202999	0.748988	0.998977	1	-0.142035	-0.484275	0.506922	0.695151	-0.277437	-0.970258	1	1	-0.119263	-0.444012	0.99512	1	0.158508	0.562902
1020	REACTOME_TRISTETRAPROLIN_TTP_ZFP36_BINDS_AND_DESTABILIZES_MRNA	0.712167	0.847836	-0.306323	-0.81716	0.690539	0.880459	0.299121	0.838459	0.999732	1	0.12624	0.365379	0.597282	0.770143	-0.332288	-0.900408	0.799907	0.926441	-0.267101	-0.757179	0.985864	1	0.191342	0.519526
1021	REACTOME_KSRP_KHSRP_BINDS_AND_DESTABILIZES_MRNA	0.93928	1	0.215028	0.620026	0.928993	1	0.22533	0.631616	0.667304	0.84314	-0.32077	-0.854353	0.970748	1	0.195868	0.563302	0.390786	0.585017	0.383566	1.05588	0.804538	0.974434	0.280731	0.762231
1022	REACTOME_INTERLEUKIN_2_FAMILY_SIGNALING	0.556518	0.715268	-0.295323	-0.9372	0.424818	0.686062	-0.300978	-1.01402	0.089584	0.235181	0.375888	1.32848	0.822664	0.929261	0.226519	0.790857	0.189303	0.360817	-0.344342	-1.19823	0.0435203	0.146426	-0.422118	-1.45134
1023	REACTOME_TRANSCRIPTIONAL_REGULATION_OF_PLURIPOTENT_STEM_CELLS	0.0743488	0.178338	-0.50914	-1.42571	0.00461847	0.0477021	0.595239	1.77507	0.287669	0.514938	-0.40639	-1.13861	0.0130098	0.0769877	-0.5849	-1.67171	0.891174	0.989766	-0.232682	-0.699472	0.0549053	0.171111	0.50448	1.45037
1024	REACTOME_SUMOYLATION_OF_CHROMATIN_ORGANIZATION_PROTEINS	0.0837134	0.194545	0.315326	1.26983	0.9917	1	-0.164192	-0.62375	0.471104	0.685396	-0.278219	-0.994736	0.328818	0.543706	0.267268	1.06241	0.0798234	0.200455	0.346967	1.30756	0.982736	1	0.174786	0.652317
1025	REACTOME_SUMOYLATION_OF_RNA_BINDING_PROTEINS	0.783095	0.902941	0.223767	0.831178	0.611308	0.823384	0.253548	0.907987	0.279227	0.505039	-0.338005	-1.12465	0.971663	1	-0.187922	-0.637114	0.261012	0.44619	0.325476	1.13414	0.186466	0.39709	0.34704	1.19456
1026	REACTOME_ASYMMETRIC_LOCALIZATION_OF_PCP_PROTEINS	0.476345	0.648097	-0.282502	-0.986952	0.163675	0.406159	0.315682	1.20168	0.954122	1	-0.196187	-0.688357	0.0932314	0.256119	-0.363249	-1.30587	1	1	-0.124401	-0.476764	0.650408	0.853584	0.246336	0.902104
1027	REACTOME_SUMOYLATION_OF_DNA_REPLICATION_PROTEINS	0.0773639	0.183384	0.360298	1.33244	0.942012	1	-0.196738	-0.688235	0.200919	0.40669	-0.360783	-1.19527	0.384825	0.596047	0.286077	1.03939	0.15816	0.321281	0.355625	1.23175	0.833985	0.992673	-0.220458	-0.788355
1028	REACTOME_DEGRADATION_OF_AXIN	0.292561	0.467759	-0.328955	-1.11397	0.684819	0.876945	0.236914	0.874119	0.641342	0.823367	0.23778	0.908226	0.281806	0.497712	-0.318461	-1.11373	0.567464	0.744612	-0.252842	-0.941323	0.998768	1	-0.145943	-0.538979
1029	REACTOME_DEGRADATION_OF_DVL	0.530495	0.694332	-0.281534	-0.956828	0.567738	0.793682	0.25215	0.935644	0.63247	0.818032	0.23779	0.910842	0.469937	0.663101	-0.28267	-0.991293	0.609938	0.780853	-0.246867	-0.922791	0.97882	1	0.178693	0.636765
1030	REACTOME_DISASSEMBLY_OF_THE_DESTRUCTION_COMPLEX_AND_RECRUITMENT_OF_AXIN_TO_THE_MEMBRANE	0.714906	0.84951	-0.279164	-0.834069	0.876468	0.993831	-0.229917	-0.722448	0.671449	0.846463	0.263899	0.86725	0.776554	0.897533	-0.258131	-0.789357	0.596557	0.769997	-0.281649	-0.913362	0.95944	1	-0.193946	-0.618561
1031	REACTOME_REGULATION_OF_FZD_BY_UBIQUITINATION	0.198002	0.354935	-0.460044	-1.24421	0.0199758	0.119224	0.568784	1.62251	0.307643	0.534893	-0.418253	-1.12874	0.0380039	0.148209	-0.558596	-1.53884	0.874207	0.978692	0.249769	0.696177	0.0726765	0.208343	0.51315	1.41584
1032	REACTOME_SUMOYLATION_OF_DNA_METHYLATION_PROTEINS	0.953535	1	-0.220037	-0.578075	0.298811	0.562087	0.409877	1.13463	0.0928297	0.240192	-0.52803	-1.38451	0.571967	0.750323	-0.342612	-0.913435	0.511993	0.700007	0.355452	0.962711	0.240588	0.472009	0.445632	1.18877
1033	REACTOME_SIGNALING_BY_WNT_IN_CANCER	0.312818	0.487446	-0.360959	-1.10732	0.407546	0.672848	0.31126	1.0276	0.902104	0.999028	0.21439	0.725337	0.257855	0.475158	-0.36703	-1.15692	0.404427	0.599372	-0.305863	-1.02654	0.953373	1	0.2025	0.643341
1034	REACTOME_CHROMATIN_ORGANIZATION	0.160149	0.306023	0.226069	1.10894	0.983518	1	-0.166897	-0.764576	0.587664	0.784796	-0.223925	-0.952604	0.730928	0.867934	0.191681	0.925294	0.253327	0.438786	0.23806	1.08139	1	1	0.146366	0.652669
1035	REACTOME_PHOSPHORYLATION_SITE_MUTANTS_OF_CTNNB1_ARE_NOT_TARGETED_TO_THE_PROTEASOME_BY_THE_DESTRUCTION_COMPLEX	0.590978	0.748205	-0.350943	-0.905118	0.73324	0.9086	0.294044	0.801389	0.482456	0.694549	0.348202	0.977068	0.589725	0.765501	-0.345278	-0.903656	0.367065	0.562616	-0.389708	-1.06983	0.998081	1	0.163221	0.428397
1036	REACTOME_INTERCONVERSION_OF_NUCLEOTIDE_DI_AND_TRIPHOSPHATES	0.444444	0.620511	0.307139	1.00232	0.864711	0.987092	0.228959	0.728598	0.393666	0.616674	-0.352537	-1.0513	1	1	0.122405	0.395862	0.197973	0.371985	0.393337	1.21355	0.573698	0.792916	0.302288	0.925049
1037	REACTOME_PRESYNAPTIC_FUNCTION_OF_KAINATE_RECEPTORS	0.0705332	0.170404	-0.556679	-1.46249	0.218215	0.477964	0.438284	1.21327	0.565264	0.763844	0.32198	0.919244	0.159009	0.355949	-0.487988	-1.30102	0.136657	0.291389	-0.473786	-1.3239	0.911924	1	0.247914	0.661338
1038	REACTOME_WNT5A_DEPENDENT_INTERNALIZATION_OF_FZD4	0.152897	0.295798	-0.510137	-1.3157	0.184911	0.43516	0.462199	1.25968	0.735779	0.892875	0.288526	0.809613	0.111071	0.28403	-0.523609	-1.37038	0.288868	0.476709	-0.416385	-1.14307	0.872629	1	-0.25579	-0.699108
1039	REACTOME_INTERLEUKIN_3_INTERLEUKIN_5_AND_GM_CSF_SIGNALING	0.914962	0.991439	-0.214876	-0.704001	0.424068	0.685651	-0.292047	-1.01627	0.324424	0.552608	0.292184	1.07298	0.501976	0.690818	0.267548	0.966338	0.688528	0.84081	-0.242484	-0.870248	0.0716206	0.206223	-0.380001	-1.35192
1040	REACTOME_O_LINKED_GLYCOSYLATION	0.0467662	0.126131	0.327893	1.34048	0.142911	0.374592	-0.316086	-1.21795	0.0177622	0.074068	-0.406992	-1.47271	0.0391517	0.150907	0.342299	1.37692	0.00576369	0.0280336	0.417627	1.59752	0.103517	0.269737	0.33387	1.2605
1041	REACTOME_O_GLYCOSYLATION_OF_TSR_DOMAIN_CONTAINING_PROTEINS	0.192348	0.34765	0.371467	1.21225	0.593317	0.809654	0.286862	0.912857	0.00764994	0.0393046	-0.568712	-1.69595	0.487597	0.679558	0.301667	0.975603	0.0115324	0.0487463	0.529994	1.63517	0.00922289	0.0480239	0.547897	1.67665
1042	REACTOME_MITOPHAGY	0.11682	0.245654	-0.458297	-1.33618	0.0426365	0.187959	0.479988	1.49249	0.983386	1	0.182444	0.57946	0.0375808	0.14752	-0.507012	-1.50816	0.573512	0.750655	-0.293098	-0.922015	0.504967	0.738677	0.320937	0.964512
1043	REACTOME_PINK_PARKIN_MEDIATED_MITOPHAGY	0.0850958	0.196534	-0.522381	-1.41281	0.0772801	0.268638	0.497688	1.4197	0.975013	1	0.191413	0.562499	0.0575386	0.193462	-0.538429	-1.48329	0.471798	0.664003	-0.342474	-0.989071	0.567261	0.788646	0.336462	0.928339
1044	REACTOME_REGULATED_NECROSIS	0.47365	0.646002	-0.356193	-0.988252	0.0878097	0.288117	-0.487532	-1.4083	0.0100325	0.0477876	0.57596	1.74305	0.479162	0.671361	0.324842	0.975232	0.0486848	0.140416	-0.506536	-1.50215	0.0152127	0.0704804	-0.563024	-1.65948
1045	REACTOME_VEGFR2_MEDIATED_VASCULAR_PERMEABILITY	0.714193	0.849375	-0.282077	-0.836075	0.966038	1	-0.196604	-0.611733	0.99423	1	0.164719	0.535128	0.978159	1	-0.18794	-0.569334	0.999766	1	-0.133163	-0.428597	0.789969	0.962496	-0.249147	-0.789922
1046	REACTOME_VEGFR2_MEDIATED_CELL_PROLIFERATION	0.116214	0.245302	-0.493047	-1.3518	0.768142	0.929234	0.272637	0.789099	0.270901	0.494783	0.383553	1.14382	0.289047	0.505986	-0.40968	-1.14276	0.130807	0.282385	-0.448853	-1.3133	0.492289	0.728203	-0.333251	-0.970302
1047	REACTOME_MISCELLANEOUS_TRANSPORT_AND_BINDING_EVENTS	0.503176	0.671703	-0.339115	-0.969881	0.0293998	0.151828	0.508792	1.54903	0.187935	0.39044	-0.42989	-1.23472	0.242997	0.458468	-0.405374	-1.18327	0.801043	0.927329	0.258872	0.769147	0.000515641	0.00556583	0.652088	1.91946
1048	REACTOME_POSITIVE_EPIGENETIC_REGULATION_OF_RRNA_EXPRESSION	0.00147438	0.0100185	0.393352	1.68571	0.363301	0.629092	-0.258788	-1.04324	0.0430824	0.140808	-0.358622	-1.3557	0.00576701	0.0451839	0.364956	1.53778	0.00439635	0.0226823	0.38636	1.54478	0.998062	1	0.150587	0.593847
1049	REACTOME_NEGATIVE_EPIGENETIC_REGULATION_OF_RRNA_EXPRESSION	0.00147113	0.0100132	0.394924	1.70665	0.582026	0.803638	-0.231667	-0.937909	0.0723613	0.202886	-0.3426	-1.29912	0.0149597	0.0825081	0.337935	1.43086	0.0216729	0.0789961	0.355759	1.42787	0.996913	1	0.154523	0.610991
1050	REACTOME_DISEASES_OF_IMMUNE_SYSTEM	0.0518615	0.135796	-0.506497	-1.46318	0.000194932	0.00710655	-0.663141	-2.00999	0.000284252	0.00773881	0.717807	2.26042	0.0591385	0.197128	0.462911	1.45537	0.000470146	0.00375499	-0.643741	-2.00138	0.000239808	0.00416658	-0.731761	-2.25687
1051	REACTOME_DNA_METHYLATION	0.0012012	0.00868109	0.46914	1.80536	0.070586	0.25415	-0.369966	-1.34839	0.0489439	0.154226	-0.404499	-1.38791	0.00356779	0.0326385	0.439287	1.67027	0.0126301	0.052374	0.431228	1.55497	0.988928	1	0.171014	0.611524
1052	REACTOME_UPTAKE_AND_ACTIONS_OF_BACTERIAL_TOXINS	0.406887	0.584587	-0.351901	-1.04303	0.623064	0.831083	0.281047	0.894353	0.430233	0.649871	-0.34322	-1.02351	0.210608	0.424253	-0.398395	-1.20687	0.574433	0.751274	-0.287584	-0.925617	0.951324	1	0.208673	0.638572
1053	REACTOME_CASPASE_ACTIVATION_VIA_EXTRINSIC_APOPTOTIC_SIGNALLING_PATHWAY	0.673874	0.817162	-0.295733	-0.854322	0.000194932	0.00710655	-0.65299	-1.97922	0.00170551	0.0126717	0.589111	1.85515	0.0160652	0.0857391	0.521598	1.63988	0.0211566	0.077582	-0.513657	-1.59695	0.000479616	0.00549497	-0.676002	-2.0849
1054	REACTOME_PROGRAMMED_CELL_DEATH	0.724606	0.857874	-0.218197	-0.883506	0.318627	0.582797	-0.241981	-1.05878	0.199334	0.404784	0.238835	1.10337	0.856301	0.949667	0.187328	0.858921	0.243827	0.429066	-0.240589	-1.08739	0.0529101	0.16667	-0.282625	-1.26312
1055	REACTOME_REGULATION_OF_TNFR1_SIGNALING	0.0206677	0.0697486	-0.51346	-1.56743	0.798673	0.948377	0.240709	0.788741	0.0657895	0.18899	0.415696	1.3965	0.0732125	0.224685	-0.447887	-1.40224	0.0052825	0.0264125	-0.522797	-1.74431	0.744029	0.925666	-0.251706	-0.825513
1056	REACTOME_TNFR1_INDUCED_NFKAPPAB_SIGNALING_PATHWAY	0.0271479	0.0849215	-0.512372	-1.54238	0.969678	1	0.187635	0.605629	0.0179398	0.0745147	0.490399	1.62508	0.0717597	0.222535	-0.457136	-1.40849	0.0039489	0.0207771	-0.544124	-1.77896	0.246565	0.479963	-0.357328	-1.15028
1057	REACTOME_HEDGEHOG_LIGAND_BIOGENESIS	0.613141	0.767189	-0.262638	-0.915223	0.599535	0.814383	0.243003	0.922546	0.840401	0.966221	-0.224249	-0.785439	0.322042	0.537628	-0.300917	-1.0795	0.99188	1	0.161387	0.595203	0.596298	0.811301	0.254129	0.927139
1058	REACTOME_SIGNALING_BY_HEDGEHOG	0.944517	1	-0.188687	-0.7472	0.207394	0.466127	0.256819	1.12363	0.00273651	0.0180639	-0.383544	-1.52592	0.441264	0.641773	-0.245918	-1.00924	0.0926168	0.221819	0.292098	1.23641	0.0190325	0.0821747	0.334206	1.39036
1059	REACTOME_MISMATCH_REPAIR	0.00857213	0.0363874	0.62672	1.75152	0.0603397	0.231333	-0.552887	-1.4803	0.570513	0.768641	-0.358384	-0.924	0.0192222	0.0953496	0.593907	1.6502	0.223559	0.404496	0.456626	1.21259	0.973542	1	-0.201164	-0.549806
1060	REACTOME_SIGNALING_BY_RETINOIC_ACID	0.021169	0.0708923	-0.498363	-1.54765	0.608425	0.821391	0.270297	0.905994	0.086931	0.231234	0.390506	1.34307	0.209782	0.423666	-0.375359	-1.19891	0.0392791	0.121326	-0.432421	-1.47261	0.321767	0.566424	-0.323278	-1.08452
1061	REACTOME_RA_BIOSYNTHESIS_PATHWAY	0.0114884	0.0454656	-0.655192	-1.68981	0.242746	0.508119	0.437059	1.19116	0.762095	0.910747	0.281944	0.791144	0.123915	0.307494	-0.516072	-1.35066	0.278979	0.46651	-0.420216	-1.15358	0.723783	0.910625	0.31074	0.815585
1062	REACTOME_MITOCHONDRIAL_TRANSLATION	0.000359842	0.00373197	0.41396	1.76666	0.231536	0.492651	-0.281277	-1.12633	0.00408886	0.0243246	-0.412818	-1.55247	0.0136947	0.0789054	0.346329	1.44998	0.000169924	0.00265461	0.434482	1.72655	0.661628	0.862905	0.230485	0.903157
1063	REACTOME_CARDIAC_CONDUCTION	0.267198	0.43893	-0.294791	-1.11301	0.295073	0.557833	-0.267334	-1.08231	0.0114255	0.0528432	-0.387526	-1.46948	0.328072	0.543188	-0.274349	-1.07249	0.0399594	0.122477	0.341284	1.36977	0.0170593	0.0762063	0.365484	1.44514
1064	REACTOME_PHASE_0_RAPID_DEPOLARISATION	0.497138	0.667362	-0.320172	-0.977382	0.469625	0.721804	0.301615	0.988316	0.00850805	0.0426675	-0.545157	-1.67299	0.450393	0.649926	-0.320258	-1.00266	0.0370042	0.116187	0.469129	1.48728	0.0268055	0.104764	0.484545	1.52761
1065	REACTOME_PHASE_2_PLATEAU_PHASE	0.216412	0.377446	0.410312	1.20641	0.134958	0.362268	-0.469344	-1.32	0.368153	0.593148	-0.399138	-1.07716	0.0295127	0.125804	0.548351	1.59601	0.174419	0.342171	0.454112	1.26574	0.281907	0.523438	-0.395054	-1.13842
1066	REACTOME_TRANSCRIPTIONAL_REGULATION_BY_SMALL_RNAS	0.00331736	0.0182165	0.373118	1.599	0.45228	0.711131	-0.248315	-1.00102	0.0820875	0.221492	-0.341571	-1.29124	0.0149942	0.0825175	0.340488	1.43468	0.00980724	0.0429333	0.374584	1.4977	1	1	0.135765	0.535395
1067	REACTOME_ION_HOMEOSTASIS	0.753345	0.88001	-0.251721	-0.824715	0.555748	0.786332	-0.270109	-0.939934	0.616274	0.806569	-0.274206	-0.905035	0.531575	0.717998	-0.284752	-0.956132	0.471294	0.663479	0.286251	0.987279	0.386947	0.633995	-0.29247	-1.04051
1068	REACTOME_METABOLIC_DISORDERS_OF_BIOLOGICAL_OXIDATION_ENZYMES	0.469783	0.642193	-0.347392	-0.993556	0.0160658	0.104529	-0.545247	-1.63713	0.0644614	0.18656	0.462532	1.43911	0.262005	0.478708	0.369395	1.14755	0.110431	0.25189	-0.433523	-1.33248	0.0164914	0.0745726	-0.53437	-1.63091
1069	REACTOME_PIWI_INTERACTING_RNA_PIRNA_BIOGENESIS	0.582223	0.73978	0.294318	0.914627	0.991091	1	0.165247	0.498152	0.519408	0.725526	-0.340062	-0.964578	0.943849	0.997806	0.209931	0.643999	0.459441	0.652084	0.339887	0.998066	0.683723	0.878224	0.293558	0.854498
1070	REACTOME_DECTIN_1_MEDIATED_NONCANONICAL_NF_KB_SIGNALING	0.00771628	0.0339096	-0.463836	-1.60553	0.100423	0.310772	0.342499	1.2899	0.992118	1	0.161349	0.62736	0.00619397	0.0474934	-0.450538	-1.60663	0.0471446	0.137153	-0.363772	-1.38245	0.952971	1	0.191612	0.693406
1071	REACTOME_CLEC7A_DECTIN_1_SIGNALING	0.00260667	0.0151412	-0.427972	-1.61123	0.874373	0.993247	0.195498	0.809758	0.0196672	0.0794715	0.323224	1.38259	0.0812672	0.238213	-0.332567	-1.29526	0.000733855	0.00512228	-0.402922	-1.68088	0.581627	0.800691	-0.229725	-0.943926
1072	REACTOME_DISEASES_ASSOCIATED_WITH_GLYCOSYLATION_PRECURSOR_BIOSYNTHESIS	0.514136	0.680927	0.324578	0.954331	0.337693	0.601486	-0.390353	-1.09785	0.801451	0.938112	0.262212	0.770555	0.458019	0.655049	0.339348	0.987693	0.97203	1	-0.194611	-0.56204	0.550023	0.775036	-0.322319	-0.928824
1073	REACTOME_DEGRADATION_OF_GLI1_BY_THE_PROTEASOME	0.729033	0.861402	-0.246142	-0.847368	0.878307	0.994855	0.205089	0.767929	1	1	0.116846	0.452412	0.519902	0.707123	-0.271542	-0.963307	0.963707	1	-0.181588	-0.684965	1	1	0.0997419	0.358974
1074	REACTOME_HEDGEHOG_OFF_STATE	0.929848	0.999175	-0.195564	-0.745808	0.314393	0.577849	0.254543	1.06948	0.0800377	0.218087	-0.334716	-1.28243	0.41863	0.622359	-0.258807	-1.01904	0.602884	0.776217	0.230203	0.933117	0.154206	0.351406	0.295775	1.18082
1075	REACTOME_CILIUM_ASSEMBLY	0.00899101	0.0376873	0.287938	1.36883	1	1	-0.10516	-0.465503	0.003151	0.0199868	-0.361259	-1.48892	0.895897	0.972456	0.183022	0.849889	0.00308291	0.0169106	0.342508	1.50148	0.0430489	0.145499	0.295774	1.27836
1076	REACTOME_ABC_TRANSPORTER_DISORDERS	0.624351	0.775811	-0.255942	-0.912243	0.929589	1	0.190343	0.738927	0.999717	1	-0.138579	-0.495471	0.551708	0.733647	-0.258546	-0.948838	1	1	-0.114663	-0.449316	0.999834	1	0.125859	0.469717
1077	REACTOME_SLC_TRANSPORTER_DISORDERS	0.279786	0.453555	0.265053	1.08879	0.707802	0.891621	-0.225993	-0.87562	0.496084	0.706684	-0.270295	-0.981876	0.406104	0.6137	0.252445	1.01883	0.201251	0.376346	0.302599	1.16363	0.590322	0.80726	0.245949	0.932692
1078	REACTOME_DEFECTIVE_TPR_MAY_CONFER_SUSCEPTIBILITY_TOWARDS_THYROID_PAPILLARY_CARCINOMA_TPC	0.212567	0.372807	0.357206	1.18625	0.957302	1	0.195562	0.631213	0.157348	0.348018	-0.417568	-1.26038	0.89921	0.97416	0.217648	0.714424	0.0993505	0.233397	0.428771	1.34073	0.3728	0.620101	0.339532	1.05632
1079	REACTOME_DISORDERS_OF_TRANSMEMBRANE_TRANSPORTERS	0.996049	1	0.154806	0.710627	0.882366	0.996923	0.187415	0.825254	0.845187	0.967377	-0.206053	-0.824114	0.852573	0.947722	-0.199418	-0.822002	0.737185	0.875406	0.208209	0.886858	0.97165	1	0.177683	0.742207
1080	REACTOME_ACTIVATION_OF_HOX_GENES_DURING_DIFFERENTIATION	0.107716	0.231642	0.274137	1.19521	0.582771	0.803638	-0.230463	-0.942734	0.626312	0.813049	-0.240807	-0.92263	0.120958	0.301548	0.280825	1.20333	0.402314	0.596944	0.253498	1.02754	0.963346	1	0.182485	0.728533
1081	REACTOME_ANCHORING_OF_THE_BASAL_BODY_TO_THE_PLASMA_MEMBRANE	0.033201	0.0983388	0.314554	1.34481	0.999264	1	-0.136346	-0.547598	0.204915	0.411959	-0.307642	-1.15735	0.54392	0.727626	0.229131	0.961431	0.042064	0.126924	0.342928	1.36401	0.71844	0.906612	0.223804	0.878005
1082	REACTOME_VXPX_CARGO_TARGETING_TO_CILIUM	0.868651	0.961134	0.239866	0.705257	0.519223	0.758711	-0.339172	-0.953903	0.977969	1	0.18859	0.554203	0.391215	0.600125	0.355734	1.03539	0.989135	1	-0.172747	-0.498895	0.770921	0.946911	-0.27391	-0.789323
1083	REACTOME_CARGO_TRAFFICKING_TO_THE_PERICILIARY_MEMBRANE	0.068619	0.167226	0.362196	1.35168	0.254955	0.520517	-0.322017	-1.13686	0.411243	0.632004	-0.309808	-1.03481	0.102982	0.270126	0.354198	1.29635	0.407216	0.602285	0.294102	1.02921	0.978684	1	0.180808	0.624746
1084	REACTOME_BBSOME_MEDIATED_CARGO_TARGETING_TO_CILIUM	0.0144965	0.0540529	0.527323	1.65739	0.368926	0.635114	-0.352661	-1.05888	0.151895	0.340023	-0.444306	-1.27612	0.148252	0.341284	0.409847	1.27321	0.0960904	0.227988	0.461994	1.37265	0.665693	0.866701	0.294335	0.866393
1085	REACTOME_INTRAFLAGELLAR_TRANSPORT	0.722425	0.855812	-0.251751	-0.844682	0.524891	0.762623	0.26224	0.957709	0.0408432	0.134539	-0.422778	-1.42932	0.654585	0.811775	-0.256793	-0.887494	0.119007	0.264869	0.358637	1.26847	0.0375991	0.133067	0.409148	1.43456
1086	REACTOME_DECTIN_2_FAMILY	0.659119	0.804862	0.301956	0.858628	0.000198452	0.00710655	-0.78655	-2.14993	0.00186468	0.0133419	0.683752	1.95209	0.000225734	0.00594471	0.769002	2.17458	0.0348569	0.111746	-0.559448	-1.56326	0.000233046	0.00416658	-0.806541	-2.24918
1087	REACTOME_C_TYPE_LECTIN_RECEPTORS_CLRS	0.0200713	0.0684309	-0.363473	-1.42101	0.10591	0.318998	-0.293492	-1.2327	0.000415282	0.00773881	0.423876	1.88346	0.764116	0.89073	-0.213222	-0.861904	0.000254388	0.00265461	-0.421723	-1.83205	0.000536193	0.00572622	-0.413252	-1.76765
1088	REACTOME_CD209_DC_SIGN_SIGNALING	0.267622	0.43934	-0.421022	-1.16812	0.777602	0.934203	-0.270025	-0.780007	0.0195228	0.0791932	0.542163	1.64077	0.572009	0.750323	-0.325475	-0.91892	0.0327642	0.107085	-0.527965	-1.5657	0.0228191	0.0935453	-0.543659	-1.6024
1089	REACTOME_RHO_GTPASES_ACTIVATE_PKNS	0.0234564	0.0765146	0.333869	1.39733	0.218459	0.477964	-0.29036	-1.14117	0.632163	0.818032	-0.246913	-0.910616	0.0224782	0.105669	0.348881	1.43121	0.25392	0.439457	0.287037	1.12064	0.998687	1	0.147456	0.567487
1090	REACTOME_ACTIVATED_PKN1_STIMULATES_TRANSCRIPTION_OF_AR_ANDROGEN_RECEPTOR_REGULATED_GENES_KLK2_AND_KLK3	0.00181488	0.0116143	0.448701	1.73284	0.0994108	0.309149	-0.353379	-1.29195	0.115731	0.278931	-0.368658	-1.26849	0.00281258	0.0277106	0.446411	1.70504	0.0320218	0.105206	0.400831	1.4511	0.970554	1	0.185265	0.664403
1091	REACTOME_RHO_GTPASES_ACTIVATE_CIT	0.313495	0.487761	-0.409801	-1.12356	0.558722	0.787804	0.319851	0.925751	0.743431	0.896326	-0.292953	-0.802481	0.3065	0.52322	-0.402356	-1.12233	0.555812	0.735106	-0.318506	-0.931914	0.662347	0.863333	0.309068	0.866716
1092	REACTOME_RHO_GTPASES_ACTIVATE_IQGAPS	0.0274681	0.0854661	-0.521714	-1.53519	0.0364859	0.17281	0.478889	1.50892	0.939113	1	0.207241	0.663823	0.0413625	0.156549	-0.496704	-1.49165	0.45666	0.649236	-0.312728	-0.995433	0.569793	0.791074	0.304797	0.924642
1093	REACTOME_RHO_GTPASES_ACTIVATE_ROCKS	0.538793	0.701379	-0.342474	-0.938971	0.879327	0.995278	-0.241794	-0.69128	0.215798	0.426006	0.404261	1.20557	0.957257	1	-0.212077	-0.59157	0.408597	0.603419	-0.354121	-1.03612	0.358956	0.60534	-0.368284	-1.0723
1094	REACTOME_RHO_GTPASES_ACTIVATE_PAKS	0.61276	0.766902	-0.319011	-0.893303	0.448996	0.708644	0.335672	1.00101	0.875904	0.987294	-0.251908	-0.705784	0.702883	0.850623	-0.290917	-0.831475	0.871996	0.977304	-0.238393	-0.716639	0.791394	0.963153	0.271598	0.780836
1095	REACTOME_TP53_REGULATES_METABOLIC_GENES	0.903047	0.985047	-0.204964	-0.748473	1	1	0.126435	0.503399	0.999643	1	0.125862	0.520583	0.859282	0.95113	-0.208808	-0.788909	0.991908	1	-0.156377	-0.630004	0.980911	1	-0.171212	-0.681023
1096	REACTOME_HEDGEHOG_ON_STATE	0.966681	1	-0.184774	-0.676521	0.257759	0.523004	0.276792	1.10648	0.144328	0.327309	-0.331568	-1.21694	0.643812	0.805945	-0.238432	-0.903197	0.464008	0.655791	0.255535	0.993897	0.354971	0.602127	0.274896	1.05295
1097	REACTOME_REGULATION_OF_TP53_ACTIVITY	0.963845	1	-0.182985	-0.731779	0.996351	1	0.153678	0.679933	1	1	-0.112174	-0.451254	0.856162	0.949667	-0.198213	-0.824151	0.999486	1	-0.136491	-0.60949	1	1	0.0971073	0.408886
1098	REACTOME_TP53_REGULATES_TRANSCRIPTION_OF_CELL_DEATH_GENES	0.271683	0.444714	-0.351317	-1.13444	0.117107	0.334686	-0.376995	-1.29461	0.102642	0.257116	0.360847	1.30451	0.278026	0.494508	0.312255	1.10913	0.0480929	0.139187	-0.403524	-1.42198	0.0230751	0.0943638	-0.43621	-1.53294
1099	REACTOME_ACTIVATION_OF_SMO	0.188587	0.343329	0.448181	1.25255	0.876726	0.993899	0.249568	0.680173	0.101122	0.255471	-0.535185	-1.37983	0.406124	0.6137	0.371734	1.03288	0.0909091	0.219	0.527034	1.39957	0.179724	0.386826	0.477256	1.25263
1100	REACTOME_SIGNALING_BY_LIGAND_RESPONSIVE_EGFR_VARIANTS_IN_CANCER	0.17169	0.321759	-0.470807	-1.27332	0.270783	0.536024	0.404834	1.15482	0.903546	0.999965	0.23483	0.690087	0.127864	0.313796	-0.489122	-1.34746	0.676144	0.830526	-0.294724	-0.851168	0.620894	0.82971	0.324444	0.895181
1101	REACTOME_PCNA_DEPENDENT_LONG_PATCH_BASE_EXCISION_REPAIR	0.0525915	0.137136	0.479466	1.4755	0.393469	0.658998	-0.358286	-1.04682	0.745046	0.897409	-0.288723	-0.808933	0.203523	0.415303	0.398412	1.20806	0.440606	0.635211	0.349077	1.01123	0.983063	1	-0.179261	-0.53438
1102	REACTOME_DOWNSTREAM_SIGNALING_OF_ACTIVATED_FGFR1	0.105608	0.229432	-0.480588	-1.35917	0.0115408	0.0838652	0.552244	1.66479	0.016212	0.0690486	-0.56372	-1.59898	0.0336252	0.137508	-0.530877	-1.53587	0.384441	0.579136	0.358762	1.05349	0.020261	0.086075	0.545188	1.58695
1103	REACTOME_DOWNSTREAM_SIGNALING_OF_ACTIVATED_FGFR2	0.0392351	0.111247	-0.542602	-1.51941	0.0062249	0.0573054	0.580287	1.73048	0.188109	0.390504	-0.441515	-1.23702	0.0101969	0.0656907	-0.594021	-1.69778	0.701445	0.8508	0.288299	0.835167	0.0154905	0.0712482	0.564507	1.62294
1104	REACTOME_FRS_MEDIATED_FGFR2_SIGNALING	0.110145	0.235658	-0.523753	-1.37599	0.00725368	0.0636454	0.640709	1.77362	0.130602	0.305781	-0.504784	-1.32356	0.0272793	0.119734	-0.595318	-1.58717	0.609347	0.780499	0.328094	0.888615	0.0224129	0.0924434	0.590092	1.57413
1105	REACTOME_DOWNSTREAM_SIGNALING_OF_ACTIVATED_FGFR3	0.0276857	0.0859093	-0.574078	-1.57397	0.0123307	0.0874852	0.576034	1.66723	0.189934	0.393203	-0.454351	-1.2446	0.00872663	0.0591576	-0.615006	-1.7155	0.879824	0.982575	-0.238192	-0.696926	0.031277	0.116969	0.548819	1.53905
1106	REACTOME_DOWNSTREAM_SIGNALING_OF_ACTIVATED_FGFR4	0.0195623	0.0674887	-0.589341	-1.61582	0.0133414	0.0916767	0.573348	1.65945	0.303735	0.531775	-0.413169	-1.13179	0.00872663	0.0591576	-0.615458	-1.71676	0.756413	0.891253	-0.271889	-0.795517	0.0461379	0.151881	0.528439	1.48189
1107	REACTOME_NEGATIVE_REGULATION_OF_FGFR1_SIGNALING	0.0514742	0.135274	-0.515872	-1.47541	0.0306247	0.155756	0.507698	1.54569	0.329776	0.557009	-0.384282	-1.10372	0.0206583	0.0989355	-0.547539	-1.59825	0.506004	0.694841	-0.316042	-0.971392	0.545376	0.77231	0.319901	0.941648
1108	REACTOME_NEGATIVE_REGULATION_OF_FGFR2_SIGNALING	0.0195508	0.0674887	-0.541085	-1.57755	0.0197734	0.118305	0.507942	1.57942	0.478575	0.691147	-0.337025	-0.988889	0.0108373	0.0681094	-0.558037	-1.65994	0.548106	0.728358	-0.298605	-0.939342	0.204522	0.423178	0.403145	1.21157
1109	REACTOME_NEGATIVE_REGULATION_OF_FGFR3_SIGNALING	0.0149862	0.055391	-0.562426	-1.60856	0.0334831	0.163913	0.502355	1.52943	0.563032	0.762542	-0.32412	-0.93093	0.0120798	0.0729963	-0.570264	-1.66458	0.441017	0.635257	-0.329909	-1.01402	0.300963	0.543271	0.38002	1.11861
1110	REACTOME_NEGATIVE_REGULATION_OF_FGFR4_SIGNALING	0.0131943	0.0501265	-0.566578	-1.62043	0.034708	0.167574	0.499336	1.52023	0.815004	0.948512	-0.264448	-0.75954	0.0119048	0.0722328	-0.570822	-1.66621	0.301154	0.490449	-0.361814	-1.11208	0.386387	0.633995	0.356871	1.05047
1111	REACTOME_SIGNALING_BY_FGFR1	0.0417961	0.11596	-0.452631	-1.45539	0.0164652	0.105541	0.452676	1.57299	0.396552	0.618158	-0.322041	-1.04353	0.0147552	0.0823736	-0.478092	-1.57946	0.815541	0.936662	-0.226344	-0.794548	0.180782	0.388239	0.364002	1.21783
1112	REACTOME_SIGNALING_BY_FGFR2	0.138099	0.275322	-0.356669	-1.24606	0.0200634	0.119369	0.392566	1.49434	0.486738	0.698626	-0.280562	-0.984399	0.0499512	0.176195	-0.387376	-1.39261	0.999492	1	0.134773	0.498594	0.0953887	0.255487	0.350969	1.28528
1113	REACTOME_SIGNALING_BY_FGFR3	0.00726698	0.0325099	-0.53576	-1.66378	0.0205437	0.121285	0.469528	1.57378	0.780052	0.922346	-0.255172	-0.797702	0.00443081	0.0375202	-0.542143	-1.73163	0.225739	0.40727	-0.343446	-1.1696	0.281415	0.523296	0.349474	1.12731
1114	REACTOME_SIGNALING_BY_FGFR4	0.00904331	0.037812	-0.53132	-1.6409	0.0176056	0.11023	0.478461	1.59332	0.961983	1	-0.200541	-0.623774	0.00565456	0.0445806	-0.534306	-1.69376	0.24234	0.42741	-0.3419	-1.15566	0.346494	0.593417	0.336466	1.07811
1115	REACTOME_SIGNALING_BY_FGFR2_IN_DISEASE	0.145024	0.285395	-0.410176	-1.27378	0.0120357	0.0860102	0.492274	1.65003	0.326815	0.555121	-0.349997	-1.09414	0.0501022	0.176604	-0.454856	-1.45283	0.930384	1	0.208757	0.6763	0.0874001	0.239315	0.419278	1.35248
1116	REACTOME_SIGNALING_BY_FGFR1_IN_DISEASE	0.104452	0.227837	-0.438291	-1.33796	0.0105743	0.0798674	0.502648	1.64705	0.696141	0.865526	-0.276365	-0.848117	0.0181321	0.0924055	-0.50475	-1.58027	0.980478	1	-0.175987	-0.587183	0.100222	0.264448	0.424231	1.33746
1117	REACTOME_TRANSLESION_SYNTHESIS_BY_POLK	0.96077	1	0.201767	0.581791	0.999593	1	0.143381	0.401908	0.825844	0.955601	-0.277419	-0.738891	0.989116	1	0.175595	0.505	0.943598	1	0.22201	0.611151	0.901047	1	0.250348	0.679737
1118	REACTOME_TERMINATION_OF_TRANSLESION_DNA_SYNTHESIS	0.14736	0.288703	0.371287	1.25541	0.621355	0.830534	-0.276726	-0.893276	0.804923	0.93986	-0.252277	-0.774195	0.415303	0.619506	0.305638	1.02118	0.554356	0.733599	0.296392	0.939652	0.986853	1	0.173955	0.548422
1119	REACTOME_REGULATION_OF_RAS_BY_GAPS	0.106188	0.230029	-0.363921	-1.2859	0.288222	0.551867	0.283283	1.09104	0.998986	1	0.13821	0.549731	0.0891473	0.249533	-0.358797	-1.30539	0.526393	0.711954	-0.248595	-0.964849	0.958078	1	0.188408	0.697534
1120	REACTOME_DISEASES_OF_CARBOHYDRATE_METABOLISM	0.653122	0.800303	0.263935	0.884442	0.210068	0.468727	-0.373037	-1.1941	0.912147	1	-0.223432	-0.679497	0.369142	0.581335	0.319367	1.05504	0.873324	0.978356	0.230795	0.726446	0.401932	0.649274	-0.316415	-1.02922
1121	REACTOME_DISEASES_OF_SIGNAL_TRANSDUCTION	0.00272913	0.0156707	-0.32954	-1.42996	0.173035	0.419251	0.225496	1.10376	0.998556	1	0.155265	0.778843	0.00233949	0.02467	-0.312052	-1.42115	0.0518773	0.147277	-0.243335	-1.19584	0.986337	1	0.168724	0.779192
1122	REACTOME_INFECTIOUS_DISEASE	0.787827	0.905984	-0.202823	-0.883475	0.0100861	0.0776923	0.266242	1.30665	0.980551	1	-0.17595	-0.773474	0.142525	0.334064	-0.249276	-1.13926	1	1	-0.112173	-0.553669	0.31029	0.553853	0.226652	1.05126
1123	REACTOME_RHO_GTPASES_ACTIVATE_WASPS_AND_WAVES	0.956063	1	-0.202617	-0.636805	0.308552	0.570096	-0.330483	-1.09882	0.0615431	0.180187	0.398648	1.38956	0.555284	0.737155	0.271827	0.9386	0.253679	0.439245	-0.331165	-1.13911	0.0629252	0.187286	-0.413702	-1.40235
1124	REACTOME_RHO_GTPASES_ACTIVATE_FORMINS	0.991041	1	-0.169487	-0.66361	1	1	0.120088	0.518939	1	1	0.113427	0.50401	0.997605	1	-0.156096	-0.632544	0.997444	1	-0.152193	-0.662577	1	1	-0.116751	-0.500353
1125	REACTOME_TNFR2_NON_CANONICAL_NF_KB_PATHWAY	0.00303658	0.0169875	-0.429881	-1.61191	0.691597	0.881139	-0.221556	-0.890327	0.000746269	0.00789094	0.433582	1.84856	0.0671162	0.212323	-0.340365	-1.32193	0.000243072	0.00265461	-0.451341	-1.87592	0.012001	0.0588355	-0.358724	-1.46917
1126	REACTOME_RHO_GTPASES_ACTIVATE_NADPH_OXIDASES	0.854929	0.952098	-0.255769	-0.716211	0.000199124	0.00710655	-0.689706	-2.01514	0.000823271	0.00807223	0.652042	1.99313	0.00950394	0.0624573	0.571685	1.73345	0.00716266	0.0327121	-0.575354	-1.72959	0.00023855	0.00416658	-0.728229	-2.17086
1127	REACTOME_DISEASES_OF_METABOLISM	0.482677	0.654177	0.238011	0.98567	0.00559701	0.0537409	-0.410194	-1.59882	0.334513	0.560867	0.256118	1.05655	0.0217999	0.102961	0.353415	1.4348	0.952132	1	0.183797	0.711833	0.00859237	0.0454943	-0.38748	-1.53892
1128	REACTOME_TNFS_BIND_THEIR_PHYSIOLOGICAL_RECEPTORS	0.306835	0.481403	-0.380187	-1.11874	0.00549451	0.0529451	-0.565846	-1.74482	0.0171064	0.0721251	0.508301	1.62817	0.175377	0.377954	0.383385	1.22712	0.0638948	0.171202	-0.448185	-1.4266	0.00578453	0.0337705	-0.55243	-1.7425
1129	REACTOME_RAF_ACTIVATION	0.129971	0.264416	-0.430587	-1.3054	0.936117	1	0.205775	0.669207	0.106161	0.26383	0.39279	1.31384	0.290361	0.507476	-0.362102	-1.12595	0.0549146	0.153341	-0.433662	-1.4323	0.506763	0.739919	-0.296604	-0.964777
1130	REACTOME_MAP2K_AND_MAPK_ACTIVATION	0.535225	0.698513	-0.303324	-0.948241	0.168744	0.414831	-0.373631	-1.2364	0.0517241	0.159713	0.409547	1.41603	0.271689	0.489033	0.326652	1.12082	0.08473	0.209225	-0.395945	-1.35402	0.0163614	0.0741423	-0.473608	-1.59723
1131	REACTOME_CONSTITUTIVE_SIGNALING_BY_AKT1_E17K_IN_CANCER	0.024075	0.0780265	-0.526374	-1.5489	0.3298	0.592106	0.346962	1.09323	0.323572	0.551718	0.338537	1.08439	0.0792492	0.233797	-0.464779	-1.39577	0.0688278	0.18099	-0.443654	-1.41218	1	1	0.12105	0.367222
1132	REACTOME_NEGATIVE_REGULATION_OF_MAPK_PATHWAY	0.000624902	0.00545705	-0.590365	-1.88628	0.017872	0.110983	0.452476	1.56682	0.035409	0.121575	0.408588	1.45468	0.00117865	0.01566	-0.55186	-1.81247	0.000236016	0.00265461	-0.591452	-2.06575	0.860978	1	-0.218287	-0.758585
1133	REACTOME_TNF_RECEPTOR_SUPERFAMILY_TNFSF_MEMBERS_MEDIATING_NON_CANONICAL_NF_KB_PATHWAY	0.0113655	0.0451213	-0.643207	-1.68981	0.42826	0.689327	-0.373491	-1.02089	0.000266383	0.00773881	0.745602	2.12867	0.248385	0.46497	-0.445929	-1.18889	0.00023084	0.00265461	-0.764906	-2.13738	0.00792356	0.0426262	-0.63653	-1.77507
1134	REACTOME_DEFECTIVE_CFTR_CAUSES_CYSTIC_FIBROSIS	0.741054	0.870505	-0.244241	-0.843057	0.962908	1	0.18337	0.687982	0.97365	1	0.175841	0.681939	0.671732	0.824786	-0.248467	-0.882498	0.997586	1	-0.150625	-0.570689	0.999665	1	0.125782	0.453934
1135	REACTOME_MAPK_FAMILY_SIGNALING_CASCADES	0.000237164	0.00282017	-0.390292	-1.65235	0.00190386	0.0264541	0.305167	1.44626	0.625557	0.813049	-0.219499	-0.938102	0.000135888	0.00465354	-0.393641	-1.74118	0.00462082	0.0235489	-0.294665	-1.40425	0.424229	0.669739	0.226175	1.01169
1136	REACTOME_SURFACTANT_METABOLISM	0.0459218	0.124723	-0.551453	-1.51194	0.214045	0.473795	-0.424946	-1.21491	0.0920195	0.239451	0.465674	1.38871	0.685485	0.835674	-0.301838	-0.841951	0.0855096	0.210633	-0.476363	-1.39379	0.060261	0.181722	-0.502577	-1.46331
1137	REACTOME_MAP3K8_TPL2_DEPENDENT_MAPK1_3_ACTIVATION	0.228481	0.391971	-0.460745	-1.21045	0.677413	0.871284	0.306232	0.847719	0.322589	0.550789	0.385471	1.10051	0.303841	0.521393	-0.424395	-1.13147	0.146584	0.305433	-0.466998	-1.30493	0.960615	1	-0.208849	-0.582412
1138	REACTOME_HDR_THROUGH_SINGLE_STRAND_ANNEALING_SSA	0.0060241	0.0282885	0.494525	1.73986	0.0323575	0.160987	-0.454625	-1.51158	0.638135	0.8216	-0.28025	-0.888683	0.00610203	0.0470034	0.485843	1.67758	0.159063	0.322226	0.377552	1.24435	0.68586	0.879518	-0.254428	-0.86245
1139	REACTOME_HDR_THROUGH_HOMOLOGOUS_RECOMBINATION_HRR	0.00253325	0.0148166	0.417209	1.66051	0.0626775	0.237044	-0.362151	-1.36098	0.903267	0.999875	-0.209972	-0.74346	0.0110207	0.0688624	0.390959	1.53953	0.250466	0.435438	0.302744	1.12914	0.895775	1	-0.201122	-0.772045
1140	REACTOME_MAPK6_MAPK4_SIGNALING	0.38387	0.562934	-0.283512	-1.04405	0.651525	0.854246	0.225425	0.907209	0.978535	1	-0.180087	-0.665671	0.173014	0.374911	-0.312499	-1.19136	0.928396	1	-0.186588	-0.759125	0.998526	1	0.144602	0.557843
1141	REACTOME_DEUBIQUITINATION	0.336927	0.51108	-0.249559	-1.05705	0.856599	0.98397	0.183285	0.868732	1	1	0.111707	0.541811	0.306721	0.523252	-0.240347	-1.06358	0.762615	0.89709	-0.19088	-0.910385	1	1	-0.094331	-0.444252
1142	REACTOME_UCH_PROTEINASES	0.987471	1	-0.173129	-0.651838	0.989081	1	0.164456	0.682303	1	1	0.1137	0.488317	0.968894	1	-0.178659	-0.696423	1	1	-0.103553	-0.432368	1	1	0.0981626	0.387557
1143	REACTOME_UB_SPECIFIC_PROCESSING_PROTEASES	0.564208	0.723418	-0.233289	-0.954921	0.924902	1	0.179184	0.814607	1	1	-0.117004	-0.481737	0.542496	0.726312	-0.226158	-0.964744	1	1	-0.140302	-0.64236	1	1	0.101181	0.437186
1144	REACTOME_OVARIAN_TUMOR_DOMAIN_PROTEASES	0.137888	0.275206	-0.405989	-1.28218	0.70631	0.89108	0.247723	0.848904	0.0274676	0.100922	0.429316	1.50716	0.0847859	0.244257	-0.419746	-1.36468	0.00959513	0.0421884	-0.472539	-1.6354	0.250364	0.485103	-0.33504	-1.14324
1145	REACTOME_METALLOPROTEASE_DUBS	0.699785	0.838475	0.25201	0.860913	0.867243	0.988833	-0.226719	-0.736376	0.995897	1	-0.159406	-0.492674	0.649783	0.809228	0.262559	0.883108	0.972462	1	0.192176	0.61375	0.981432	1	-0.175423	-0.58073
1146	REACTOME_CD22_MEDIATED_BCR_REGULATION	0.187684	0.342668	-0.342043	-1.19193	0.010355	0.0792782	0.410044	1.55671	0.967049	1	-0.189652	-0.664264	0.0403566	0.154368	-0.395517	-1.41887	0.999022	1	-0.142836	-0.545632	0.229448	0.458167	0.313173	1.14255
1147	REACTOME_DNA_DOUBLE_STRAND_BREAK_REPAIR	0.000899281	0.00702388	0.379104	1.75729	0.0399427	0.181165	-0.303088	-1.30731	0.146896	0.332073	-0.29431	-1.18649	0.000960615	0.0137661	0.357458	1.61975	0.00980713	0.0429333	0.336444	1.44306	1	1	0.0978975	0.412649
1148	REACTOME_RESOLUTION_OF_D_LOOP_STRUCTURES	0.0288099	0.0886756	0.444909	1.51989	0.0518732	0.211795	-0.448483	-1.45666	0.495909	0.706684	0.287756	0.973552	0.0205017	0.0984943	0.46379	1.55994	0.22083	0.400856	0.370279	1.18255	0.306487	0.548817	-0.33157	-1.09765
1149	REACTOME_HOMOLOGY_DIRECTED_REPAIR	0.000832293	0.00661146	0.393855	1.77508	0.0866895	0.286347	-0.296705	-1.25095	0.212026	0.421274	-0.289388	-1.14019	0.00242424	0.0251683	0.354398	1.56182	0.0240211	0.0850288	0.33105	1.38251	1	1	0.0867307	0.35652
1150	REACTOME_RESOLUTION_OF_D_LOOP_STRUCTURES_THROUGH_SYNTHESIS_DEPENDENT_STRAND_ANNEALING_SDSA	0.0458956	0.124723	0.460729	1.47487	0.0703322	0.253418	-0.467847	-1.43357	0.596964	0.791858	0.287668	0.913661	0.0394768	0.151579	0.473457	1.5015	0.227265	0.409435	0.390804	1.18474	0.297791	0.540603	-0.359038	-1.12013
1151	REACTOME_NONHOMOLOGOUS_END_JOINING_NHEJ	0.00684505	0.0312438	0.407565	1.60163	0.0836812	0.280051	-0.353436	-1.31394	0.19298	0.396935	-0.338403	-1.18527	0.00365344	0.0331103	0.42392	1.64593	0.065302	0.173977	0.367707	1.35612	0.999001	1	-0.140148	-0.532616
1152	REACTOME_HOMOLOGOUS_DNA_PAIRING_AND_STRAND_EXCHANGE	0.00646612	0.0298665	0.464449	1.68288	0.0407577	0.183046	-0.428717	-1.47222	0.366535	0.59111	0.287869	1.04069	0.00744048	0.0546064	0.468917	1.66559	0.234561	0.418226	0.341087	1.15911	0.548215	0.773625	-0.26867	-0.944163
1153	REACTOME_DNA_DOUBLE_STRAND_BREAK_RESPONSE	0.0106349	0.0428633	0.387227	1.55138	0.518743	0.758511	-0.255608	-0.96574	0.11234	0.274307	-0.356266	-1.26755	0.0339652	0.138448	0.356067	1.40943	0.0695815	0.181732	0.354605	1.32932	0.742914	0.924965	0.231017	0.856817
1154	REACTOME_PROCESSING_OF_DNA_DOUBLE_STRAND_BREAK_ENDS	0.00743626	0.0329554	0.360894	1.5285	0.301684	0.565166	-0.271093	-1.07861	0.334387	0.560843	-0.286615	-1.07119	0.0259555	0.116464	0.335221	1.39391	0.118437	0.263951	0.31399	1.24007	0.999024	1	0.146354	0.570526
1155	REACTOME_CARGO_CONCENTRATION_IN_THE_ER	0.338231	0.512131	-0.362206	-1.09034	0.233993	0.495573	-0.370634	-1.1773	0.0763889	0.211351	0.416097	1.37886	0.660258	0.816596	-0.281198	-0.866405	0.087108	0.213213	-0.414492	-1.35514	0.0802603	0.223786	-0.430484	-1.38577
1156	REACTOME_DNA_DAMAGE_RECOGNITION_IN_GG_NER	0.999178	1	0.133915	0.478184	0.566834	0.793068	0.270228	0.931179	0.334029	0.560429	-0.339178	-1.08821	0.880338	0.963677	-0.223111	-0.728473	0.733229	0.873538	0.25047	0.83634	0.307024	0.549191	0.33336	1.10168
1157	REACTOME_GAP_FILLING_DNA_REPAIR_SYNTHESIS_AND_LIGATION_IN_GG_NER	0.444007	0.620205	0.313757	1.00439	0.953565	1	-0.201566	-0.617634	0.887728	0.991798	-0.239377	-0.702372	0.830647	0.934699	0.240529	0.762804	0.723005	0.866168	0.273389	0.82879	1	1	-0.12381	-0.386265
1158	REACTOME_GLOBAL_GENOME_NUCLEOTIDE_EXCISION_REPAIR_GG_NER	0.463085	0.637333	0.237002	0.991607	1	1	0.11264	0.453314	0.387758	0.612744	-0.282372	-1.04376	0.989633	1	0.162002	0.666409	0.376941	0.572132	0.265809	1.03937	0.968873	1	0.181541	0.700343
1159	REACTOME_DUAL_INCISION_IN_GG_NER	0.0624121	0.155477	0.37921	1.37403	0.867585	0.988833	-0.219635	-0.754229	0.347295	0.571332	-0.33183	-1.08025	0.375	0.587434	0.294251	1.04518	0.257395	0.443389	0.335353	1.13963	0.969754	1	0.186643	0.626561
1160	REACTOME_RNA_POLYMERASE_II_PRE_TRANSCRIPTION_EVENTS	0.999715	1	-0.135872	-0.492289	0.955889	1	0.182788	0.721345	0.994965	1	-0.162959	-0.591966	0.954124	1	-0.188093	-0.703085	1	1	-0.118489	-0.472938	0.988399	1	0.166638	0.631927
1161	REACTOME_FORMATION_OF_TC_NER_PRE_INCISION_COMPLEX	1	1	-0.113128	-0.383095	0.56413	0.791316	0.253837	0.936559	0.505772	0.715192	-0.285918	-0.974849	0.967699	1	-0.186892	-0.653602	0.970457	1	0.182362	0.653172	0.449605	0.692865	0.283092	1.00533
1162	REACTOME_TRANSCRIPTION_COUPLED_NUCLEOTIDE_EXCISION_REPAIR_TC_NER	0.963113	1	0.17696	0.729897	1	1	0.11177	0.442665	0.868494	0.982575	-0.213443	-0.780024	1	1	0.106046	0.429174	0.932126	1	0.190146	0.734499	0.994554	1	0.158842	0.605242
1163	REACTOME_DUAL_INCISION_IN_TC_NER	0.468018	0.641103	0.248732	0.989961	0.996781	1	-0.15307	-0.575245	0.613068	0.804535	-0.258858	-0.916555	0.992915	1	0.159166	0.626768	0.509581	0.698418	0.260377	0.971123	0.993553	1	0.16136	0.596241
1164	REACTOME_TRNA_MODIFICATION_IN_THE_NUCLEUS_AND_CYTOSOL	0.00955862	0.0396698	0.449063	1.62713	0.996556	1	-0.152048	-0.522136	0.0442689	0.143845	-0.442048	-1.43906	0.274802	0.491153	0.313758	1.11447	0.026293	0.0908962	0.445551	1.51411	0.324044	0.568403	0.324293	1.08866
1165	REACTOME_INTERLEUKIN_6_FAMILY_SIGNALING	0.000164853	0.00208098	-0.783019	-2.19263	0.0483936	0.203495	0.496659	1.48109	0.180571	0.380318	0.403819	1.23438	0.000351617	0.00721892	-0.712606	-2.03671	0.000231054	0.00265461	-0.751236	-2.25831	0.283305	0.525211	0.396071	1.13869
1166	REACTOME_INTERLEUKIN_10_SIGNALING	0.000153894	0.00208098	-0.817853	-2.67121	0.00134927	0.0213225	-0.533091	-1.84533	0.000306466	0.00773881	0.779679	2.84402	0.000167252	0.00465354	-0.601367	-2.01368	0.000235349	0.00265461	-0.823068	-2.93844	0.000243665	0.00416658	-0.743959	-2.63665
1167	REACTOME_TRNA_PROCESSING_IN_THE_NUCLEUS	0.020675	0.0697486	0.380761	1.47585	0.998673	1	-0.145948	-0.535352	0.107672	0.266138	-0.37095	-1.27975	0.599948	0.771032	0.24158	0.923942	0.0599761	0.163867	0.37671	1.36813	0.394931	0.642674	0.28794	1.03631
1168	REACTOME_INTERLEUKIN_4_AND_INTERLEUKIN_13_SIGNALING	0.000137684	0.00208098	-0.611689	-2.30304	0.182556	0.432527	-0.288439	-1.16468	0.000375799	0.00773881	0.510497	2.19247	0.000153233	0.00465354	-0.499779	-1.94817	0.000244499	0.00265461	-0.580421	-2.42345	0.000262536	0.00416658	-0.435541	-1.79253
1169	REACTOME_RRNA_MODIFICATION_IN_THE_NUCLEUS_AND_CYTOSOL	0.0534535	0.138808	0.353681	1.36105	0.409819	0.675201	0.274655	1.02151	0.001311	0.01043	-0.509799	-1.74921	0.995413	1	0.159059	0.604781	0.00170678	0.0104062	0.473099	1.70595	0.00738131	0.0403127	0.453056	1.62007
1170	REACTOME_TP53_REGULATES_TRANSCRIPTION_OF_CELL_CYCLE_GENES	0.204326	0.362277	-0.360264	-1.19382	0.734027	0.9086	0.234791	0.845234	0.876002	0.987294	0.207443	0.773264	0.280319	0.496433	-0.329375	-1.12269	0.343312	0.539212	-0.295024	-1.07079	0.996278	1	0.160912	0.555999
1171	REACTOME_NEUREXINS_AND_NEUROLIGINS	0.665149	0.81049	0.243745	0.8874	0.794778	0.945762	-0.233856	-0.806306	0.009375	0.0454299	-0.497133	-1.62747	0.784659	0.90358	-0.241507	-0.804402	0.00713168	0.0326409	0.478449	1.63274	0.134677	0.320523	0.374022	1.2643
1172	REACTOME_PROTEIN_PROTEIN_INTERACTIONS_AT_SYNAPSES	0.187984	0.34286	0.292067	1.15733	0.180974	0.430809	-0.317154	-1.18524	0.00543245	0.0303614	-0.459333	-1.61501	0.353003	0.565839	0.268657	1.05345	0.000507786	0.00382933	0.469145	1.74074	0.173552	0.379222	0.324798	1.19324
1173	REACTOME_TP53_REGULATES_TRANSCRIPTION_OF_DNA_REPAIR_GENES	0.67891	0.821486	0.230532	0.896935	0.999788	1	0.109359	0.410303	0.911952	1	-0.209702	-0.727847	0.999485	1	0.142208	0.546944	0.851169	0.963407	0.215375	0.785148	0.994141	1	0.15989	0.577027
1174	REACTOME_NEUTROPHIL_DEGRANULATION	0.000110241	0.00208098	-0.380033	-1.67871	0.00016442	0.00710655	-0.616575	-2.99409	0.000884173	0.00818115	0.640922	3.28191	0.000486381	0.0087064	0.415951	2.13199	0.000306373	0.00265461	-0.555261	-2.79373	0.0003367	0.00416658	-0.678624	-3.37422
1175	REACTOME_COMPLEX_I_BIOGENESIS	0.864713	0.95783	0.205443	0.78976	0.996849	1	0.148783	0.552086	0.366361	0.591019	-0.310083	-1.06166	0.984549	1	0.171956	0.651713	0.92392	1	0.200086	0.718827	0.998319	1	0.144681	0.515566
1176	REACTOME_SIGNALING_BY_MODERATE_KINASE_ACTIVITY_BRAF_MUTANTS	0.296974	0.471224	-0.344889	-1.11368	0.27191	0.537033	-0.327	-1.12292	0.0816884	0.221029	0.369692	1.33649	0.834077	0.936266	0.220722	0.784005	0.13575	0.289945	-0.355252	-1.25188	0.0196745	0.0842954	-0.442014	-1.55333
1177	REACTOME_SIGNALING_BY_RAS_MUTANTS	0.10311	0.225947	-0.384089	-1.30537	0.734974	0.909228	-0.233639	-0.847359	0.22691	0.441359	0.296418	1.13541	0.538322	0.723975	-0.271679	-0.952752	0.111858	0.253796	-0.338542	-1.26547	0.145571	0.337922	-0.330618	-1.2259
1178	REACTOME_SIGNALING_BY_BRAF_AND_RAF_FUSIONS	0.335058	0.509166	-0.309951	-1.07699	0.206412	0.464957	-0.315357	-1.16765	0.0838284	0.225124	0.327141	1.2787	0.641706	0.804531	0.234381	0.906611	0.153471	0.315215	-0.318485	-1.21231	0.0467429	0.153113	-0.366202	-1.38936
1179	REACTOME_ONCOGENIC_MAPK_SIGNALING	0.135016	0.271791	-0.341247	-1.2364	0.713803	0.895271	-0.225145	-0.872334	0.221599	0.434238	0.275035	1.12599	0.72663	0.864956	-0.229998	-0.859723	0.167767	0.334638	-0.297458	-1.18728	0.200353	0.417298	-0.293247	-1.15886
1180	REACTOME_ANTIMICROBIAL_PEPTIDES	0.00333175	0.0182756	-0.561147	-1.73302	0.000193274	0.00710655	-0.657864	-2.14669	0.000291886	0.00773881	0.727518	2.48556	0.0628901	0.204792	0.414942	1.40541	0.000230362	0.00265461	-0.726545	-2.45579	0.000242365	0.00416658	-0.765816	-2.55117
1181	REACTOME_TP53_REGULATES_TRANSCRIPTION_OF_GENES_INVOLVED_IN_CYTOCHROME_C_RELEASE	0.553206	0.713128	-0.344075	-0.930567	0.862793	0.986236	0.248696	0.709427	0.959395	1	-0.218207	-0.588878	0.503641	0.692351	-0.348883	-0.961119	0.460009	0.652509	-0.345355	-0.997391	0.993922	1	-0.16949	-0.488417
1182	REACTOME_FGFR2_ALTERNATIVE_SPLICING	0.821925	0.929162	0.239093	0.772646	0.406033	0.671825	0.327672	1.03245	0.0724859	0.203071	-0.474833	-1.40768	0.86253	0.953104	-0.241016	-0.723792	0.0993908	0.233397	0.441863	1.35248	0.115155	0.288862	0.435867	1.32226
1183	REACTOME_TP53_REGULATES_TRANSCRIPTION_OF_GENES_INVOLVED_IN_G2_CELL_CYCLE_ARREST	0.653289	0.800303	-0.319527	-0.864175	0.600476	0.815312	-0.319633	-0.898948	0.473401	0.686615	0.333979	0.981452	0.679453	0.83114	-0.306052	-0.843125	0.673833	0.828294	-0.295395	-0.853104	0.906732	1	-0.234264	-0.675075
1184	REACTOME_TP53_REGULATES_TRANSCRIPTION_OF_ADDITIONAL_CELL_CYCLE_GENES_WHOSE_EXACT_ROLE_IN_THE_P53_PATHWAY_REMAIN_UNCERTAIN	0.185013	0.339346	-0.458585	-1.25732	0.556903	0.787081	0.320353	0.927204	0.811016	0.945183	-0.274932	-0.753117	0.205877	0.41824	-0.440802	-1.22958	0.430552	0.624713	-0.349269	-1.02192	0.514947	0.747528	0.344733	0.966729
1185	REACTOME_REGULATION_OF_TP53_ACTIVITY_THROUGH_PHOSPHORYLATION	0.992943	1	0.156354	0.65975	0.945328	1	0.183793	0.74597	0.999448	1	-0.145334	-0.541026	0.959338	1	-0.181958	-0.699855	1	1	0.114217	0.449542	1	1	0.120064	0.466305
1186	REACTOME_REGULATION_OF_TP53_ACTIVITY_THROUGH_ACETYLATION	0.986631	1	0.170685	0.566828	0.994955	1	-0.157007	-0.498728	0.97128	1	-0.198783	-0.600003	0.989466	1	0.166959	0.548039	0.971388	1	0.193	0.603497	0.937334	1	-0.205095	-0.660224
1187	REACTOME_REGULATION_OF_TP53_ACTIVITY_THROUGH_METHYLATION	0.920566	0.994085	-0.234865	-0.635203	0.433212	0.693526	0.357781	1.0206	0.466083	0.682105	-0.371187	-1.00173	0.61339	0.780471	-0.322603	-0.888721	0.5747	0.751308	0.330456	0.921075	0.193746	0.407587	0.446245	1.23124
1188	REACTOME_KERATINIZATION	0.0126101	0.0485061	-0.467825	-1.56966	0.182045	0.431928	0.329203	1.20226	0.162348	0.354586	-0.363871	-1.23017	0.0762992	0.228542	-0.39332	-1.35934	0.534253	0.7183	-0.26123	-0.960938	0.266903	0.507377	0.321018	1.12556
1189	REACTOME_REGULATION_OF_TP53_EXPRESSION_AND_DEGRADATION	0.25484	0.424452	-0.365416	-1.15405	0.974056	1	0.180265	0.617738	0.900091	0.997896	0.209377	0.73504	0.384498	0.595818	-0.322695	-1.04914	0.262345	0.44732	-0.326822	-1.13109	1	1	-0.117146	-0.399731
1190	REACTOME_METABOLISM_OF_FAT_SOLUBLE_VITAMINS	0.659669	0.804982	-0.284896	-0.87398	0.307589	0.569651	-0.339765	-1.10355	0.173556	0.370829	-0.401496	-1.2409	0.538591	0.723975	0.28042	0.943183	0.52692	0.712338	0.299279	0.955802	0.298377	0.540603	0.351563	1.11691
1191	REACTOME_SIGNALING_BY_MET	0.0113213	0.045027	-0.429081	-1.54948	0.0985885	0.307614	0.322727	1.2713	0.883291	0.989699	-0.211704	-0.767388	0.0286524	0.1232	-0.385198	-1.43579	0.281478	0.468974	-0.274071	-1.09281	0.487651	0.724206	0.259955	0.98364
1192	REACTOME_NEGATIVE_REGULATION_OF_MET_ACTIVITY	0.301393	0.476178	-0.413888	-1.13477	0.508408	0.751452	-0.337789	-0.965728	0.125407	0.296567	0.442569	1.31981	0.538557	0.723975	-0.337477	-0.94136	0.0695632	0.181732	-0.491373	-1.4377	0.0524318	0.165557	-0.508013	-1.47914
1193	REACTOME_PTEN_REGULATION	0.983366	1	-0.175025	-0.689472	0.816373	0.961225	0.196986	0.856374	0.997654	1	-0.152588	-0.605234	0.666219	0.820941	-0.221535	-0.904808	1	1	0.110169	0.462937	0.973513	1	0.177385	0.733711
1194	REACTOME_RNA_POLYMERASE_II_TRANSCRIBES_SNRNA_GENES	0.980797	1	-0.179505	-0.648223	0.998122	1	-0.148454	-0.573453	0.872899	0.985563	0.198439	0.810097	0.967412	1	-0.182832	-0.681487	0.936801	1	-0.185712	-0.740495	0.88511	1	-0.199072	-0.785228
1195	REACTOME_COPI_MEDIATED_ANTEROGRADE_TRANSPORT	0.847155	0.94651	-0.213886	-0.799564	0.287614	0.551334	0.263726	1.08283	0.973831	1	-0.181311	-0.68185	0.648607	0.808765	-0.233355	-0.903715	0.99983	1	0.129902	0.516206	0.789859	0.962496	0.215546	0.844619
1196	REACTOME_FORMATION_OF_THE_CORNIFIED_ENVELOPE	0.0107378	0.0431745	-0.47951	-1.58896	0.16795	0.413504	0.337213	1.21395	0.250888	0.471058	-0.343643	-1.14783	0.0647147	0.209065	-0.407659	-1.38953	0.447612	0.641267	-0.27643	-1.0033	0.38809	0.634954	0.302024	1.04358
1197	REACTOME_COPI_DEPENDENT_GOLGI_TO_ER_RETROGRADE_TRAFFIC	0.763444	0.886864	-0.226972	-0.844618	0.388998	0.655058	0.252084	1.02924	0.999725	1	-0.143192	-0.535161	0.56173	0.742576	-0.2443	-0.942357	0.988827	1	-0.163205	-0.672878	0.986337	1	0.169845	0.662101
1198	REACTOME_COPI_INDEPENDENT_GOLGI_TO_ER_RETROGRADE_TRAFFIC	0.571253	0.730216	-0.28113	-0.929037	0.534112	0.771564	0.265003	0.949008	0.751437	0.902084	-0.248328	-0.826271	0.490778	0.68175	-0.288411	-0.977803	0.995253	1	-0.15499	-0.560138	0.521768	0.753083	0.280181	0.964421
1199	REACTOME_INTRA_GOLGI_TRAFFIC	0.922265	0.995236	-0.214093	-0.691329	0.238423	0.502206	-0.335544	-1.15226	0.335864	0.562426	0.293157	1.0598	0.56746	0.746841	0.262686	0.933059	0.302535	0.49193	-0.311773	-1.09866	0.154481	0.351762	-0.351911	-1.23669
1200	REACTOME_RETROGRADE_TRANSPORT_AT_THE_TRANS_GOLGI_NETWORK	0.902454	0.985047	-0.215801	-0.719025	0.849807	0.980172	-0.218597	-0.773908	0.945376	1	0.189721	0.710756	0.925283	0.99046	0.196904	0.723817	0.980177	1	-0.171845	-0.626893	0.878537	1	-0.209489	-0.759368
1201	REACTOME_INTRA_GOLGI_AND_RETROGRADE_GOLGI_TO_ER_TRAFFIC	0.96562	1	-0.179621	-0.736468	0.909445	1	-0.183935	-0.815098	0.999512	1	0.133249	0.625749	0.998021	1	-0.155539	-0.665109	1	1	-0.132287	-0.606597	0.964306	1	-0.174821	-0.791808
1202	REACTOME_COOPERATION_OF_PDCL_PHLP1_AND_TRIC_CCT_IN_G_PROTEIN_BETA_FOLDING	0.0317536	0.0952879	-0.484171	-1.50357	0.0423324	0.187275	0.438839	1.47092	0.712293	0.876428	-0.269031	-0.841029	0.0272665	0.119734	-0.484404	-1.54721	0.645102	0.806979	-0.261269	-0.88975	0.405883	0.652792	0.320293	1.03318
1203	REACTOME_MITOTIC_PROPHASE	0.00956739	0.0396735	0.316994	1.43353	0.23504	0.497163	-0.264651	-1.11877	0.706222	0.873229	-0.224792	-0.887095	0.00816203	0.0571002	0.329657	1.45784	0.110471	0.25189	0.292371	1.2236	1	1	-0.101336	-0.435878
1204	REACTOME_M_PHASE	0.819056	0.927686	0.180415	0.91972	1	1	-0.129704	-0.618088	0.9911	1	-0.169682	-0.746354	0.964889	1	0.169533	0.851824	0.924589	1	0.179519	0.847332	1	1	0.103389	0.480136
1205	REACTOME_DNA_REPLICATION_PRE_INITIATION	0.998451	1	-0.150453	-0.552682	0.994814	1	0.155957	0.625905	0.984182	1	-0.176845	-0.652206	0.965234	1	-0.181922	-0.692251	0.999754	1	-0.109903	-0.445637	0.991556	1	-0.163438	-0.654366
1206	REACTOME_SWITCHING_OF_ORIGINS_TO_A_POST_REPLICATIVE_STATE	0.99721	1	-0.156921	-0.582147	0.994119	1	0.159896	0.648976	0.998482	1	-0.151257	-0.563077	0.947897	1	-0.18581	-0.714672	1	1	0.122529	0.482256	0.998369	1	0.15418	0.598804
1207	REACTOME_CYCLIN_A_B1_B2_ASSOCIATED_EVENTS_DURING_G2_M_TRANSITION	0.992132	1	0.164035	0.525104	0.729763	0.906124	0.265317	0.824988	0.873906	0.985964	-0.244196	-0.716513	0.999825	1	-0.123624	-0.367731	0.896714	0.992111	0.230155	0.697723	0.931141	1	0.220265	0.661961
1208	REACTOME_STABILIZATION_OF_P53	0.774607	0.896234	-0.241916	-0.82218	0.856963	0.98397	0.210204	0.779995	0.987216	1	0.164463	0.629965	0.569541	0.748769	-0.26692	-0.93606	1	1	-0.132105	-0.493808	0.989914	1	0.168025	0.598748
1209	REACTOME_G1_S_DNA_DAMAGE_CHECKPOINTS	0.542665	0.705041	-0.270579	-0.952909	0.844524	0.977704	0.208933	0.801774	1	1	-0.0896148	-0.317305	0.426587	0.629801	-0.279942	-1.01559	0.971742	1	-0.174768	-0.676405	0.999008	1	0.139581	0.515764
1210	REACTOME_MITOTIC_SPINDLE_CHECKPOINT	0.536798	0.699688	0.222313	0.968556	0.952861	1	-0.181798	-0.74165	1	1	0.117577	0.509567	0.940397	0.996251	0.178905	0.765651	0.999832	1	0.137977	0.55842	0.862549	1	-0.19735	-0.82196
1211	REACTOME_CYCLIN_A:CDK2_ASSOCIATED_EVENTS_AT_S_PHASE_ENTRY	0.907686	0.987865	-0.202664	-0.74632	0.888384	0.999681	0.195506	0.786803	0.997784	1	-0.155045	-0.573105	0.762319	0.889667	-0.221537	-0.844583	0.998143	1	0.147759	0.577765	0.99787	1	0.149499	0.576732
1212	REACTOME_TRNA_PROCESSING	0.00115473	0.00841785	0.387492	1.69242	1	1	-0.119984	-0.491396	0.00511234	0.0290894	-0.397012	-1.52311	0.288205	0.505287	0.250782	1.07606	0.00184285	0.0110605	0.395806	1.60685	0.110414	0.28149	0.307841	1.23234
1213	REACTOME_RRNA_PROCESSING	0.710898	0.847149	0.193569	0.924719	0.000229674	0.00710655	0.430582	1.96836	0.000125298	0.00773881	-0.48808	-2.01997	0.192933	0.402404	-0.264699	-1.13263	0.000161708	0.00265461	0.422357	1.85999	0.000154991	0.00416658	0.522682	2.26533
1214	REACTOME_EUKARYOTIC_TRANSLATION_INITIATION	0.976645	1	-0.179867	-0.696018	0.000224115	0.00710655	0.562563	2.39513	0.00013369	0.00773881	-0.511721	-1.98958	0.000152022	0.00465354	-0.456717	-1.82331	0.000166334	0.00265461	0.443924	1.82653	0.000159898	0.00416658	0.605443	2.45798
1215	REACTOME_RNA_POLYMERASE_I_TRANSCRIPTION_INITIATION	0.0255527	0.0814512	0.401315	1.49767	1	1	-0.105031	-0.370804	0.0557692	0.168886	-0.417612	-1.39489	0.400902	0.609963	0.281235	1.02931	0.0395305	0.121673	0.41178	1.44102	0.391135	0.637941	0.301398	1.04142
1216	REACTOME_RNA_POLYMERASE_I_PROMOTER_ESCAPE	0.000344353	0.00360103	0.444937	1.85743	0.286088	0.549874	-0.279376	-1.09462	0.0244241	0.0940029	-0.388467	-1.42918	0.00336229	0.0317304	0.398509	1.63027	0.00693036	0.0320107	0.401354	1.56344	0.999013	1	0.145501	0.558325
1217	REACTOME_RNA_POLYMERASE_II_TRANSCRIPTION_PRE_INITIATION_AND_PROMOTER_OPENING	0.949857	1	0.187236	0.695486	0.999165	1	0.115953	0.415242	0.918325	1	-0.211268	-0.702958	0.993314	1	0.160006	0.583839	0.807566	0.930597	0.230043	0.801598	0.99865	1	0.14742	0.50744
1218	REACTOME_RNA_POLYMERASE_III_CHAIN_ELONGATION	0.260946	0.432473	0.393266	1.15629	0.995359	1	0.163965	0.467724	0.251911	0.472626	-0.437847	-1.18162	0.943262	0.997544	0.214988	0.625736	0.204369	0.38031	0.440649	1.22822	0.591195	0.807613	0.3311	0.913544
1219	REACTOME_RNA_POLYMERASE_II_TRANSCRIPTION_TERMINATION	0.993667	1	0.155263	0.617953	0.404999	0.670775	0.26589	1.02034	0.093608	0.241833	-0.365708	-1.29489	0.837345	0.937632	-0.218667	-0.793293	0.647278	0.807893	0.241159	0.899445	0.0760456	0.21562	0.354934	1.31152
1220	REACTOME_RNA_POLYMERASE_I_TRANSCRIPTION_TERMINATION	0.0212594	0.0711226	0.464652	1.55704	0.988964	1	-0.169635	-0.543007	0.0979374	0.250063	-0.442752	-1.34649	0.300409	0.518906	0.334171	1.10394	0.0490473	0.141182	0.459371	1.44591	0.578642	0.797526	0.29552	0.926401
1221	REACTOME_RNA_POLYMERASE_I_TRANSCRIPTION	0.00110906	0.00827679	0.402693	1.74393	0.446922	0.706816	-0.247384	-1.0032	0.0611164	0.179356	-0.345963	-1.31467	0.00343249	0.0318091	0.3722	1.57983	0.0118143	0.0496459	0.368424	1.48162	0.999513	1	0.143168	0.567077
1222	REACTOME_DEATH_RECEPTOR_SIGNALLING	0.0170313	0.0605721	-0.360477	-1.41934	0.992103	1	-0.162125	-0.687931	0.00684638	0.0361357	0.325524	1.46042	0.110746	0.283342	-0.299132	-1.22031	0.00126904	0.00817317	-0.371737	-1.62885	0.118708	0.293849	-0.276151	-1.19198
1223	REACTOME_DNA_DAMAGE_BYPASS	0.880802	0.969885	0.20705	0.769082	0.995777	1	-0.155104	-0.545028	0.850361	0.970353	-0.228682	-0.760901	0.994552	1	0.156842	0.572293	0.924685	1	0.203181	0.707996	0.999831	1	0.124585	0.428838
1224	REACTOME_DEPURINATION	0.0116788	0.0460741	0.427565	1.60551	0.217224	0.477482	-0.327406	-1.16538	0.140397	0.321145	-0.373088	-1.25588	0.013602	0.0788472	0.422601	1.56145	0.0406937	0.124024	0.406262	1.43272	0.999325	1	0.146376	0.51068
1225	REACTOME_BASE_EXCISION_REPAIR_AP_SITE_FORMATION	0.00846945	0.0361683	0.412457	1.59287	0.163657	0.406159	-0.33085	-1.20959	0.223321	0.437083	-0.337844	-1.16247	0.011506	0.0708387	0.408565	1.56049	0.0713677	0.185232	0.371351	1.34438	0.999159	1	0.134301	0.481633
1226	REACTOME_RESOLUTION_OF_ABASIC_SITES_AP_SITES	0.0490411	0.130523	0.398914	1.42444	0.219985	0.478664	-0.348541	-1.17427	0.668803	0.844186	-0.271395	-0.870735	0.130488	0.317694	0.363977	1.27077	0.316431	0.50738	0.327148	1.09237	0.995648	1	-0.153782	-0.52874
1227	REACTOME_RNA_POLYMERASE_III_TRANSCRIPTION_TERMINATION	0.407196	0.584698	0.325544	1.02319	0.922417	1	0.217879	0.663334	0.159938	0.351748	-0.441005	-1.26664	0.878322	0.962728	0.231715	0.719837	0.185578	0.356145	0.417896	1.24163	0.345995	0.593168	0.367537	1.08187
1228	REACTOME_RNA_POLYMERASE_III_TRANSCRIPTION	0.332021	0.505801	0.294608	1.06748	0.979062	1	0.178494	0.622805	0.181696	0.382238	-0.375222	-1.22151	0.983879	1	0.173245	0.615365	0.167445	0.334565	0.361918	1.2299	0.368734	0.617054	0.315279	1.05839
1229	REACTOME_TNF_SIGNALING	0.0454616	0.123807	-0.447345	-1.44452	0.957077	1	0.191026	0.666534	0.0358336	0.122448	0.401614	1.45189	0.143886	0.335574	-0.380477	-1.26246	0.00687041	0.0317922	-0.467545	-1.64759	0.531212	0.760386	-0.27194	-0.955657
1230	REACTOME_RNA_POLYMERASE_II_TRANSCRIPTION_ELONGATION	0.99683	1	-0.154303	-0.524416	0.883218	0.997195	0.205431	0.762285	0.967409	1	-0.190409	-0.65192	0.975884	1	-0.182479	-0.639934	0.998115	1	0.148494	0.533478	0.92587	1	0.201458	0.717888
1231	REACTOME_RESPONSE_TO_ELEVATED_PLATELET_CYTOSOLIC_CA2PLUS	0.00308725	0.017216	-0.409526	-1.57175	0.0496422	0.206877	0.312677	1.32011	0.377248	0.601535	0.234881	1.02833	0.00961245	0.0628747	-0.377924	-1.49931	0.0425638	0.127955	-0.312969	-1.33315	0.358346	0.60534	-0.248339	-1.04353
1232	REACTOME_RNA_POLYMERASE_III_TRANSCRIPTION_INITIATION_FROM_TYPE_1_PROMOTER	0.0880254	0.201048	0.411688	1.35486	0.987331	1	0.170028	0.546259	0.073807	0.205678	-0.464179	-1.39075	0.948247	1	0.201252	0.654611	0.0611851	0.166178	0.459848	1.4302	0.322867	0.567029	0.355078	1.09693
1233	REACTOME_RNA_POLYMERASE_III_TRANSCRIPTION_INITIATION_FROM_TYPE_3_PROMOTER	0.625958	0.776785	0.272151	0.895644	0.999387	1	0.135804	0.436307	0.644622	0.826312	-0.293488	-0.879337	0.96685	1	0.191871	0.624098	0.529628	0.714217	0.306388	0.952915	0.932253	1	0.213975	0.661022
1234	REACTOME_NUCLEOSOME_ASSEMBLY	0.0183661	0.0644221	0.37329	1.48571	0.46014	0.715995	-0.265008	-0.995915	0.101278	0.25561	-0.362896	-1.28493	0.0477565	0.172074	0.348496	1.37232	0.0951331	0.226572	0.346476	1.29224	0.999669	1	0.127931	0.472717
1235	REACTOME_SIGNALING_BY_FGFR2_IIIA_TM	0.490591	0.66193	-0.362508	-0.980421	0.206416	0.464957	0.429307	1.22463	0.270064	0.493791	-0.432224	-1.16645	0.268514	0.486186	-0.421227	-1.16042	0.802678	0.927941	0.273084	0.761165	0.421733	0.66842	0.373723	1.03115
1236	REACTOME_PROTEIN_UBIQUITINATION	0.685743	0.827132	0.219707	0.902514	1	1	-0.111609	-0.432434	0.885734	0.990935	-0.211276	-0.767483	0.967281	1	0.175633	0.708824	0.887536	0.98746	0.199704	0.76795	0.98177	1	0.174728	0.662608
1237	REACTOME_THE_ROLE_OF_GTSE1_IN_G2_M_PROGRESSION_AFTER_G2_CHECKPOINT	0.0916523	0.20785	-0.364517	-1.30677	0.209674	0.468114	0.294283	1.14827	1	1	0.11032	0.445156	0.036291	0.144646	-0.383861	-1.41555	0.723844	0.86689	-0.220462	-0.869424	0.860755	1	0.212024	0.794461
1238	REACTOME_RET_SIGNALING	0.155083	0.298647	-0.403111	-1.26019	0.207228	0.466096	0.352136	1.18865	0.499096	0.709168	-0.309284	-0.975058	0.30338	0.521354	-0.346403	-1.11355	0.75419	0.889523	-0.240999	-0.82415	0.161842	0.362949	0.382857	1.24471
1239	REACTOME_FBXL7_DOWN_REGULATES_AURKA_DURING_MITOTIC_ENTRY_AND_IN_EARLY_MITOSIS	0.468429	0.641142	-0.293806	-0.993066	0.695515	0.88233	0.236395	0.868467	0.650427	0.830878	0.237769	0.904211	0.339859	0.554735	-0.308926	-1.07658	0.628524	0.794557	-0.246427	-0.913501	0.993281	1	0.163062	0.577281
1240	REACTOME_TBC_RABGAPS	0.0554956	0.14213	-0.435613	-1.41446	0.936574	1	0.198137	0.69598	0.143205	0.325641	0.341285	1.23755	0.186136	0.393154	-0.363395	-1.21038	0.0387961	0.120311	-0.406374	-1.44221	0.97658	1	-0.179423	-0.632717
1241	REACTOME_AURKA_ACTIVATION_BY_TPX2	0.350495	0.526266	0.25882	1.04771	0.999812	1	-0.124631	-0.476232	0.618486	0.808586	-0.254918	-0.916467	0.835602	0.937406	0.204302	0.816445	0.381534	0.575793	0.273962	1.03991	0.960073	1	0.186847	0.700119
1242	REACTOME_INTERLEUKIN_20_FAMILY_SIGNALING	0.604379	0.759437	-0.341405	-0.896929	0.226235	0.485295	-0.442736	-1.21016	0.116676	0.280266	0.474479	1.35462	0.610384	0.778855	0.313532	0.886604	0.304478	0.493881	-0.401107	-1.12081	0.0577954	0.177155	-0.534338	-1.49009
1243	REACTOME_GOLGI_TO_ER_RETROGRADE_TRANSPORT	0.993764	1	-0.165224	-0.643484	0.847064	0.978579	0.194941	0.838172	0.999868	1	-0.144302	-0.565468	0.950694	1	-0.186139	-0.748741	1	1	0.114088	0.473042	0.999521	1	0.146989	0.600324
1244	REACTOME_CARGO_RECOGNITION_FOR_CLATHRIN_MEDIATED_ENDOCYTOSIS	0.0419911	0.116372	-0.372476	-1.38821	0.482232	0.73207	0.240783	0.984183	0.051149	0.158423	0.306607	1.29654	0.194265	0.403377	-0.303396	-1.17146	0.00658216	0.0310002	-0.37383	-1.54343	0.125032	0.304117	-0.297995	-1.21386
1245	REACTOME_CLATHRIN_MEDIATED_ENDOCYTOSIS	0.0199261	0.0680436	-0.360062	-1.41164	0.530134	0.768243	-0.227871	-0.961803	0.0159129	0.0681207	0.309203	1.38075	0.334724	0.549154	-0.261575	-1.06308	0.00331042	0.018021	-0.354491	-1.5467	0.0265416	0.104199	-0.314163	-1.35044
1246	REACTOME_NEURODEGENERATIVE_DISEASES	0.453099	0.628634	-0.356432	-1.00804	0.525973	0.763533	-0.32001	-0.947085	0.046557	0.14916	0.485375	1.49613	0.964098	1	-0.202403	-0.58557	0.150397	0.311141	-0.418414	-1.27077	0.0550503	0.171147	-0.486787	-1.46796
1247	REACTOME_DOWNREGULATION_OF_ERBB2_SIGNALING	0.273227	0.446221	-0.394434	-1.14998	0.851287	0.980979	0.238867	0.742743	0.938127	1	0.208141	0.661075	0.312708	0.529602	-0.374248	-1.11324	0.406493	0.601724	-0.327828	-1.03127	0.969981	1	-0.188409	-0.587799
1248	REACTOME_TRANSCRIPTIONAL_REGULATION_BY_THE_AP_2_TFAP2_FAMILY_OF_TRANSCRIPTION_FACTORS	0.537226	0.699922	-0.314362	-0.953044	0.167666	0.413209	0.380677	1.23801	0.417571	0.637726	-0.340213	-1.03465	0.405924	0.6137	-0.333556	-1.03719	0.559457	0.7386	0.297177	0.93539	0.151314	0.346746	0.402431	1.26155
1249	REACTOME_SYNTHESIS_OF_ACTIVE_UBIQUITIN:_ROLES_OF_E1_AND_E2_ENZYMES	0.801341	0.916079	-0.256206	-0.77125	0.794967	0.945763	0.245854	0.793539	0.807292	0.941715	0.23753	0.787124	0.758112	0.886196	-0.260784	-0.803507	0.897096	0.992171	-0.219865	-0.718827	0.99607	1	0.157639	0.490432
1250	REACTOME_E3_UBIQUITIN_LIGASES_UBIQUITINATE_TARGET_PROTEINS	0.387352	0.56606	0.266029	1.03115	0.994883	1	-0.158701	-0.58213	0.626271	0.813049	-0.263425	-0.908799	0.813017	0.924224	0.213432	0.816288	0.856875	0.967905	0.214557	0.779225	0.95955	1	0.190032	0.683929
1251	REACTOME_RRNA_PROCESSING_IN_THE_NUCLEUS_AND_CYTOSOL	0.955157	1	0.172208	0.816929	0.000230097	0.00710655	0.448115	2.03347	0.000126167	0.00773881	-0.487081	-2.00401	0.102524	0.269469	-0.284919	-1.21318	0.000162259	0.00265461	0.419406	1.83488	0.000154392	0.00416658	0.527304	2.27619
1252	REACTOME_RAB_GERANYLGERANYLATION	0.140395	0.278276	-0.357132	-1.24451	0.423529	0.685651	-0.273324	-1.01612	0.284249	0.510815	0.278675	1.09321	0.671799	0.824786	-0.246242	-0.883363	0.115375	0.258604	-0.329695	-1.25944	0.348564	0.595948	-0.277995	-1.05648
1253	REACTOME_MET_ACTIVATES_PTK2_SIGNALING	0.0062711	0.0292826	-0.561906	-1.67883	0.0835717	0.279871	0.429117	1.37865	0.185208	0.386875	-0.41028	-1.22926	0.0105009	0.0667759	-0.538709	-1.64736	0.3953	0.589832	-0.318299	-1.03221	0.0508532	0.162099	0.470186	1.45252
1254	REACTOME_MET_PROMOTES_CELL_MOTILITY	0.00484299	0.0238571	-0.523188	-1.67164	0.138404	0.367778	0.36573	1.26643	0.330657	0.55792	-0.338554	-1.09162	0.00774541	0.0556563	-0.499424	-1.64025	0.367713	0.562872	-0.30213	-1.05524	0.134477	0.320306	0.382382	1.26871
1255	REACTOME_RAB_GEFS_EXCHANGE_GTP_FOR_GDP_ON_RABS	0.764418	0.887262	-0.228168	-0.843017	0.026506	0.142584	-0.36137	-1.42819	0.0115565	0.0533296	0.347851	1.45862	0.70299	0.850623	0.216186	0.894171	0.120858	0.26804	-0.299308	-1.22283	0.00519751	0.0311974	-0.38712	-1.55846
1256	REACTOME_LISTERIA_MONOCYTOGENES_ENTRY_INTO_HOST_CELLS	0.0532889	0.138452	-0.55257	-1.49445	0.677159	0.871284	0.29823	0.850727	0.261956	0.484961	0.3918	1.15137	0.10602	0.275958	-0.502547	-1.38444	0.0309755	0.102775	-0.551291	-1.59214	0.627162	0.834155	-0.305481	-0.880302
1257	REACTOME_TRANSCRIPTIONAL_REGULATION_BY_RUNX3	0.0042871	0.0216943	-0.424921	-1.59069	0.114004	0.329978	0.298143	1.2268	0.870377	0.983407	0.195017	0.829117	0.00491778	0.040752	-0.407928	-1.58156	0.0266344	0.0916981	-0.339083	-1.40818	0.998538	1	0.150067	0.588725
1258	REACTOME_TRANSCRIPTIONAL_REGULATION_BY_RUNX2	0.0546043	0.140616	-0.349705	-1.339	0.541508	0.778225	0.227246	0.958111	0.975866	1	0.16946	0.739386	0.14974	0.342588	-0.303087	-1.19877	0.594541	0.768974	-0.221572	-0.941744	0.920356	1	-0.188123	-0.788894
1259	REACTOME_TRANSCRIPTIONAL_REGULATION_BY_RUNX1	0.388841	0.567248	-0.247547	-1.03207	0.538836	0.775936	0.208279	0.969713	0.970998	1	-0.178521	-0.750133	0.072536	0.22385	-0.283757	-1.23551	0.927838	1	-0.178241	-0.834186	0.989876	1	0.167377	0.736804
1260	REACTOME_REGULATION_OF_RUNX1_EXPRESSION_AND_ACTIVITY	0.743667	0.872962	-0.296939	-0.792126	0.071414	0.255667	0.511848	1.43475	0.392288	0.616448	-0.398684	-1.06187	0.190629	0.399029	-0.462191	-1.25241	0.681205	0.834298	0.306151	0.842775	0.202443	0.420781	0.450699	1.22372
1261	REACTOME_RUNX1_REGULATES_GENES_INVOLVED_IN_MEGAKARYOCYTE_DIFFERENTIATION_AND_PLATELET_FUNCTION	0.399293	0.57797	0.241653	1.0213	0.795661	0.946364	-0.211316	-0.839132	0.573006	0.770441	-0.253165	-0.943962	0.589489	0.765392	0.226345	0.940274	0.838037	0.954639	0.207027	0.814957	0.953716	1	0.186981	0.727484
1262	REACTOME_ESR_MEDIATED_SIGNALING	0.454647	0.629993	-0.24331	-1.0037	0.556291	0.786489	0.209123	0.963589	0.985638	1	-0.172863	-0.719127	0.257601	0.475158	-0.253546	-1.09101	0.98449	1	-0.166092	-0.767127	0.868895	1	0.193232	0.842802
1263	REACTOME_RUNX1_REGULATES_TRANSCRIPTION_OF_GENES_INVOLVED_IN_DIFFERENTIATION_OF_HSCS	0.109113	0.23391	0.268268	1.19074	0.944263	1	-0.181852	-0.756369	0.28024	0.50601	-0.281459	-1.09555	0.435995	0.63863	0.22991	1.00291	0.270806	0.457712	0.264714	1.08983	0.964794	1	0.18104	0.735324
1264	REACTOME_RUNX1_INTERACTS_WITH_CO_FACTORS_WHOSE_PRECISE_EFFECT_ON_RUNX1_TARGETS_IS_NOT_KNOWN	0.985984	1	-0.179179	-0.563142	0.545946	0.780877	0.276097	0.939702	0.527957	0.733192	-0.30185	-0.957179	0.613887	0.780471	-0.278333	-0.900452	0.486803	0.676975	0.29723	0.979622	0.570846	0.791443	0.285386	0.933665
1265	REACTOME_REGULATION_OF_RUNX2_EXPRESSION_AND_ACTIVITY	0.406807	0.584587	-0.290155	-1.03065	0.995328	1	0.157609	0.610403	0.991814	1	0.157643	0.630735	0.581915	0.758628	-0.254748	-0.933203	0.720874	0.864964	-0.222704	-0.869982	0.998748	1	-0.145043	-0.562792
1266	REACTOME_RUNX2_REGULATES_OSTEOBLAST_DIFFERENTIATION	0.054936	0.141056	-0.520964	-1.47336	0.313424	0.577269	0.368049	1.10952	0.639751	0.822794	-0.30955	-0.878032	0.047986	0.172284	-0.513956	-1.48692	0.515647	0.70233	-0.317108	-0.96309	0.599245	0.814428	0.310304	0.903241
1267	REACTOME_RUNX2_REGULATES_BONE_DEVELOPMENT	0.126065	0.25988	-0.438541	-1.31024	0.434409	0.695	0.314845	1.01152	0.393433	0.616674	-0.350958	-1.05153	0.105182	0.274268	-0.441563	-1.35029	0.466164	0.658099	0.319298	0.993067	0.58959	0.806892	0.296124	0.914803
1268	REACTOME_REGULATION_OF_RUNX3_EXPRESSION_AND_ACTIVITY	0.0680857	0.166248	-0.399652	-1.35827	0.281033	0.544529	0.298263	1.10676	0.63247	0.818032	0.23779	0.910842	0.0974562	0.262355	-0.374029	-1.31168	0.348296	0.543791	-0.284052	-1.06179	0.966381	1	0.18715	0.6669
1269	REACTOME_REGULATION_OF_PTEN_GENE_TRANSCRIPTION	0.987238	1	-0.176658	-0.611489	0.594715	0.810462	0.244763	0.921809	0.879115	0.98902	-0.215902	-0.751834	0.866504	0.95607	-0.215189	-0.767368	0.994394	1	0.161133	0.590181	0.930042	1	0.199261	0.721086
1270	REACTOME_COLLAGEN_CHAIN_TRIMERIZATION	0.0152684	0.0560993	-0.500304	-1.58004	0.00124533	0.0204391	0.54261	1.85943	0.0318433	0.112718	-0.471013	-1.50274	0.000338467	0.0070937	-0.580979	-1.88888	0.219061	0.399242	0.355283	1.17759	0.000510551	0.0055466	0.578198	1.90156
1271	REACTOME_REGULATION_OF_PTEN_STABILITY_AND_ACTIVITY	0.986375	1	-0.17362	-0.615301	0.927542	1	0.191602	0.740117	0.625957	0.813049	-0.256815	-0.913714	0.778691	0.898971	-0.227097	-0.829145	0.752807	0.888669	0.226082	0.847518	0.950317	1	0.191614	0.710674
1272	REACTOME_MITOCHONDRIAL_CALCIUM_ION_TRANSPORT	0.725864	0.858879	0.267211	0.822307	0.93755	1	0.21242	0.63346	0.645958	0.827813	-0.312461	-0.875441	0.998841	1	0.141749	0.429808	0.231054	0.413154	0.411129	1.19099	0.527367	0.756173	0.332914	0.957118
1273	REACTOME_GENE_AND_PROTEIN_EXPRESSION_BY_JAK_STAT_SIGNALING_AFTER_INTERLEUKIN_12_STIMULATION	0.0133858	0.0507008	-0.508439	-1.59798	0.916795	1	-0.211576	-0.703469	0.226058	0.440726	0.330782	1.153	0.154276	0.348925	-0.386917	-1.25174	0.0738145	0.189529	-0.39847	-1.37062	0.397716	0.645119	-0.303328	-1.02821
1274	REACTOME_NEDDYLATION	0.27899	0.452711	-0.26297	-1.08812	0.0929163	0.297119	0.257728	1.1908	1	1	0.0962917	0.456587	0.101688	0.268368	-0.278646	-1.20404	0.970573	1	-0.171312	-0.796032	0.998921	1	0.154938	0.677692
1275	REACTOME_TRANSCRIPTIONAL_REGULATION_BY_E2F6	0.460784	0.635763	0.28542	0.988513	0.930276	1	0.205447	0.688626	0.547067	0.750203	-0.303016	-0.94727	0.988631	1	0.170497	0.581349	0.44325	0.636831	0.311221	1.00825	0.847815	1	0.233802	0.754184
1276	REACTOME_CELLULAR_RESPONSES_TO_EXTERNAL_STIMULI	0.303771	0.478687	-0.239713	-1.06246	1	1	-0.133719	-0.651685	1	1	0.154782	0.798529	0.405375	0.6137	-0.218295	-1.01818	0.607132	0.779845	-0.190409	-0.962921	1	1	-0.146819	-0.731878
1277	REACTOME_CARBOXYTERMINAL_POST_TRANSLATIONAL_MODIFICATIONS_OF_TUBULIN	0.240838	0.406362	-0.380114	-1.17393	0.121582	0.340323	0.389112	1.29578	0.0485097	0.153558	-0.463491	-1.44167	0.149931	0.342798	-0.398681	-1.26383	0.152977	0.314712	0.391455	1.2586	0.0115725	0.0573494	0.507555	1.62632
1278	REACTOME_NUCLEOBASE_CATABOLISM	0.806359	0.919472	-0.253967	-0.775282	0.0335972	0.163913	-0.472312	-1.52463	0.435673	0.654941	0.30054	1.00964	0.301251	0.519292	0.32986	1.10211	0.654341	0.814082	-0.263734	-0.879951	0.0895054	0.243885	-0.414598	-1.35974
1279	REACTOME_NUCLEOBASE_BIOSYNTHESIS	0.00244918	0.0144086	0.684447	1.91285	0.112088	0.326996	-0.515129	-1.37921	0.0261218	0.0982742	-0.601996	-1.55209	0.00737595	0.0543207	0.644427	1.79057	0.00088433	0.00604372	0.729071	1.93609	0.708951	0.898057	0.316271	0.830102
1280	REACTOME_NUCLEOTIDE_SALVAGE	0.693998	0.833129	-0.298615	-0.844522	0.210152	0.468727	-0.409649	-1.21238	0.450516	0.667797	0.323407	0.996876	0.89562	0.972395	0.228256	0.700213	0.563055	0.74121	-0.305971	-0.929265	0.288416	0.530322	-0.373918	-1.12759
1281	REACTOME_METABOLISM_OF_STEROIDS	0.957644	1	0.173968	0.770551	0.0959769	0.302659	-0.299971	-1.24549	0.515223	0.723253	0.221214	0.975515	0.465866	0.66139	0.228082	0.992092	0.76812	0.902088	-0.203883	-0.876169	0.162105	0.362949	-0.276562	-1.167
1282	REACTOME_PLASMA_LIPOPROTEIN_REMODELING	0.0668333	0.164307	-0.550241	-1.46785	0.224415	0.483016	0.430979	1.20807	0.563875	0.762887	0.318171	0.920885	0.0835122	0.242783	-0.525601	-1.42423	0.169113	0.335612	-0.446204	-1.2649	0.647706	0.851137	-0.305374	-0.866893
1283	REACTOME_LDL_CLEARANCE	0.15154	0.294193	-0.481789	-1.30302	0.252477	0.517702	-0.417161	-1.17324	0.00725416	0.0378511	0.604947	1.77774	0.981886	1	-0.188701	-0.519843	0.0406842	0.124024	-0.535062	-1.54527	0.00958392	0.049698	-0.59668	-1.71945
1284	REACTOME_PLASMA_LIPOPROTEIN_CLEARANCE	0.137043	0.274304	-0.42349	-1.29278	0.919869	1	-0.212784	-0.686872	0.593275	0.788838	0.274465	0.922047	0.333904	0.548868	-0.347548	-1.0881	0.34474	0.54031	-0.319416	-1.06573	0.655006	0.85732	-0.267635	-0.877754
1285	REACTOME_G_BETA:GAMMA_SIGNALLING_THROUGH_CDC42	0.159786	0.305482	-0.49303	-1.29527	0.300423	0.564495	0.409347	1.13316	0.464571	0.680884	0.346718	0.989871	0.274049	0.490595	-0.435699	-1.16161	0.347645	0.543257	-0.389118	-1.08731	0.695176	0.887046	-0.298744	-0.8331
1286	REACTOME_FATTY_ACID_METABOLISM	0.641824	0.790687	0.204252	0.936132	0.000358551	0.00934463	-0.388925	-1.66563	0.196476	0.400922	0.243196	1.10295	0.0108527	0.0681094	0.316497	1.42121	0.367098	0.562616	-0.233248	-1.02994	0.000811688	0.00774723	-0.368109	-1.60704
1287	REACTOME_METABOLISM_OF_COFACTORS	0.747607	0.876361	0.270264	0.807499	0.10821	0.322881	-0.47592	-1.36064	0.308632	0.536334	0.370715	1.10553	0.185548	0.392653	0.420637	1.24658	0.596256	0.769807	-0.309137	-0.904503	0.0465006	0.152675	-0.51462	-1.49838
1288	REACTOME_TRIGLYCERIDE_METABOLISM	0.0877363	0.20078	-0.473983	-1.38191	0.120847	0.339621	-0.433933	-1.32965	0.0120309	0.0548849	0.524033	1.66438	0.492047	0.682404	-0.327812	-0.97511	0.0329334	0.107568	-0.491282	-1.54546	0.0338617	0.123334	-0.492076	-1.53518
1289	REACTOME_GLYCOGEN_METABOLISM	0.854742	0.952098	-0.246823	-0.726299	0.964286	1	-0.194301	-0.599138	0.878224	0.988849	-0.239375	-0.709646	0.952033	1	-0.208091	-0.624917	0.959269	1	0.202194	0.618888	0.896634	1	0.23099	0.700741
1290	REACTOME_TRANSCRIPTIONAL_REGULATION_BY_MECP2	0.00214757	0.0129982	-0.524074	-1.73664	0.565661	0.792335	0.259245	0.933268	0.0657002	0.18899	0.36144	1.34731	0.0043254	0.0366893	-0.490164	-1.67075	0.0125921	0.0522591	-0.430855	-1.56378	0.40528	0.652547	-0.284459	-1.02715
1291	REACTOME_SIGNALING_BY_NTRK2_TRKB	0.0104952	0.0424366	-0.58189	-1.64566	0.0903017	0.291352	0.462256	1.39351	0.719719	0.881683	-0.291377	-0.826483	0.0241681	0.11118	-0.546546	-1.58121	0.383232	0.577958	-0.345324	-1.04878	0.215831	0.440239	0.412752	1.20145
1292	REACTOME_SIGNALING_BY_ERYTHROPOIETIN	0.0804747	0.188624	-0.48482	-1.40056	0.964327	1	-0.197206	-0.597735	0.0577032	0.173179	0.461524	1.45337	0.446644	0.646696	-0.342237	-1.00974	0.0223319	0.080292	-0.511572	-1.59047	0.269544	0.509702	-0.372161	-1.1478
1293	REACTOME_INTEGRIN_SIGNALING	0.369533	0.547518	-0.370614	-1.07064	0.384405	0.650592	-0.345556	-1.04739	0.293348	0.520657	0.353356	1.11274	0.609546	0.778744	0.285324	0.897045	0.375176	0.571105	-0.339461	-1.05538	0.142446	0.33377	-0.416518	-1.28461
1294	REACTOME_INTRACELLULAR_SIGNALING_BY_SECOND_MESSENGERS	0.00504636	0.0246918	-0.333738	-1.42381	0.0239177	0.132935	0.268607	1.28316	0.883246	0.989699	-0.193602	-0.833951	0.000268673	0.00659041	-0.351121	-1.56621	0.167914	0.334638	-0.23028	-1.10742	0.308961	0.551677	0.234049	1.05695
1295	REACTOME_SIGNALING_BY_NON_RECEPTOR_TYROSINE_KINASES	0.0136364	0.0513405	-0.462786	-1.55924	0.166318	0.411094	0.332088	1.21628	0.20423	0.411239	0.305985	1.16109	0.0527879	0.182069	-0.406284	-1.40954	0.0313472	0.10353	-0.395208	-1.4588	0.595056	0.810639	-0.252843	-0.925349
1296	REACTOME_SIGNALING_BY_NUCLEAR_RECEPTORS	0.111232	0.237054	-0.284614	-1.19452	0.473945	0.725705	0.211828	0.993842	1	1	-0.147401	-0.623046	0.119337	0.298937	-0.269276	-1.17868	0.49383	0.683234	-0.209864	-0.988877	0.976238	1	0.174866	0.775143
1297	REACTOME_SIGNALING_BY_RECEPTOR_TYROSINE_KINASES	0.000222816	0.00273035	-0.368598	-1.61955	0.000248447	0.00710655	0.320092	1.5941	0.740326	0.895154	-0.205184	-0.910989	0.000127178	0.00465354	-0.36454	-1.68399	0.0215892	0.0787482	-0.249203	-1.24618	0.0193354	0.0830846	0.270221	1.26894
1298	REACTOME_SIGNALING_BY_TGF_BETA_FAMILY_MEMBERS	0.0246455	0.0792119	-0.381937	-1.43801	0.0631142	0.237763	0.311156	1.29094	0.515189	0.723253	-0.257462	-0.973526	0.027582	0.120341	-0.364522	-1.42093	0.17335	0.341405	-0.27746	-1.15849	0.43856	0.681506	0.25546	1.00858
1299	REACTOME_RAB_REGULATION_OF_TRAFFICKING	0.547187	0.708639	-0.24692	-0.957384	0.120883	0.339621	-0.292507	-1.21661	0.00716561	0.0374667	0.326813	1.44518	0.997945	1	0.1498	0.653457	0.0510766	0.145396	-0.302534	-1.30278	0.0138556	0.0655497	-0.3354	-1.41923
1300	REACTOME_INTERLEUKIN_37_SIGNALING	0.90358	0.985047	-0.243534	-0.658651	0.142885	0.374592	-0.463946	-1.30482	0.144546	0.327507	0.442169	1.29939	0.577671	0.755116	0.313499	0.91246	0.307443	0.49629	-0.385416	-1.11309	0.110799	0.282188	-0.472647	-1.36202
1301	REACTOME_EXTRA_NUCLEAR_ESTROGEN_SIGNALING	0.0120203	0.0471244	-0.435023	-1.54523	0.07921	0.270877	0.338419	1.31066	0.745225	0.89741	0.216551	0.866427	0.00738837	0.0543326	-0.433782	-1.58905	0.15534	0.318074	-0.309094	-1.20746	0.475866	0.714509	0.265587	0.988259
1302	REACTOME_ER_QUALITY_CONTROL_COMPARTMENT_ERQC	0.447742	0.623343	-0.359368	-1.00631	0.668072	0.864862	0.288367	0.859941	0.862239	0.978359	0.237446	0.725815	0.482419	0.674796	-0.343405	-0.981492	0.569085	0.745831	-0.306187	-0.920439	0.983477	1	0.186926	0.537408
1303	REACTOME_REGULATION_OF_EXPRESSION_OF_SLITS_AND_ROBOS	0.829885	0.933536	-0.206562	-0.830247	0.000227687	0.00710655	0.489611	2.17776	0.000128205	0.00773881	-0.42515	-1.71889	0.000144949	0.00465354	-0.41217	-1.72265	0.0670932	0.177435	0.293084	1.26099	0.000157431	0.00416658	0.512001	2.16249
1304	REACTOME_NOTCH3_ACTIVATION_AND_TRANSMISSION_OF_SIGNAL_TO_THE_NUCLEUS	0.330102	0.503549	-0.377439	-1.10043	0.182904	0.432533	0.396245	1.2321	0.958685	1	-0.209847	-0.615729	0.231603	0.44593	-0.399473	-1.18827	0.913197	1	-0.216126	-0.679881	0.841213	0.99747	0.249408	0.749546
1305	REACTOME_NOTCH3_INTRACELLULAR_DOMAIN_REGULATES_TRANSCRIPTION	0.0693924	0.168539	-0.500076	-1.43024	0.530625	0.768733	0.311814	0.949323	0.249929	0.470053	0.371943	1.15725	0.179622	0.384467	-0.427084	-1.24664	0.0748764	0.191571	-0.460527	-1.41548	0.667543	0.867423	-0.282033	-0.860773
1306	REACTOME_NOTCH4_INTRACELLULAR_DOMAIN_REGULATES_TRANSCRIPTION	0.0263594	0.0832316	-0.576023	-1.5793	0.546796	0.781689	0.322788	0.934251	0.089848	0.235628	0.467456	1.39403	0.119858	0.299749	-0.484521	-1.35153	0.0221863	0.0801127	-0.556653	-1.62871	0.280427	0.522619	-0.391867	-1.14097
1307	REACTOME_ESTROGEN_DEPENDENT_GENE_EXPRESSION	0.335215	0.509241	0.229782	1.04428	0.986368	1	-0.165942	-0.706823	0.650827	0.830878	-0.229742	-0.913363	0.878742	0.962978	0.188046	0.839324	0.818286	0.938008	0.200695	0.847808	0.949501	1	0.185234	0.768701
1308	REACTOME_BIOSYNTHESIS_OF_SPECIALIZED_PRORESOLVING_MEDIATORS_SPMS	0.180436	0.332695	-0.49407	-1.27426	0.607393	0.820845	-0.330589	-0.885122	0.341839	0.565795	0.387235	1.0866	0.130608	0.317831	-0.512005	-1.34001	0.197792	0.371784	-0.450935	-1.23791	0.385156	0.632702	-0.382775	-1.04617
1309	REACTOME_INTERLEUKIN_12_SIGNALING	0.0560504	0.143113	-0.429024	-1.41208	0.686828	0.878005	-0.248631	-0.869766	0.484039	0.69623	0.265327	0.978866	0.34906	0.562447	-0.316768	-1.06872	0.321546	0.51427	-0.301536	-1.08621	0.422738	0.668809	-0.284521	-1.01744
1310	REACTOME_INTERLEUKIN_1_SIGNALING	0.000137382	0.00208098	-0.522171	-1.96977	0.983594	1	-0.168913	-0.682986	0.000378788	0.00773881	0.530181	2.2802	0.00215418	0.0232596	-0.420241	-1.63904	0.000245218	0.00265461	-0.551799	-2.30495	0.000782881	0.00754385	-0.404974	-1.67195
1311	REACTOME_REGULATION_OF_MECP2_EXPRESSION_AND_ACTIVITY	0.401686	0.58031	-0.343398	-1.04107	0.992557	1	0.16297	0.530001	0.0957478	0.246366	0.398481	1.33287	0.332306	0.547136	-0.351316	-1.09241	0.138902	0.294551	-0.385046	-1.27173	0.303865	0.546261	-0.338165	-1.09997
1312	REACTOME_PEROXISOMAL_PROTEIN_IMPORT	0.108968	0.233836	0.323418	1.25832	0.400454	0.66654	-0.27973	-1.03017	0.982679	1	-0.179388	-0.622632	0.0942813	0.257736	0.335714	1.29119	0.729305	0.870829	0.235664	0.859112	0.875124	1	-0.206691	-0.778433
1313	REACTOME_BLOOD_GROUP_SYSTEMS_BIOSYNTHESIS	0.335	0.509166	-0.414276	-1.10514	0.0311292	0.157367	0.557467	1.56262	0.00589547	0.0321979	-0.633176	-1.68643	0.125	0.30912	-0.496418	-1.34515	0.443861	0.637345	0.368298	1.01386	0.0511344	0.162686	0.541282	1.46967
1314	REACTOME_SIGNALING_BY_NTRK3_TRKC	0.706643	0.843414	0.289711	0.823811	0.443143	0.702937	-0.368577	-1.00746	0.995839	1	-0.171855	-0.450608	0.451693	0.650262	0.352065	0.995568	0.881305	0.98312	0.254011	0.687969	0.909112	1	-0.237887	-0.66339
1315	REACTOME_INTERLEUKIN_RECEPTOR_SHC_SIGNALING	0.978498	1	-0.193841	-0.554393	0.510188	0.752344	-0.319832	-0.96031	0.609273	0.802473	0.289252	0.899974	0.447786	0.647397	0.321598	0.999062	0.927007	1	-0.213805	-0.657156	0.226577	0.455874	-0.389807	-1.1897
1316	REACTOME_NONSENSE_MEDIATED_DECAY_NMD	0.596386	0.753423	-0.242328	-0.931663	0.000223314	0.00710655	0.58036	2.46022	0.000133941	0.00773881	-0.500578	-1.93678	0.000152555	0.00465354	-0.480192	-1.9083	0.00116783	0.00764947	0.398747	1.63453	0.000160849	0.00416658	0.599153	2.41518
1317	REACTOME_TRAF6_MEDIATED_NF_KB_ACTIVATION	0.220068	0.381289	-0.421731	-1.20617	0.914969	1	-0.223385	-0.670723	0.0282725	0.102828	0.502438	1.56328	0.345238	0.559092	-0.373866	-1.0913	0.0409701	0.124746	-0.495586	-1.52324	0.102055	0.267669	-0.443645	-1.35402
1318	REACTOME_NEGATIVE_REGULATORS_OF_DDX58_IFIH1_SIGNALING	0.471248	0.643076	-0.318171	-0.988066	0.996887	1	0.149214	0.500142	0.125991	0.297668	0.368775	1.26833	0.476823	0.669474	-0.307891	-0.983417	0.0843346	0.208659	-0.398413	-1.35679	0.428537	0.673817	-0.302091	-1.01344
1319	REACTOME_TRIF_TICAM1_MEDIATED_TLR4_SIGNALING	0.000965384	0.0074249	-0.449338	-1.68788	0.418652	0.682012	-0.252494	-1.01614	0.000374532	0.00773881	0.481467	2.05818	0.127331	0.313255	-0.316633	-1.23187	0.000243902	0.00265461	-0.505578	-2.10584	0.000261301	0.00416658	-0.4224	-1.73284
1320	REACTOME_TRAF6_MEDIATED_INDUCTION_OF_TAK1_COMPLEX_WITHIN_TLR4_COMPLEX	0.0469664	0.126479	-0.578723	-1.5204	0.0708474	0.254672	-0.534269	-1.46035	0.00213106	0.0149085	0.68243	1.94832	0.660086	0.816596	-0.319722	-0.852406	0.000692521	0.00502624	-0.711069	-1.98694	0.00396178	0.025168	-0.661122	-1.84365
1321	REACTOME_CLASS_I_PEROXISOMAL_MEMBRANE_PROTEIN_IMPORT	0.489822	0.661246	0.319652	0.970309	0.178196	0.427036	-0.43358	-1.25246	0.895336	0.994818	0.23174	0.701324	0.240387	0.455937	0.390492	1.17232	0.865032	0.97275	0.248741	0.712148	0.563347	0.786247	-0.31436	-0.926557
1322	REACTOME_NEGATIVE_REGULATION_OF_NOTCH4_SIGNALING	0.321137	0.495089	-0.321948	-1.09024	0.824222	0.965046	0.216485	0.798743	0.641342	0.823367	0.23778	0.908226	0.321688	0.537214	-0.310479	-1.08581	0.379426	0.573989	-0.279915	-1.04211	0.993594	1	-0.16416	-0.606256
1323	REACTOME_PROTEIN_LOCALIZATION	0.999549	1	0.135033	0.623276	0.915125	1	-0.185465	-0.799338	1	1	-0.122328	-0.491899	0.935586	0.994713	0.177638	0.803787	1	1	0.127362	0.544962	0.987912	1	-0.164891	-0.724412
1324	REACTOME_INSERTION_OF_TAIL_ANCHORED_PROTEINS_INTO_THE_ENDOPLASMIC_RETICULUM_MEMBRANE	0.0188586	0.0655103	-0.561189	-1.58712	0.514477	0.755221	0.317443	0.95696	0.0161695	0.0689844	0.533441	1.64429	0.142032	0.333492	-0.449315	-1.29991	0.0123774	0.0514957	-0.548258	-1.66512	0.14696	0.339989	-0.426706	-1.28678
1325	REACTOME_ASSEMBLY_AND_CELL_SURFACE_PRESENTATION_OF_NMDA_RECEPTORS	0.0957379	0.214504	-0.439516	-1.34831	0.115906	0.333146	0.394873	1.30363	0.445646	0.663391	0.296806	1.00417	0.050888	0.178832	-0.46093	-1.4529	0.305511	0.494406	-0.326668	-1.09636	0.649018	0.852588	0.277872	0.882798
1326	REACTOME_AUTOPHAGY	0.018399	0.0644927	-0.38573	-1.45637	0.451015	0.710715	0.239211	0.996908	0.074717	0.207869	0.288471	1.24267	0.0237511	0.109805	-0.366404	-1.43236	0.00341797	0.0185063	-0.372328	-1.56093	0.99922	1	-0.149147	-0.616678
1327	REACTOME_FOXO_MEDIATED_TRANSCRIPTION	0.00445434	0.0223383	-0.480499	-1.65856	0.927328	1	-0.195151	-0.718687	0.00813273	0.0411545	0.410247	1.59101	0.145752	0.338316	-0.348935	-1.23934	0.00555153	0.0273499	-0.432183	-1.63745	0.0325223	0.120196	-0.381157	-1.4355
1328	REACTOME_FOXO_MEDIATED_TRANSCRIPTION_OF_CELL_DEATH_GENES	0.00350994	0.0188888	-0.678839	-1.78342	0.944388	1	0.218603	0.60514	0.00293021	0.0190492	0.674938	1.92693	0.109476	0.281995	-0.51436	-1.37133	0.00507849	0.0255227	-0.640253	-1.78906	0.0174784	0.0773913	-0.598249	-1.66832
1329	REACTOME_FOXO_MEDIATED_TRANSCRIPTION_OF_OXIDATIVE_STRESS_METABOLIC_AND_NEURONAL_GENES	0.670956	0.814858	-0.299029	-0.855234	0.393221	0.658861	-0.346187	-1.03944	0.384789	0.609603	0.33577	1.04471	0.912821	0.982346	0.220515	0.685042	0.384742	0.579244	-0.341001	-1.04811	0.0556883	0.172589	-0.478002	-1.45888
1330	REACTOME_MICROAUTOPHAGY	0.0610761	0.153147	-0.489131	-1.43931	0.326743	0.590662	0.347748	1.09571	0.0339229	0.118248	0.472943	1.51491	0.049357	0.174967	-0.490873	-1.47414	0.0204369	0.0760849	-0.506945	-1.61364	0.617498	0.827609	-0.285558	-0.900723
1331	REACTOME_TRANSCRIPTIONAL_REGULATION_OF_GRANULOPOIESIS	0.00890716	0.0374607	0.361735	1.50587	0.0207012	0.121502	-0.374651	-1.46582	0.975922	1	-0.1829	-0.67129	0.00952381	0.0624573	0.373456	1.52317	0.582122	0.757587	0.240751	0.936395	0.437324	0.680613	-0.25289	-1.00742
1332	REACTOME_NEGATIVE_REGULATION_OF_NMDA_RECEPTOR_MEDIATED_NEURONAL_TRANSMISSION	0.290657	0.466052	-0.436254	-1.14611	0.781504	0.937612	-0.280406	-0.766454	0.102025	0.256691	0.4857	1.38666	0.355887	0.568643	-0.406608	-1.08405	0.155125	0.317832	-0.462648	-1.29278	0.217665	0.442365	-0.433715	-1.20949
1333	REACTOME_FOXO_MEDIATED_TRANSCRIPTION_OF_CELL_CYCLE_GENES	0.0033428	0.0182764	-0.680377	-1.78746	0.233931	0.495573	0.432783	1.19804	0.0982952	0.250342	0.488389	1.39434	0.014537	0.0816082	-0.621363	-1.65661	0.0343952	0.110974	-0.55999	-1.56478	0.944535	1	-0.221384	-0.617368
1334	REACTOME_ACTIVATION_OF_AMPK_DOWNSTREAM_OF_NMDARS	0.0367623	0.105786	-0.545951	-1.52879	0.0339357	0.164679	0.515883	1.53842	0.93693	1	-0.227009	-0.636024	0.0151195	0.0828446	-0.578451	-1.65328	0.478974	0.669791	-0.327143	-0.983436	0.233046	0.462964	0.411924	1.18427
1335	REACTOME_LONG_TERM_POTENTIATION	0.167934	0.316488	-0.501241	-1.29275	0.553646	0.785347	-0.345043	-0.923822	0.101808	0.256497	0.493566	1.38497	0.605282	0.775686	-0.34123	-0.89306	0.148114	0.30773	-0.476718	-1.30869	0.186841	0.397552	-0.457981	-1.25172
1336	REACTOME_ESTROGEN_DEPENDENT_NUCLEAR_EVENTS_DOWNSTREAM_OF_ESR_MEMBRANE_SIGNALING	0.0465874	0.125919	-0.519925	-1.48701	0.079216	0.270877	0.460312	1.40142	0.934408	1	0.212181	0.660175	0.0192577	0.0953496	-0.54997	-1.60534	0.0986579	0.232544	-0.442501	-1.36008	0.600894	0.814867	0.30784	0.906148
1337	REACTOME_MYD88_CASCADE_INITIATED_ON_PLASMA_MEMBRANE	0.00168943	0.0109508	-0.458504	-1.68429	0.476182	0.727233	-0.251444	-0.98822	0.000715564	0.00779369	0.479311	1.99807	0.0484246	0.173611	-0.35955	-1.36816	0.00024564	0.00265461	-0.51667	-2.095	0.00102354	0.00892273	-0.429083	-1.71795
1338	REACTOME_NONSENSE_MEDIATED_DECAY_NMD_INDEPENDENT_OF_THE_EXON_JUNCTION_COMPLEX_EJC	0.4314	0.607997	-0.271376	-1.01448	0.000218055	0.00710655	0.617914	2.53708	0.000136295	0.00773881	-0.547344	-2.05838	0.000153917	0.00465354	-0.519503	-2.01189	0.000169924	0.00265461	0.448334	1.78159	0.000162522	0.00416658	0.640903	2.51138
1339	REACTOME_AMYLOID_FIBER_FORMATION	0.0370889	0.106482	0.319191	1.33963	0.068582	0.249986	-0.334157	-1.32064	0.841283	0.967014	-0.217113	-0.805282	0.0117351	0.071565	0.358972	1.48475	0.390132	0.584385	0.264179	1.03575	0.880457	1	-0.199032	-0.801258
1340	REACTOME_ANTIGEN_PROCESSING:_UBIQUITINATION_PROTEASOME_DEGRADATION	0.240909	0.406362	-0.259115	-1.10448	0.406902	0.672819	0.212935	1.01614	1	1	0.0941216	0.46038	0.147789	0.340818	-0.257692	-1.14738	0.779595	0.910463	-0.189454	-0.909077	1	1	0.0971864	0.438173
1341	REACTOME_ANTIGEN_PRESENTATION:_FOLDING_ASSEMBLY_AND_PEPTIDE_LOADING_OF_CLASS_I_MHC	0.597512	0.754199	-0.312178	-0.910164	0.895862	1	-0.226196	-0.693105	0.0455457	0.147139	0.463397	1.4718	0.786051	0.904148	-0.262074	-0.779564	0.0893907	0.216483	-0.435515	-1.37003	0.0220941	0.0915433	-0.511349	-1.59531
1342	REACTOME_ANTIGEN_ACTIVATES_B_CELL_RECEPTOR_BCR_LEADING_TO_GENERATION_OF_SECOND_MESSENGERS	0.840985	0.941238	-0.215773	-0.797224	0.505969	0.749639	0.24112	0.974291	1	1	0.111051	0.465661	0.618714	0.784032	-0.239599	-0.916752	1	1	-0.104512	-0.426986	0.985863	1	0.172735	0.668913
1343	GO_POSITIVE_REGULATION_OF_VIRAL_TRANSCRIPTION	0.787742	0.905984	-0.247725	-0.799928	0.176508	0.424394	0.347256	1.21166	0.843196	0.967123	-0.232378	-0.756491	0.49129	0.682272	-0.295034	-0.978952	0.997924	1	0.146709	0.498559	0.459303	0.701152	0.297322	0.998112
1344	GO_CARDIAC_CHAMBER_DEVELOPMENT	0.0232188	0.0759366	-0.359235	-1.39908	0.442286	0.702463	0.232547	0.999863	0.0587146	0.175585	-0.333386	-1.30642	0.0364897	0.144867	-0.33922	-1.3645	0.103374	0.240173	0.297109	1.23191	0.0240868	0.0977068	0.338158	1.38108
1345	GO_DNA_DEPENDENT_DNA_REPLICATION_MAINTENANCE_OF_FIDELITY	0.0580822	0.147701	0.392877	1.40288	0.758918	0.922736	-0.243874	-0.821633	0.245789	0.465229	-0.361535	-1.15994	0.288938	0.505986	0.316133	1.10373	0.132776	0.285289	0.38264	1.27767	0.988408	1	0.171898	0.568084
1346	GO_CIRCADIAN_RHYTHM	0.000128634	0.00208098	-0.425457	-1.70179	0.000226706	0.00710655	0.4087	1.81119	0.470611	0.685144	-0.247152	-0.995637	0.000145603	0.00465354	-0.470224	-1.95754	0.0528883	0.14937	-0.282862	-1.26451	0.0795241	0.222969	0.293149	1.23577
1347	GO_SPINAL_CORD_DEVELOPMENT	0.446268	0.621981	0.252327	0.999859	0.149418	0.387594	0.318593	1.21711	0.00857756	0.0427291	-0.447381	-1.57299	0.339274	0.554074	-0.296267	-1.06886	0.0148951	0.0596989	0.412578	1.53085	0.00431392	0.0267889	0.453393	1.66567
1348	GO_PLATELET_DERIVED_GROWTH_FACTOR_RECEPTOR_SIGNALING_PATHWAY	0.00362867	0.0194586	-0.495565	-1.67818	0.103448	0.315147	0.350666	1.29382	0.482115	0.694256	0.256511	0.979771	0.0163151	0.0865049	-0.442637	-1.548	0.00741627	0.0336981	-0.427383	-1.59114	0.596668	0.811585	0.260468	0.924989
1349	GO_CELLULAR_RESPONSE_TO_LIPOPROTEIN_PARTICLE_STIMULUS	0.0386356	0.109919	-0.504095	-1.49414	0.0459364	0.196814	-0.476489	-1.48259	0.000865551	0.00814074	0.647495	2.10354	0.447565	0.647283	-0.331942	-1.00557	0.000233699	0.00265461	-0.631416	-2.03227	0.000723415	0.00712949	-0.650911	-2.06372
1350	GO_POSITIVE_REGULATION_OF_EPITHELIAL_CELL_DIFFERENTIATION	0.0084785	0.036172	-0.495929	-1.6103	0.0127269	0.0893847	0.452596	1.5898	0.445833	0.663448	-0.308591	-1.01024	0.00822424	0.0573583	-0.487691	-1.62439	0.595815	0.769435	-0.258772	-0.918372	0.0660681	0.194227	0.407089	1.37608
1351	GO_POSITIVE_REGULATION_OF_KINASE_ACTIVITY	0.000108968	0.00208098	-0.38262	-1.6993	0.0657084	0.244412	0.230315	1.16577	0.000938967	0.00834453	0.281147	1.45314	0.000124378	0.00465354	-0.323529	-1.51194	0.000307503	0.00265461	-0.328258	-1.66453	0.00278455	0.0194531	-0.271514	-1.3551
1352	GO_POTASSIUM_ION_TRANSPORT	0.125016	0.258466	-0.305651	-1.21652	0.0809155	0.274262	-0.292181	-1.25195	0.292174	0.519133	-0.272048	-1.08887	0.595473	0.76919	-0.227361	-0.938618	0.647068	0.807893	0.216589	0.922578	0.0374695	0.13282	-0.297087	-1.29958
1353	GO_REGULATION_OF_T_CELL_RECEPTOR_SIGNALING_PATHWAY	0.0873128	0.199977	-0.437205	-1.36677	0.113327	0.329119	-0.397068	-1.31395	0.0157551	0.0676754	0.462675	1.59972	0.857594	0.950363	0.222009	0.761765	0.0288641	0.0978002	-0.441107	-1.50846	0.00659341	0.0369731	-0.508047	-1.71337
1354	GO_NEGATIVE_REGULATION_OF_EPITHELIAL_CELL_PROLIFERATION	0.000137306	0.00208098	-0.489086	-1.8466	0.038621	0.17806	0.324321	1.3516	0.301509	0.529352	0.247762	1.0673	0.00107263	0.0147012	-0.440811	-1.72323	0.0012207	0.00790236	-0.387388	-1.62407	0.508692	0.741228	0.246365	0.974141
1355	GO_MOVEMENT_IN_ENVIRONMENT_OF_OTHER_ORGANISM_INVOLVED_IN_SYMBIOTIC_INTERACTION	0.939021	1	-0.212032	-0.658457	0.954762	1	0.195999	0.656959	0.909656	1	-0.222529	-0.695655	0.815099	0.924244	-0.242377	-0.774164	0.908354	0.998257	0.216703	0.702043	0.73967	0.923352	0.256901	0.828694
1356	GO_REGULATION_OF_PROTEIN_TARGETING_TO_MITOCHONDRION	0.372747	0.550798	-0.327871	-1.05424	0.666603	0.86351	-0.255354	-0.871035	0.0503971	0.156867	0.393232	1.4109	0.852951	0.947933	-0.2282	-0.7539	0.0762872	0.194193	-0.384161	-1.34854	0.071082	0.205171	-0.39083	-1.36408
1357	GO_REGULATION_OF_ESTABLISHMENT_OF_PLANAR_POLARITY	0.770879	0.89282	-0.222451	-0.845797	0.645545	0.849579	0.218823	0.916973	0.35803	0.583001	-0.276091	-1.05437	0.523415	0.710601	-0.246392	-0.966806	0.663089	0.819091	0.223507	0.903777	0.827569	0.9877	0.208566	0.830394
1358	GO_FOREBRAIN_NEURON_DEVELOPMENT	0.101614	0.223782	-0.494625	-1.37233	0.151301	0.39081	0.438365	1.28869	0.270035	0.493791	-0.417741	-1.1578	0.060258	0.199275	-0.51808	-1.46271	0.514114	0.701192	0.335793	0.961379	0.100259	0.264448	0.478667	1.35974
1359	GO_POSITIVE_REGULATION_OF_PROTEIN_MATURATION	0.251658	0.420405	-0.432438	-1.18563	0.0931878	0.297758	0.478174	1.38399	0.0359291	0.122691	-0.552249	-1.51277	0.247195	0.463779	-0.424656	-1.18454	0.301498	0.490761	0.398265	1.12528	0.0107137	0.0541637	0.59301	1.66297
1360	GO_NEUROMUSCULAR_JUNCTION_DEVELOPMENT	0.760586	0.885142	-0.257247	-0.81243	0.08489	0.282591	0.394528	1.35198	0.0384213	0.129184	-0.463658	-1.47927	0.338467	0.553295	-0.333437	-1.08407	0.208937	0.38638	0.358831	1.18935	0.0170184	0.0762063	0.47348	1.55717
1361	GO_MITOTIC_CYTOKINESIS	0.858943	0.953749	-0.217994	-0.774331	0.991309	1	-0.161816	-0.613343	0.854025	0.972876	0.202935	0.81195	0.998876	1	-0.143768	-0.526656	0.84466	0.959278	-0.206253	-0.805716	0.548072	0.773625	-0.24632	-0.955764
1362	GO_NEGATIVE_REGULATION_OF_RESPONSE_TO_ENDOPLASMIC_RETICULUM_STRESS	0.017341	0.0614697	-0.488274	-1.56009	0.69389	0.881667	0.249093	0.862548	0.13431	0.311062	0.352822	1.25614	0.132682	0.320571	-0.389513	-1.27927	0.00637243	0.0301537	-0.473104	-1.6524	0.857622	1	-0.21895	-0.760889
1363	GO_SMAD_PROTEIN_SIGNAL_TRANSDUCTION	0.229154	0.392576	-0.34504	-1.16624	0.0360076	0.171676	0.392681	1.44263	0.333431	0.559799	-0.320416	-1.08849	0.115315	0.291915	-0.369358	-1.28718	0.717869	0.862622	-0.233167	-0.86435	0.0142785	0.0672481	0.434006	1.53649
1364	GO_CYTOPLASMIC_TRANSLATION	0.561907	0.721019	-0.253886	-0.943347	0.0006509	0.0135061	0.477975	1.9475	0.0277394	0.101462	-0.378883	-1.41272	0.0175872	0.0908249	-0.382499	-1.47308	0.343595	0.539212	0.268731	1.05786	0.000325945	0.00416658	0.466109	1.81348
1365	GO_MEIOTIC_CHROMOSOME_SEGREGATION	0.197584	0.354314	0.289657	1.14778	0.583096	0.803638	-0.249556	-0.932622	0.404432	0.625743	-0.2934	-1.03159	0.374935	0.587434	0.265281	1.04021	0.475796	0.66683	0.265997	0.986971	0.678779	0.873834	0.241445	0.887018
1366	GO_POSITIVE_REGULATION_OF_CALCIUM_ION_TRANSPORT	0.0389138	0.110585	-0.381637	-1.41004	0.143837	0.376379	-0.306422	-1.21103	0.266883	0.489757	0.260257	1.09132	0.134828	0.323411	-0.3233	-1.23701	0.173977	0.34167	-0.286036	-1.16861	0.0556133	0.172463	-0.330515	-1.33058
1367	GO_REGULATION_OF_DOUBLE_STRAND_BREAK_REPAIR	0.413441	0.590965	0.255751	1.01343	0.27004	0.534844	-0.297991	-1.11363	0.881773	0.989364	-0.2158	-0.758751	0.185379	0.392653	0.297546	1.16673	0.772004	0.904959	0.225063	0.835088	0.997736	1	-0.152284	-0.581291
1368	GO_RNA_DEPENDENT_DNA_BIOSYNTHETIC_PROCESS	0.0739425	0.177617	0.32124	1.29094	1	1	-0.101447	-0.384522	0.262093	0.485018	-0.31451	-1.12239	0.819386	0.927224	0.208862	0.82859	0.0644339	0.172303	0.355374	1.33636	0.284121	0.525608	0.296162	1.10203
1369	GO_REGULATION_OF_B_CELL_RECEPTOR_SIGNALING_PATHWAY	0.996282	1	-0.15731	-0.466266	0.0331763	0.163284	-0.490673	-1.52673	0.107617	0.266132	0.408332	1.32656	0.0992204	0.264763	0.41442	1.34025	0.533302	0.717945	-0.295161	-0.950003	0.0405112	0.140049	-0.469553	-1.48872
1370	GO_DENDRITE_DEVELOPMENT	0.123426	0.256296	-0.292037	-1.19997	0.646578	0.850493	-0.208931	-0.928748	0.578987	0.775374	-0.229568	-0.951648	0.234622	0.449752	-0.258361	-1.10695	0.112776	0.254981	-0.254748	-1.17042	0.24026	0.472009	-0.238288	-1.08607
1371	GO_MEMORY	0.0729269	0.175597	-0.360706	-1.32504	0.832757	0.970296	0.204837	0.822074	0.0922714	0.239624	-0.346796	-1.27898	0.25454	0.471578	-0.29618	-1.12703	0.2551	0.440644	0.286724	1.11942	0.101247	0.266078	0.327329	1.25974
1372	GO_ENDOTHELIAL_CELL_DEVELOPMENT	0.000151057	0.00208098	-0.575171	-1.94408	0.182775	0.432533	0.326018	1.19773	0.0129706	0.0580962	0.408307	1.55275	0.00164501	0.0192266	-0.501408	-1.74737	0.000238892	0.00265461	-0.531191	-1.96912	0.608298	0.820698	-0.250339	-0.919395
1373	GO_POSITIVE_REGULATION_OF_MYOTUBE_DIFFERENTIATION	0.902407	0.985047	-0.238373	-0.667499	0.292115	0.555095	-0.386825	-1.1302	0.242865	0.460985	0.383002	1.17074	0.595039	0.76919	0.29927	0.907438	0.513632	0.700914	-0.319059	-0.959133	0.104008	0.270646	-0.455132	-1.35676
1374	GO_MULTICELLULAR_ORGANISM_AGING	0.617461	0.770485	-0.309627	-0.894461	0.139766	0.370402	-0.428471	-1.2987	0.33087	0.55792	0.345061	1.08662	0.414901	0.619279	0.32499	1.02175	0.179361	0.348199	-0.395172	-1.22858	0.176739	0.382933	-0.401341	-1.2378
1375	GO_ATP_DEPENDENT_CHROMATIN_REMODELING	0.0151515	0.0557922	0.35957	1.46777	0.606369	0.819682	-0.240371	-0.923206	0.225315	0.439447	-0.318749	-1.15132	0.099431	0.265044	0.314956	1.26405	0.0667797	0.176977	0.349363	1.33342	0.998174	1	0.144602	0.544854
1376	GO_LIPID_MODIFICATION	0.194171	0.349771	-0.277961	-1.14394	0.848571	0.979351	-0.191067	-0.850736	0.237569	0.455171	0.228381	1.07713	0.420926	0.624192	-0.236522	-1.01484	0.083812	0.207774	-0.26002	-1.19867	0.222159	0.448997	-0.240194	-1.09606
1377	GO_ACYLGLYCEROL_HOMEOSTASIS	0.0120224	0.0471244	-0.59493	-1.65062	0.196692	0.453711	0.417101	1.22618	0.19577	0.400588	0.404575	1.22438	0.0519526	0.180222	-0.526979	-1.48783	0.0348408	0.111746	-0.523983	-1.55389	0.574116	0.792916	0.325288	0.924043
1378	GO_NEGATIVE_REGULATION_OF_PROTEIN_COMPLEX_ASSEMBLY	0.326517	0.499355	-0.280951	-1.07144	0.491709	0.740286	0.232935	0.97869	0.723298	0.885188	-0.22858	-0.87578	0.358672	0.571741	-0.267232	-1.05222	0.948502	1	-0.180376	-0.762363	0.991926	1	0.165689	0.661481
1379	GO_SINGLE_FERTILIZATION	0.871947	0.963527	-0.211493	-0.774351	0.597629	0.812892	0.23338	0.93294	0.0148921	0.0645198	-0.402347	-1.47671	0.71393	0.856825	-0.229313	-0.868655	0.0388645	0.120449	0.35757	1.39076	0.052917	0.16667	0.351737	1.34727
1380	GO_NEGATIVE_REGULATION_OF_MAP_KINASE_ACTIVITY	0.000147384	0.00208098	-0.526918	-1.84085	0.0441394	0.191894	0.366374	1.39464	0.0033036	0.0207447	0.430347	1.69501	0.00162707	0.0191219	-0.469371	-1.68738	0.000244379	0.00265461	-0.529494	-2.02928	0.0315394	0.117427	-0.375292	-1.42946
1381	GO_SYNAPTIC_VESICLE_LOCALIZATION	0.247178	0.414159	-0.28468	-1.11958	0.403208	0.668829	-0.241029	-1.02026	0.123494	0.293284	-0.308241	-1.21944	0.408779	0.615603	-0.251366	-1.02473	0.338882	0.534646	0.250691	1.05147	0.267483	0.508001	0.264034	1.09006
1382	GO_PHENOL_CONTAINING_COMPOUND_METABOLIC_PROCESS	0.117464	0.246597	-0.406333	-1.30653	0.457065	0.714314	0.286249	0.994675	0.19609	0.400588	0.329411	1.18192	0.133467	0.321678	-0.38626	-1.27608	0.16769	0.334638	-0.347714	-1.2206	0.48132	0.718222	-0.281691	-0.983159
1383	GO_REGULATION_OF_ANTIGEN_RECEPTOR_MEDIATED_SIGNALING_PATHWAY	0.229844	0.393504	-0.335627	-1.1585	0.012869	0.0899045	-0.424471	-1.56321	0.00325309	0.0204538	0.436553	1.69302	0.284389	0.500868	0.285913	1.09965	0.0323437	0.10593	-0.379576	-1.43814	0.00223436	0.0163831	-0.468568	-1.7647
1384	GO_ESTABLISHMENT_OF_SPINDLE_ORIENTATION	0.532881	0.69673	-0.32477	-0.955666	0.583163	0.803638	0.29116	0.917412	0.954982	1	-0.208233	-0.617322	0.414668	0.619279	-0.343609	-1.03189	0.995822	1	0.158576	0.48538	0.934051	1	0.217544	0.659948
1385	GO_METANEPHRIC_NEPHRON_MORPHOGENESIS	0.013	0.0494629	-0.626957	-1.6725	0.00467955	0.0477447	0.634966	1.77986	0.101338	0.255633	-0.512566	-1.36519	0.0184192	0.0934898	-0.599023	-1.62318	0.702306	0.850966	-0.291994	-0.827746	0.00977312	0.0502646	0.606755	1.64744
1386	GO_RESPONSE_TO_UV_C	0.579659	0.737774	-0.354558	-0.914441	0.828771	0.967805	-0.273151	-0.731337	0.432749	0.652496	0.361352	1.01397	0.774602	0.896242	-0.295904	-0.774435	0.205612	0.382339	-0.446594	-1.22599	0.702412	0.893107	-0.303986	-0.830833
1387	GO_CARBOHYDRATE_CATABOLIC_PROCESS	0.303448	0.478628	-0.269138	-1.08177	0.413369	0.677552	-0.234373	-1.01679	0.0263397	0.0988721	0.283313	1.30308	0.671112	0.824748	-0.217074	-0.907253	0.0757808	0.193212	-0.272717	-1.22375	0.0389041	0.136273	-0.293199	-1.29804
1388	GO_LABYRINTHINE_LAYER_DEVELOPMENT	0.000472292	0.00456396	-0.606211	-1.9238	0.532796	0.770769	-0.281271	-0.947626	0.00303674	0.0194336	0.522859	1.84791	0.0600844	0.198963	-0.434413	-1.41839	0.000469153	0.00375499	-0.558447	-1.94327	0.0193424	0.0830846	-0.454594	-1.563
1389	GO_CERAMIDE_CATABOLIC_PROCESS	0.165862	0.31358	-0.473386	-1.2803	0.374356	0.641352	-0.378751	-1.06522	0.0059108	0.0322466	0.614252	1.80508	0.329959	0.54516	-0.399564	-1.10074	0.000693481	0.00502624	-0.673485	-1.94503	0.0271155	0.105484	-0.551036	-1.58791
1390	GO_EXCRETION	0.0327404	0.0973888	-0.472485	-1.49219	0.277392	0.541891	-0.33624	-1.12435	0.213402	0.423245	0.332162	1.16609	0.443899	0.643928	-0.310081	-1.00814	0.0856541	0.210886	-0.388555	-1.34474	0.127969	0.309313	-0.373755	-1.27535
1391	GO_DIGESTION	0.601816	0.757278	-0.257929	-0.924623	0.0608108	0.232784	-0.352317	-1.35163	0.104696	0.26109	0.304467	1.23311	0.755644	0.884431	-0.228356	-0.844328	0.283981	0.471194	-0.276089	-1.09281	0.0322094	0.119391	-0.360417	-1.41058
1392	GO_POSITIVE_REGULATION_OF_SYNAPTIC_TRANSMISSION_GLUTAMATERGIC	0.000484966	0.0046113	-0.632591	-1.875	0.111858	0.32674	0.418137	1.3306	0.0462056	0.148603	-0.492818	-1.46962	0.00242676	0.0251683	-0.583966	-1.76903	0.200047	0.374901	-0.375314	-1.20798	0.0794193	0.222799	0.452937	1.38606
1393	GO_POSITIVE_REGULATION_OF_MITOTIC_NUCLEAR_DIVISION	0.000307125	0.00337032	-0.613697	-2.01991	0.0715478	0.255844	0.38203	1.36232	0.262431	0.485126	0.303352	1.11915	0.000167898	0.00465354	-0.566788	-1.91224	0.00542197	0.0269491	-0.461163	-1.66123	0.527064	0.75607	0.280559	0.961999
1394	GO_HINDBRAIN_DEVELOPMENT	0.00896921	0.0376587	-0.386918	-1.48756	0.356988	0.622193	-0.253481	-1.04744	0.109227	0.269056	0.271989	1.19357	0.0762777	0.228542	-0.323114	-1.28407	0.0349301	0.111839	-0.315711	-1.34933	0.296928	0.539894	0.267702	1.0791
1395	GO_CHROMOSOME_SEGREGATION	0.97012	1	0.16851	0.834653	0.889671	1	-0.182746	-0.846637	1	1	-0.124659	-0.536328	0.858578	0.950844	0.180729	0.884288	0.99953	1	0.14693	0.674205	1	1	-0.107137	-0.507884
1396	GO_NEGATIVE_REGULATION_OF_CYCLIN_DEPENDENT_PROTEIN_KINASE_ACTIVITY	0.263334	0.435285	-0.383265	-1.15373	0.737624	0.910823	0.257329	0.830577	0.242477	0.460596	0.34693	1.14965	0.208069	0.4215	-0.393316	-1.21185	0.0931475	0.222898	-0.410472	-1.342	0.817305	0.98186	-0.241615	-0.777786
1397	GO_HEMATOPOIETIC_PROGENITOR_CELL_DIFFERENTIATION	0.203435	0.361326	0.240178	1.10755	0.896465	1	-0.189499	-0.813496	0.00414992	0.0246447	-0.376137	-1.50844	0.388678	0.598974	0.227448	1.02532	0.00734934	0.0334242	0.345425	1.47499	0.233365	0.46323	0.264425	1.10925
1398	GO_CYTOKINE_METABOLIC_PROCESS	0.000137306	0.00208098	-0.551767	-2.08325	0.000184536	0.00710655	-0.489819	-1.98304	0.000377358	0.00773881	0.605795	2.60963	0.207631	0.420783	-0.295147	-1.1538	0.000244141	0.00265461	-0.615472	-2.58028	0.000259943	0.00416658	-0.61547	-2.54479
1399	GO_NEGATIVE_REGULATION_OF_ERK1_AND_ERK2_CASCADE	0.00265174	0.0153313	-0.491864	-1.71402	0.239645	0.50365	0.29775	1.13039	0.00363997	0.0222719	0.42841	1.6806	0.0371151	0.146423	-0.398893	-1.43098	0.000488878	0.00375499	-0.481482	-1.83926	0.00948814	0.0492522	-0.41015	-1.55872
1400	GO_STEROID_BIOSYNTHETIC_PROCESS	0.148605	0.290623	-0.301459	-1.19554	0.737534	0.910823	-0.207172	-0.885255	0.0894806	0.235181	0.262511	1.18715	0.19888	0.409817	-0.277984	-1.1444	0.122459	0.270638	-0.2681	-1.18255	0.241026	0.47247	-0.251755	-1.0972
1401	GO_REGULATION_OF_PROTEIN_TYROSINE_KINASE_ACTIVITY	0.0100781	0.0412336	-0.429707	-1.56141	0.396425	0.662025	0.259835	1.02686	0.116837	0.280521	0.297137	1.21782	0.0655609	0.210313	-0.356854	-1.33868	0.00734574	0.0334242	-0.389024	-1.55711	0.164946	0.366616	-0.299838	-1.18765
1402	GO_DNA_TEMPLATED_TRANSCRIPTION_ELONGATION	0.733358	0.864621	0.205845	0.894142	0.636623	0.841581	0.219824	0.919726	0.113529	0.275205	-0.325217	-1.24033	0.993092	1	-0.165368	-0.648287	0.188853	0.360096	0.28657	1.15665	0.0469809	0.153583	0.334549	1.33025
1403	GO_ENDOPLASMIC_RETICULUM_TO_CYTOSOL_TRANSPORT	0.46615	0.639908	-0.340007	-1.0005	0.797391	0.94775	0.247747	0.780623	0.996795	1	-0.163087	-0.483484	0.461418	0.658047	-0.333095	-1.00031	0.702607	0.850966	-0.266998	-0.849871	0.98001	1	0.186194	0.564845
1404	GO_NEGATIVE_REGULATION_OF_REPRODUCTIVE_PROCESS	0.244649	0.411155	-0.363918	-1.16276	0.175395	0.422932	0.35233	1.22004	0.0407374	0.134279	-0.451172	-1.45474	0.192962	0.402404	-0.366926	-1.20509	0.099046	0.233022	0.395043	1.32917	0.0749571	0.213375	0.413055	1.37048
1405	GO_G_PROTEIN_COUPLED_PURINERGIC_RECEPTOR_SIGNALING_PATHWAY	0.171118	0.320925	-0.452442	-1.26694	0.000597372	0.0130012	-0.650815	-1.90151	0.00137212	0.0107337	0.62967	1.92475	0.0350023	0.141757	0.513657	1.5575	0.00231054	0.013374	-0.606958	-1.8246	0.00023855	0.00416658	-0.705402	-2.10282
1406	GO_MEMBRANE_DEPOLARIZATION	0.0448992	0.122593	-0.402481	-1.41077	0.165846	0.410131	-0.319921	-1.19853	0.309042	0.536334	-0.309092	-1.09039	0.171475	0.373061	-0.331817	-1.20159	0.179356	0.348199	-0.305118	-1.17753	0.142532	0.33377	-0.316866	-1.21227
1407	GO_ATTACHMENT_OF_SPINDLE_MICROTUBULES_TO_KINETOCHORE	0.621207	0.77286	-0.297407	-0.895277	0.647483	0.851239	0.273809	0.883768	0.996334	1	-0.162313	-0.489922	0.55073	0.733431	-0.305194	-0.940342	0.61928	0.786266	-0.275681	-0.901311	0.996241	1	0.155306	0.483171
1408	GO_REGULATION_OF_LYASE_ACTIVITY	0.152758	0.295713	-0.426254	-1.27353	0.32361	0.588213	-0.348135	-1.09392	0.496413	0.706753	0.29483	0.968898	0.712855	0.856825	0.259217	0.843155	0.140298	0.296138	-0.392665	-1.27337	0.157653	0.357205	-0.394249	-1.25739
1409	GO_NEGATIVE_REGULATION_OF_TRANSMEMBRANE_TRANSPORT	0.000140509	0.00208098	-0.512351	-1.88676	0.0875627	0.287789	-0.32762	-1.28949	0.000359583	0.00773881	0.531575	2.22016	0.133219	0.321347	-0.324082	-1.23552	0.000245218	0.00265461	-0.560737	-2.28133	0.000256542	0.00416658	-0.480787	-1.92856
1410	GO_REGULATION_OF_DNA_RECOMBINATION	0.760355	0.885142	-0.229248	-0.840582	0.355929	0.620778	-0.268256	-1.05105	0.647353	0.828341	0.221275	0.920395	0.640796	0.803992	0.224699	0.919226	0.340431	0.536288	-0.260911	-1.05661	0.640581	0.845381	-0.228991	-0.915657
1411	GO_REGULATION_OF_LEUKOCYTE_PROLIFERATION	0.000124657	0.00208098	-0.465235	-1.90863	0.020815	0.121885	-0.306211	-1.35918	0.000493097	0.00773881	0.430595	2.02172	0.0214115	0.101508	-0.317601	-1.35976	0.000262467	0.00265461	-0.479349	-2.19687	0.000282646	0.00416658	-0.421779	-1.91721
1412	GO_RESPONSE_TO_ETHANOL	0.00165221	0.010765	-0.441419	-1.66197	0.0373444	0.1749	0.32748	1.35867	0.273957	0.498554	0.252363	1.08384	0.0027582	0.0273644	-0.418502	-1.63135	0.0242054	0.0855007	-0.337238	-1.40808	0.27015	0.51008	-0.265186	-1.09141
1413	GO_SULFUR_COMPOUND_METABOLIC_PROCESS	0.492685	0.663686	-0.245903	-0.985268	0.880086	0.995689	-0.191053	-0.824876	0.679928	0.852475	0.202403	0.928435	0.597263	0.770143	-0.225528	-0.939832	0.696814	0.847403	-0.204299	-0.915148	0.411072	0.658279	-0.229797	-1.01436
1414	GO_REGULATION_OF_CELL_CYCLE_CHECKPOINT	0.999731	1	0.123312	0.416947	0.910429	1	0.213266	0.69882	0.754178	0.904295	-0.263878	-0.809796	0.984263	1	-0.178768	-0.559684	0.981941	1	0.181799	0.576357	0.701724	0.892459	0.269641	0.850089
1415	GO_NEGATIVE_REGULATION_OF_TRANSCRIPTION_REGULATORY_REGION_DNA_BINDING	0.0148755	0.0550579	-0.631755	-1.65972	0.16482	0.408798	0.462855	1.28128	0.799616	0.936672	-0.2889	-0.757506	0.0319454	0.133682	-0.587726	-1.56693	0.271699	0.458606	-0.412491	-1.15262	0.59044	0.80726	0.341767	0.9117
1416	GO_POSITIVE_REGULATION_OF_DNA_REPLICATION	0.943465	1	-0.208966	-0.65676	0.503326	0.749179	0.28431	0.967655	0.142258	0.324161	-0.401007	-1.27161	0.708721	0.85468	-0.259914	-0.840862	0.281944	0.469383	0.340991	1.12385	0.283384	0.525211	0.342491	1.12049
1417	GO_NEGATIVE_REGULATION_OF_NEURON_APOPTOTIC_PROCESS	0.000805369	0.00650242	-0.434255	-1.66666	0.0922242	0.296036	-0.305153	-1.2581	0.039093	0.130483	0.300476	1.3155	0.0408911	0.155058	-0.342701	-1.35957	0.002003	0.0118531	-0.372377	-1.58621	0.0126382	0.0610916	-0.344934	-1.44943
1418	GO_POSITIVE_REGULATION_OF_REPRODUCTIVE_PROCESS	0.273499	0.446221	-0.326339	-1.12345	0.150265	0.389002	0.327003	1.22442	0.00523104	0.0296642	-0.474883	-1.63831	0.260685	0.47749	-0.317983	-1.12806	0.0875788	0.21361	0.362668	1.31713	0.0199731	0.0852634	0.414628	1.49226
1419	GO_POSITIVE_REGULATION_OF_LYMPHOCYTE_APOPTOTIC_PROCESS	0.0157121	0.0572272	-0.643442	-1.6595	0.51691	0.757126	0.351541	0.95809	0.0252525	0.0964466	0.57567	1.61535	0.0888205	0.249444	-0.539721	-1.41255	0.0110396	0.0470186	-0.62802	-1.72405	0.0105362	0.0534244	-0.631729	-1.7266
1420	GO_NUCLEOTIDE_PHOSPHORYLATION	0.997498	1	0.152341	0.447914	0.298224	0.561613	0.396115	1.12995	0.142357	0.324161	-0.48217	-1.30124	0.546972	0.730555	-0.338957	-0.933773	0.14024	0.296138	0.469805	1.30948	0.178197	0.384362	0.452478	1.24844
1421	GO_POSITIVE_REGULATION_OF_GENE_EXPRESSION_EPIGENETIC	0.981646	1	0.170306	0.654688	0.966037	1	-0.183801	-0.666606	0.750473	0.901339	-0.243785	-0.834667	0.987611	1	-0.175667	-0.616047	0.790781	0.919896	0.228069	0.819359	0.937805	1	0.198148	0.706092
1422	GO_GLUTAMATE_SECRETION	0.100509	0.222126	-0.436755	-1.33984	0.267243	0.531948	-0.350446	-1.13824	0.43541	0.654938	-0.329476	-1.01831	0.136441	0.325569	-0.407868	-1.28564	0.426793	0.620991	-0.300744	-1.00936	0.405594	0.652792	-0.312035	-1.03298
1423	GO_POSITIVE_REGULATION_OF_PROTEIN_BINDING	0.00418293	0.021273	-0.429694	-1.59659	0.580753	0.803186	-0.236398	-0.938733	0.00181422	0.0130365	0.385995	1.62918	0.0512188	0.179084	-0.352234	-1.35652	0.00168472	0.0102966	-0.398773	-1.64122	0.0178479	0.0785542	-0.356208	-1.44439
1424	GO_LENS_FIBER_CELL_DIFFERENTIATION	0.259008	0.430112	-0.39943	-1.16455	0.46532	0.71995	-0.321956	-0.986533	0.39871	0.620901	-0.356474	-1.04596	0.3405	0.554735	-0.366065	-1.0889	0.42884	0.623069	-0.322916	-1.01582	0.938678	1	0.216657	0.651118
1425	GO_SENSORY_PERCEPTION	0.00341725	0.0185224	-0.327887	-1.42081	0.0457317	0.196104	-0.259453	-1.22745	0.0472322	0.150556	-0.283554	-1.2412	0.0462903	0.16904	-0.271347	-1.23327	0.036877	0.115932	-0.25038	-1.22799	0.129417	0.311766	0.248029	1.14368
1426	GO_HEPATICOBILIARY_SYSTEM_DEVELOPMENT	0.00173356	0.0111793	-0.416385	-1.60577	0.725045	0.903163	0.208479	0.886302	0.00548804	0.0305702	0.350045	1.54157	0.0193421	0.0954765	-0.357094	-1.42218	0.000496648	0.00377362	-0.404037	-1.733	0.0413793	0.141302	-0.314339	-1.32386
1427	GO_FATTY_ACID_CATABOLIC_PROCESS	0.553796	0.713439	0.22395	0.955752	0.00978582	0.0759992	-0.376878	-1.50916	0.813133	0.947212	0.201847	0.855719	0.0467903	0.169809	0.316464	1.32495	0.891183	0.989766	-0.192863	-0.798684	0.0698883	0.202912	-0.315427	-1.2889
1428	GO_REGULATION_OF_VESICLE_FUSION	0.827318	0.931819	0.24127	0.765167	0.428655	0.68948	-0.334767	-1.01468	0.549198	0.751487	-0.323745	-0.939382	0.596275	0.769634	0.288085	0.905727	0.848295	0.961452	0.246314	0.73985	0.701303	0.892148	0.282419	0.841363
1429	GO_REGULATION_OF_LIPID_STORAGE	0.000629723	0.00546122	-0.596902	-1.89425	0.330073	0.592106	-0.321468	-1.08305	0.000911023	0.00827157	0.582119	2.05735	0.0118143	0.0717707	-0.492375	-1.60764	0.000234577	0.00265461	-0.636945	-2.21643	0.00362669	0.0234476	-0.524885	-1.80468
1430	GO_CARBOHYDRATE_TRANSPORT	0.00199389	0.0124124	-0.411799	-1.59113	0.103734	0.315147	-0.298018	-1.23739	0.00514037	0.0292159	0.351057	1.5481	0.111398	0.284432	-0.309333	-1.23405	0.000498132	0.00377919	-0.411454	-1.76819	0.00345469	0.0227152	-0.366121	-1.54491
1431	GO_REGULATION_OF_CELLULAR_RESPONSE_TO_GROWTH_FACTOR_STIMULUS	0.00012282	0.00208098	-0.436688	-1.80931	0.000229148	0.00710655	0.363565	1.68399	0.296365	0.523426	-0.257815	-1.07803	0.000139431	0.00465354	-0.455469	-1.97077	0.0222455	0.0802689	-0.280861	-1.30705	0.0237694	0.096575	0.302181	1.32551
1432	GO_EMBRYONIC_HEMOPOIESIS	0.0785809	0.185395	-0.519222	-1.42357	0.00323428	0.0386424	0.634473	1.83637	0.468819	0.684517	-0.366139	-1.00296	0.00801425	0.0566175	-0.618949	-1.7265	0.540328	0.721805	-0.32186	-0.941728	0.0222913	0.092057	0.561982	1.57596
1433	GO_ANTIGEN_PROCESSING_AND_PRESENTATION_OF_PEPTIDE_OR_POLYSACCHARIDE_ANTIGEN_VIA_MHC_CLASS_II	0.474141	0.646498	-0.263842	-0.99109	0.218098	0.477964	-0.283089	-1.13927	0.0464419	0.149005	0.302571	1.29344	0.957658	1	-0.184079	-0.716166	0.107317	0.246374	-0.296447	-1.23476	0.00888424	0.0466957	-0.364428	-1.49502
1434	GO_RESPONSE_TO_IONIZING_RADIATION	0.475785	0.647511	-0.25176	-0.992492	0.424031	0.685651	-0.237267	-1.00969	0.994418	1	0.158064	0.710423	0.47204	0.665274	-0.242788	-0.992976	0.56371	0.741686	-0.218553	-0.959097	0.828502	0.987995	-0.197926	-0.855836
1435	GO_SECONDARY_METABOLITE_BIOSYNTHETIC_PROCESS	0.0666996	0.164216	-0.520687	-1.44464	0.00786766	0.0671551	0.584291	1.71768	0.977985	1	-0.198983	-0.551496	0.0173175	0.0898013	-0.577449	-1.63033	0.249423	0.434334	-0.394915	-1.17114	0.35082	0.598177	0.38045	1.08074
1436	GO_PROTEIN_LOCALIZATION_TO_CYTOSKELETON	0.986103	1	0.163313	0.622752	0.990945	1	0.159617	0.586401	0.85353	0.972653	-0.225449	-0.765874	0.993749	1	-0.164498	-0.573262	0.831499	0.950123	0.221735	0.790756	0.83017	0.989664	0.222507	0.787732
1437	GO_NUCLEAR_ENVELOPE_REASSEMBLY	0.950541	1	-0.219656	-0.594072	0.654182	0.855183	-0.306102	-0.860893	0.551316	0.753361	0.317771	0.933821	0.771677	0.895438	0.269923	0.785627	0.680536	0.833682	-0.293009	-0.846214	0.501403	0.734436	-0.332619	-0.958504
1438	GO_INTRINSIC_APOPTOTIC_SIGNALING_PATHWAY_IN_RESPONSE_TO_DNA_DAMAGE_BY_P53_CLASS_MEDIATOR	0.270935	0.443895	0.30139	1.10863	0.74529	0.914567	-0.239785	-0.834411	0.727286	0.888572	-0.254532	-0.8401	0.668725	0.823021	0.243279	0.878683	0.62874	0.794558	0.261946	0.90345	0.996109	1	0.157326	0.537502
1439	GO_REGULATION_OF_AUTOPHAGY	0.00699301	0.0317176	-0.327954	-1.4023	0.891215	1	-0.182676	-0.850207	0.00365186	0.0222923	0.281861	1.38805	0.048519	0.173825	-0.278689	-1.2468	0.000838223	0.00575206	-0.310622	-1.49925	0.0314888	0.117402	-0.263678	-1.25521
1440	GO_PHOSPHOLIPID_METABOLIC_PROCESS	0.11654	0.245484	-0.290094	-1.20108	0.612589	0.823883	-0.210446	-0.942999	0.0762887	0.211337	0.248676	1.18048	0.861453	0.952368	-0.19416	-0.839365	0.113375	0.255952	-0.249598	-1.16068	0.0745501	0.21294	-0.26332	-1.20971
1441	GO_AMMONIUM_ION_METABOLIC_PROCESS	0.291952	0.467245	-0.347635	-1.11779	0.592621	0.808924	-0.267828	-0.913583	0.204643	0.411741	0.326582	1.17177	0.925721	0.990595	-0.20894	-0.690272	0.282003	0.469383	-0.317698	-1.11523	0.176613	0.382916	-0.34773	-1.21365
1442	GO_REGULATION_OF_INTERLEUKIN_4_PRODUCTION	0.00113159	0.00837042	-0.622479	-1.84503	0.791716	0.944066	-0.251369	-0.782135	0.000865551	0.00814074	0.638422	2.07406	0.08355	0.242783	-0.457487	-1.38588	0.000233699	0.00265461	-0.660249	-2.12507	0.00651073	0.0367141	-0.545134	-1.72835
1443	GO_NCRNA_CATABOLIC_PROCESS	0.883596	0.971687	-0.24158	-0.697882	0.961823	1	0.196832	0.605193	0.984886	1	-0.186453	-0.541015	0.874014	0.961297	-0.240166	-0.708592	0.865773	0.973366	-0.234283	-0.728382	0.924211	1	0.22519	0.67087
1444	GO_REGULATION_OF_FAT_CELL_DIFFERENTIATION	0.000137043	0.00208098	-0.571802	-2.16317	0.0104895	0.0798218	0.354738	1.48073	0.0060629	0.032898	0.349711	1.50729	0.000153704	0.00465354	-0.497035	-1.94348	0.000245278	0.00265461	-0.49052	-2.06028	0.14683	0.339877	-0.285639	-1.18483
1445	GO_GLUTAMINE_FAMILY_AMINO_ACID_BIOSYNTHETIC_PROCESS	0.843497	0.943411	0.256755	0.717566	0.534266	0.771564	-0.350134	-0.937452	0.955609	1	0.208917	0.58623	0.396513	0.605813	0.374848	1.04153	0.985051	1	-0.185157	-0.508296	0.396628	0.644003	-0.379218	-1.03645
1446	GO_REGULATION_OF_CELL_MATURATION	0.837451	0.939633	-0.262224	-0.727535	0.753023	0.918454	-0.27679	-0.799548	0.710801	0.875663	-0.299374	-0.829736	0.759153	0.887207	0.266452	0.799934	0.626676	0.792708	0.308421	0.883012	0.654357	0.856917	0.307443	0.873349
1447	GO_NEGATIVE_REGULATION_OF_CELL_DEVELOPMENT	0.000119133	0.00208098	-0.389261	-1.64469	0.00472813	0.0481395	0.296055	1.3994	0.0119927	0.0547897	-0.320858	-1.36658	0.000544292	0.00906397	-0.351786	-1.55284	0.0452697	0.133396	-0.258375	-1.22809	0.0110472	0.0553461	0.304889	1.36043
1448	GO_MAMMARY_GLAND_MORPHOGENESIS	0.0778003	0.183985	-0.427867	-1.36708	0.0014547	0.0221061	0.527742	1.82744	0.415849	0.636149	-0.320239	-1.03257	0.0119549	0.0724494	-0.488139	-1.60319	0.558178	0.737493	-0.268175	-0.936647	0.0250429	0.100371	0.451749	1.49886
1449	GO_CELLULAR_PROTEIN_COMPLEX_DISASSEMBLY	0.0221998	0.0734155	0.272253	1.30061	0.252656	0.517702	-0.245091	-1.08888	0.558827	0.758883	-0.231706	-0.95894	0.0990776	0.264522	0.253629	1.18305	0.0570828	0.158109	0.286151	1.26016	1	1	-0.107654	-0.490351
1450	GO_BODY_MORPHOGENESIS	0.150184	0.292752	-0.38165	-1.25615	0.2136	0.473795	0.327559	1.16807	0.0986062	0.250702	-0.397835	-1.31802	0.0779046	0.231249	-0.40415	-1.36353	0.284028	0.471194	0.321089	1.11213	0.32341	0.567604	0.317256	1.08783
1451	GO_SOMATIC_STEM_CELL_POPULATION_MAINTENANCE	0.606265	0.76071	-0.267434	-0.913278	0.337969	0.601753	0.286307	1.06485	0.00888565	0.0439477	-0.462716	-1.58766	0.22129	0.435415	-0.330581	-1.16419	0.103601	0.240466	0.359473	1.29623	0.0951183	0.255035	0.362877	1.29761
1452	GO_CYTOPLASMIC_MICROTUBULE_ORGANIZATION	0.950889	1	-0.197422	-0.660361	0.846405	0.978579	-0.218757	-0.778648	0.84222	0.967123	0.211625	0.795368	0.998992	1	0.146929	0.542883	0.918143	1	-0.199506	-0.731119	0.82106	0.984255	-0.220612	-0.80229
1453	GO_PROTEIN_ACTIVATION_CASCADE	0.669397	0.813694	-0.322968	-0.84849	0.167238	0.41276	0.461847	1.27849	0.0480154	0.152501	-0.564462	-1.48004	0.255205	0.472146	-0.443342	-1.18199	0.114991	0.258265	0.501431	1.35808	0.0570828	0.175828	0.545732	1.4558
1454	GO_POSITIVE_REGULATION_OF_PHOSPHOLIPASE_ACTIVITY	0.466554	0.639908	-0.30263	-0.99151	0.101115	0.311647	-0.37595	-1.30824	0.0254928	0.0969918	-0.456902	-1.50803	0.118083	0.297127	0.353672	1.2774	0.0890745	0.216133	0.385328	1.32899	0.0307901	0.115664	0.430734	1.47159
1455	GO_NEGATIVE_REGULATION_OF_PEPTIDYL_TYROSINE_PHOSPHORYLATION	0.019656	0.0675533	-0.465209	-1.53118	0.692588	0.881285	-0.247671	-0.86641	0.00460405	0.0269884	0.476558	1.75816	0.136333	0.325569	-0.374319	-1.26289	0.000471476	0.00375499	-0.526016	-1.89485	0.0359413	0.128307	-0.405049	-1.44845
1456	GO_REGULATION_OF_COLLATERAL_SPROUTING	0.290252	0.46555	-0.444892	-1.14742	0.412247	0.676764	0.37945	1.03415	0.441026	0.661407	-0.397926	-1.02595	0.306078	0.523131	-0.432171	-1.13107	0.664673	0.820442	-0.310752	-0.853079	0.356308	0.603647	0.414283	1.08735
1457	GO_ESTABLISHMENT_OR_MAINTENANCE_OF_MONOPOLAR_CELL_POLARITY	0.390793	0.569105	0.3519	1.03466	0.979217	1	0.188164	0.536753	0.228503	0.44343	-0.446367	-1.20462	0.760924	0.888452	0.27255	0.793273	0.204193	0.380123	0.440713	1.22839	0.438155	0.681274	0.370222	1.02149
1458	GO_NEURON_RECOGNITION	0.0672683	0.164732	0.394963	1.37835	0.0228188	0.129017	-0.474948	-1.57167	0.0961133	0.246784	-0.422803	-1.33294	0.0884569	0.249016	0.390242	1.33901	0.0443393	0.131812	0.445188	1.45555	0.47249	0.712418	0.304858	0.991123
1459	GO_NUCLEOSIDE_DIPHOSPHATE_METABOLIC_PROCESS	0.991345	1	0.165134	0.533642	0.742152	0.912944	0.258768	0.815348	0.289638	0.517175	-0.380709	-1.12864	0.899896	0.974387	-0.230631	-0.692604	0.247171	0.43256	0.380392	1.16433	0.302922	0.545308	0.367085	1.1136
1460	GO_MICROTUBULE_POLYMERIZATION_OR_DEPOLYMERIZATION	0.764706	0.887262	0.204302	0.873452	0.204345	0.463292	-0.285695	-1.14742	1	1	0.139345	0.592426	0.255222	0.472146	0.262191	1.10015	0.991655	1	0.163296	0.649517	0.629062	0.83549	-0.225325	-0.922214
1461	GO_RESPONSE_TO_AMMONIUM_ION	0.620908	0.772678	-0.247879	-0.91283	0.110429	0.32552	-0.318723	-1.25448	0.3621	0.586706	0.24925	1.04101	0.713365	0.856825	0.215187	0.885193	0.425944	0.620115	-0.248897	-1.01263	0.0815803	0.226587	-0.320386	-1.28515
1462	GO_NEGATIVE_REGULATION_OF_PROTEOLYSIS	0.000477669	0.00456396	-0.369965	-1.56121	0.0227352	0.129017	-0.286575	-1.31163	0.000563063	0.00773881	0.319553	1.54855	0.127357	0.313255	-0.265542	-1.17023	0.000271665	0.00265461	-0.35931	-1.70469	0.000592242	0.00613594	-0.329888	-1.54721
1463	GO_PINOCYTOSIS	0.994529	1	-0.166398	-0.456217	0.870427	0.991226	0.244755	0.7084	0.836182	0.962911	-0.267521	-0.732816	0.937133	0.995308	-0.223502	-0.623438	0.979383	1	0.194123	0.548486	0.883359	1	0.248945	0.698114
1464	GO_REGULATION_OF_EPITHELIAL_CELL_APOPTOTIC_PROCESS	0.000145264	0.00208098	-0.614262	-2.17047	0.578558	0.801172	0.242687	0.934685	0.000675676	0.00779369	0.494078	1.9652	0.000484496	0.00870363	-0.504973	-1.83721	0.000244379	0.00265461	-0.5591	-2.16999	0.00680615	0.0379966	-0.407431	-1.56944
1465	GO_PHOSPHATIDYLCHOLINE_METABOLIC_PROCESS	0.516562	0.682328	-0.331009	-0.965068	0.424325	0.685846	-0.332144	-1.01775	0.51733	0.724234	0.301265	0.956847	0.833217	0.935509	0.23969	0.760142	0.840508	0.956506	-0.238754	-0.751064	0.200528	0.417491	-0.387303	-1.20831
1466	GO_LUNG_EPITHELIUM_DEVELOPMENT	0.165501	0.313312	-0.410339	-1.25263	0.010989	0.0816466	0.501483	1.64323	0.0402613	0.133233	-0.479779	-1.47236	0.00769757	0.0555506	-0.533742	-1.67103	0.107826	0.247203	0.416625	1.32083	0.00973194	0.0502069	0.522556	1.64744
1467	GO_METENCEPHALON_DEVELOPMENT	0.0670611	0.164385	-0.364984	-1.33828	0.287928	0.551724	0.271345	1.08741	0.329757	0.557009	0.253958	1.05634	0.153117	0.347519	-0.319652	-1.21353	0.160548	0.32432	-0.293007	-1.18659	0.24726	0.480942	-0.27785	-1.11102
1468	GO_ACTIN_FILAMENT_BUNDLE_ORGANIZATION	0.010161	0.041418	-0.373815	-1.46556	0.119283	0.338062	0.277367	1.19989	0.400335	0.622853	0.22811	1.01863	0.0213115	0.101224	-0.34544	-1.40392	0.0954927	0.227213	-0.279289	-1.21858	0.618144	0.828247	0.227038	0.933846
1469	GO_CELLULAR_RESPONSE_TO_VIRUS	0.772221	0.893963	0.226804	0.834277	0.55875	0.787804	0.262966	0.93444	0.109975	0.2705	-0.393361	-1.29831	0.856399	0.949667	-0.225979	-0.758788	0.373173	0.569324	0.304045	1.04865	0.100491	0.264781	0.381124	1.3021
1470	GO_CYTOPLASMIC_MRNA_PROCESSING_BODY_ASSEMBLY	0.66625	0.811437	0.293171	0.861986	0.811336	0.957761	-0.266287	-0.748916	0.884873	0.990411	-0.255499	-0.689519	0.808282	0.921082	0.261236	0.760342	0.793693	0.921578	0.275812	0.768768	0.896751	1	0.247226	0.682126
1471	GO_RESPIRATORY_GASEOUS_EXCHANGE	0.0979945	0.218296	-0.393652	-1.32079	0.303062	0.566061	0.298526	1.09023	0.619236	0.808586	-0.268189	-0.906687	0.169646	0.370043	-0.35145	-1.21463	0.65628	0.815181	-0.244047	-0.897731	0.364188	0.611846	0.30114	1.05586
1472	GO_NEGATIVE_REGULATION_OF_PROTEIN_MODIFICATION_BY_SMALL_PROTEIN_CONJUGATION_OR_REMOVAL	0.00543867	0.0261785	-0.454829	-1.63869	0.348728	0.614611	0.267283	1.05021	0.332398	0.558811	0.26108	1.06235	0.0325743	0.134633	-0.382906	-1.4222	0.0482574	0.139486	-0.347006	-1.37944	0.84147	0.99747	-0.206098	-0.81137
1473	GO_AMINO_ACID_ACTIVATION	0.000290613	0.00324841	0.566867	2.11896	0.117181	0.334691	-0.362199	-1.28231	0.0566372	0.170851	-0.414315	-1.38841	0.000754717	0.0115739	0.492029	1.80869	0.00120378	0.00781294	0.4975	1.74856	0.644358	0.848262	0.25872	0.897913
1474	GO_DENDRITIC_CELL_DIFFERENTIATION	0.0181017	0.0637615	-0.493692	-1.55916	0.0270062	0.144205	-0.459633	-1.53696	0.00120736	0.00981106	0.578293	2.03016	0.138774	0.328795	0.362146	1.25794	0.000468055	0.00375499	-0.591463	-2.04698	0.000969462	0.00865825	-0.567654	-1.93698
1475	GO_NATURAL_KILLER_CELL_DIFFERENTIATION	0.0600133	0.15154	-0.536288	-1.47036	0.707616	0.891621	-0.28992	-0.828872	0.0181868	0.0751679	0.556939	1.66088	0.261977	0.478708	-0.419088	-1.16901	0.0207996	0.0767587	-0.562161	-1.64482	0.0370107	0.131379	-0.525918	-1.53127
1476	GO_REGULATION_OF_INFLAMMATORY_RESPONSE_TO_ANTIGENIC_STIMULUS	0.00247036	0.0144993	-0.648561	-1.79942	0.47552	0.727061	-0.34235	-0.988928	0.000813449	0.00804861	0.65083	1.96963	0.0471815	0.170613	-0.530939	-1.49901	0.000230734	0.00265461	-0.681272	-2.02034	0.0168766	0.0758078	-0.556214	-1.63941
1477	GO_REGULATION_OF_PROTEASOMAL_UBIQUITIN_DEPENDENT_PROTEIN_CATABOLIC_PROCESS	0.155502	0.299111	-0.311305	-1.19877	0.661305	0.859114	0.21459	0.911399	0.961176	1	0.176009	0.773691	0.137994	0.327565	-0.304064	-1.20926	0.538156	0.720739	-0.225282	-0.965067	0.999839	1	0.139574	0.563518
1478	GO_NEGATIVE_REGULATION_OF_NEURON_DIFFERENTIATION	0.000378644	0.00385543	-0.397511	-1.61661	0.00414269	0.0446204	0.327034	1.47576	0.0135856	0.0603322	-0.341522	-1.39768	0.00185927	0.0206905	-0.36105	-1.53009	0.151208	0.312224	0.266091	1.15838	0.0107143	0.0541637	0.328685	1.41094
1479	GO_REGULATION_OF_SKELETAL_MUSCLE_TISSUE_DEVELOPMENT	0.652756	0.800303	-0.279298	-0.877806	0.218919	0.477964	0.346232	1.17841	0.208065	0.41613	-0.378648	-1.20071	0.587638	0.76358	-0.283433	-0.916948	0.168852	0.335612	0.374435	1.23408	0.423887	0.669646	0.313123	1.02441
1480	GO_MUSCLE_TISSUE_DEVELOPMENT	0.000116347	0.00208098	-0.398583	-1.70553	0.000239751	0.00710655	0.365734	1.75374	0.00359023	0.022023	-0.32638	-1.40844	0.000133941	0.00465354	-0.41733	-1.86744	0.128824	0.279545	-0.234782	-1.13302	0.000148324	0.00416658	0.361022	1.63582
1481	GO_ACID_SECRETION	0.00408163	0.0210921	-0.438273	-1.61528	0.135568	0.36349	-0.309344	-1.21883	0.0119349	0.0546977	0.350009	1.46407	0.0547626	0.186497	-0.354192	-1.35382	0.0153884	0.0611402	-0.364732	-1.48704	0.02244	0.0924434	-0.355253	-1.42835
1482	GO_POSITIVE_REGULATION_OF_ADAPTIVE_IMMUNE_RESPONSE	0.000690131	0.00581668	-0.456333	-1.71109	0.00240074	0.031123	-0.408635	-1.64211	0.000373134	0.00773881	0.528428	2.25293	0.285627	0.50219	-0.282673	-1.09786	0.000243072	0.00265461	-0.520964	-2.16529	0.000260892	0.00416658	-0.510258	-2.08978
1483	GO_REGULATION_OF_OSTEOCLAST_DIFFERENTIATION	0.0125899	0.048498	-0.457206	-1.56135	0.0555556	0.219516	-0.380515	-1.38684	0.00255021	0.0171721	0.449928	1.72885	0.41099	0.616743	-0.292122	-1.02875	0.00362056	0.0194567	-0.452328	-1.69578	0.0027221	0.0190699	-0.458887	-1.7074
1484	GO_REGULATION_OF_PROTEIN_BINDING	0.000499563	0.00466162	-0.39151	-1.60742	0.0381341	0.176795	-0.292712	-1.30081	0.000496524	0.00773881	0.367654	1.73053	0.0976987	0.262653	-0.283664	-1.21445	0.000262261	0.00265461	-0.376974	-1.73176	0.000281452	0.00416658	-0.376105	-1.71381
1485	GO_CARDIAC_SEPTUM_DEVELOPMENT	0.0463493	0.125477	-0.372943	-1.38166	0.129746	0.354109	0.300565	1.2179	0.0389035	0.130196	-0.370671	-1.37643	0.0050981	0.0418327	-0.412183	-1.58283	0.161652	0.325896	0.304028	1.1935	0.0122011	0.0595201	0.387335	1.50252
1486	GO_L_ALPHA_AMINO_ACID_TRANSMEMBRANE_TRANSPORT	0.417349	0.594861	-0.32403	-1.0283	0.519424	0.758711	0.278399	0.959335	0.494382	0.705459	0.273578	0.966891	0.575021	0.752581	-0.284302	-0.928266	0.535304	0.719171	-0.273439	-0.951506	0.672872	0.869745	-0.25357	-0.871835
1487	GO_REGULATION_OF_HISTONE_METHYLATION	0.941351	1	-0.202026	-0.697343	0.989614	1	0.163654	0.61401	0.900693	0.997904	-0.212167	-0.736404	0.645915	0.80652	-0.252233	-0.895876	0.896057	0.992111	0.205228	0.748157	0.932541	1	0.199499	0.719972
1488	GO_ANTIMICROBIAL_HUMORAL_RESPONSE	0.000143431	0.00208098	-0.625021	-2.24066	0.0423809	0.187325	-0.365666	-1.39726	0.000346861	0.00773881	0.578731	2.33525	0.00463629	0.0390629	-0.435962	-1.60768	0.000243309	0.00265461	-0.639256	-2.521	0.000250564	0.00416658	-0.535275	-2.09045
1489	GO_EPIDERMIS_MORPHOGENESIS	0.171842	0.321804	-0.436518	-1.26103	0.089491	0.290038	0.446198	1.37191	0.163171	0.35483	-0.434529	-1.26084	0.162783	0.360069	-0.428458	-1.26413	0.391093	0.585168	0.347036	1.04239	0.0330933	0.121574	0.510604	1.52116
1490	GO_INTERMEDIATE_FILAMENT_BASED_PROCESS	0.400788	0.5793	-0.333268	-1.04185	0.421976	0.684911	0.301336	1.01718	0.116903	0.280544	-0.414012	-1.30523	0.765585	0.891418	-0.251352	-0.807996	0.139853	0.295795	0.389991	1.27508	0.154224	0.351406	0.38613	1.25535
1491	GO_COGNITION	0.00649192	0.0298882	-0.346343	-1.43758	0.476388	0.727233	0.214119	0.992275	0.0886248	0.233884	-0.291553	-1.22069	0.0168289	0.0886382	-0.313796	-1.35925	0.0187354	0.0708031	-0.283416	-1.32107	0.109442	0.280215	0.269949	1.18477
1492	GO_RESPONSE_TO_ZINC_ION	0.535412	0.698513	0.271022	0.945814	0.125407	0.347165	-0.391409	-1.29523	0.150713	0.337679	0.357666	1.23665	0.30401	0.521393	0.318888	1.09418	0.537942	0.720739	-0.277034	-0.947379	0.0705739	0.204368	-0.410772	-1.38531
1493	GO_AXIS_SPECIFICATION	0.415492	0.592886	-0.294812	-1.02047	0.0729387	0.258549	0.35494	1.33675	0.0672704	0.192694	-0.387604	-1.34975	0.22119	0.435415	-0.325446	-1.16055	0.246305	0.431528	0.309459	1.13345	0.0806695	0.224677	0.362124	1.31045
1494	GO_PHOSPHATIDYLINOSITOL_METABOLIC_PROCESS	0.505294	0.673636	-0.262171	-0.975603	0.691455	0.881139	0.218962	0.894	0.966176	1	-0.18657	-0.697281	0.842518	0.940494	-0.20835	-0.803683	0.988098	1	-0.164205	-0.677	0.591087	0.807613	0.240435	0.937277
1495	GO_PIGMENT_GRANULE_LOCALIZATION	0.454051	0.629514	0.315137	0.990484	0.26058	0.525548	-0.385043	-1.15611	0.893581	0.993526	-0.240964	-0.692091	0.409091	0.615603	0.329938	1.02497	0.92146	1	0.223594	0.664331	0.700287	0.891081	-0.274282	-0.837116
1496	GO_VASCULAR_ENDOTHELIAL_GROWTH_FACTOR_SIGNALING_PATHWAY	0.0087496	0.0369216	-0.544116	-1.64959	0.00020674	0.00710655	0.673512	2.19035	0.00580596	0.0318126	-0.560476	-1.70451	0.000342407	0.00711697	-0.643691	-2.00155	0.55187	0.731289	0.298317	0.938979	0.00034118	0.00416658	0.625698	1.96145
1497	GO_RESPONSE_TO_ORGANOPHOSPHORUS	0.00185308	0.0117689	-0.414271	-1.60625	0.107239	0.321945	0.287395	1.22697	0.337182	0.563213	0.237128	1.04859	0.00788357	0.0560548	-0.374657	-1.49767	0.0445669	0.132129	-0.305643	-1.31617	0.364858	0.612767	0.256491	1.04178
1498	GO_AXO_DENDRITIC_TRANSPORT	0.342979	0.518385	-0.305495	-1.06867	0.462857	0.717907	0.258151	0.986202	0.590279	0.786335	-0.264298	-0.929271	0.317239	0.533148	-0.300491	-1.0841	0.796886	0.924431	0.221694	0.822587	0.418118	0.665645	0.278263	1.02228
1499	GO_SKELETAL_MUSCLE_TISSUE_REGENERATION	0.0211666	0.0708923	-0.532684	-1.56747	0.656135	0.855853	0.27621	0.870307	0.0266744	0.0994293	0.489057	1.56653	0.0900243	0.250785	-0.457532	-1.37401	0.00869157	0.0388264	-0.534649	-1.70182	0.471921	0.712247	-0.314726	-0.992727
1500	GO_POLYSACCHARIDE_BIOSYNTHETIC_PROCESS	0.0100818	0.0412336	-0.447197	-1.57491	0.0499894	0.207807	0.359178	1.37833	0.864281	0.97957	0.202982	0.80419	0.0148603	0.0824215	-0.420091	-1.52403	0.106943	0.245963	-0.326626	-1.26414	0.634154	0.839641	0.246266	0.909978
1501	GO_GLAND_MORPHOGENESIS	0.000137684	0.00208098	-0.504029	-1.89769	0.000436777	0.0104428	0.498772	2.06933	0.374881	0.599588	-0.27667	-1.04616	0.000153233	0.00465354	-0.505706	-1.97127	0.0354523	0.113079	-0.328453	-1.3714	0.0103342	0.0526126	0.381294	1.50539
1502	GO_NEGATIVE_REGULATION_OF_ADAPTIVE_IMMUNE_RESPONSE	0.000924927	0.0071796	-0.579048	-1.88019	0.00460741	0.0476857	-0.503838	-1.73717	0.000304692	0.00773881	0.717486	2.60171	0.461229	0.658024	-0.299751	-0.998401	0.000235128	0.00265461	-0.702655	-2.4937	0.000243962	0.00416658	-0.70474	-2.48519
1503	GO_RIBOSOME_BIOGENESIS	0.0121561	0.0473994	0.263056	1.29604	0.0236955	0.132432	0.272268	1.29064	0.000120308	0.00773881	-0.445203	-1.90531	1	1	-0.133579	-0.591229	0.000158028	0.00265461	0.410748	1.87353	0.000151286	0.00416658	0.400924	1.79493
1504	GO_B_CELL_HOMEOSTASIS	0.245129	0.411443	-0.389273	-1.17182	0.605161	0.819682	-0.284471	-0.903611	0.141493	0.322771	0.381569	1.26444	0.357768	0.570569	-0.346702	-1.06823	0.0420441	0.126924	-0.455385	-1.48884	0.119788	0.295359	-0.408461	-1.31488
1505	GO_IRE1_MEDIATED_UNFOLDED_PROTEIN_RESPONSE	0.906218	0.987494	-0.210917	-0.730074	0.999052	1	-0.14092	-0.52033	0.942504	1	-0.200219	-0.697223	0.991198	1	-0.167709	-0.598054	0.955665	1	0.188297	0.689674	0.999752	1	-0.127301	-0.481618
1506	GO_POSITIVE_REGULATION_OF_CALCIUM_ION_DEPENDENT_EXOCYTOSIS	0.239333	0.404518	-0.44835	-1.19604	0.434995	0.695715	0.362335	1.01565	0.487094	0.698626	-0.372123	-0.99113	0.0940629	0.257528	-0.518103	-1.40391	0.42185	0.617012	-0.362621	-1.02796	0.180454	0.387975	0.459113	1.24657
1507	GO_POSITIVE_REGULATION_OF_ENDOCYTOSIS	0.196112	0.352279	-0.320142	-1.17386	0.0338002	0.164584	-0.357249	-1.39973	0.0865522	0.230592	0.300384	1.24945	0.563183	0.743325	0.23263	0.95167	0.268233	0.454433	-0.271921	-1.1012	0.0591384	0.179747	-0.333042	-1.33172
1508	GO_MRNA_SPLICE_SITE_SELECTION	0.634618	0.7845	-0.287243	-0.887107	0.687034	0.878005	0.258516	0.860881	0.998936	1	-0.14367	-0.446878	0.373029	0.585258	-0.333114	-1.05598	0.990284	1	0.167956	0.540008	0.96256	1	0.19536	0.625979
1509	GO_REGULATION_OF_TRANSLATION_IN_RESPONSE_TO_STRESS	0.0937552	0.211026	-0.517495	-1.39959	0.276231	0.541481	0.403154	1.15003	0.721924	0.883849	0.279729	0.82203	0.058249	0.195118	-0.53768	-1.48122	0.152566	0.313996	-0.446689	-1.29004	0.99144	1	0.176761	0.487706
1510	GO_PHENOL_CONTAINING_COMPOUND_BIOSYNTHETIC_PROCESS	0.0523509	0.136721	-0.495985	-1.45948	0.000611496	0.0130332	0.634323	1.99868	0.991012	1	0.170706	0.546798	0.0066041	0.0496542	-0.5646	-1.69554	0.0570825	0.158109	-0.453289	-1.44285	0.287374	0.529096	0.371745	1.12774
1511	GO_POSITIVE_REGULATION_OF_ERYTHROCYTE_DIFFERENTIATION	0.0784283	0.185285	-0.459222	-1.39221	0.476535	0.727236	0.302644	0.984239	0.281169	0.506783	0.333927	1.11695	0.139017	0.328946	-0.41502	-1.2905	0.0789109	0.198859	-0.411557	-1.35929	0.886216	1	0.229539	0.719563
1512	GO_DENDRITIC_CELL_MIGRATION	0.462918	0.637333	-0.344175	-1.00345	0.000194288	0.00710655	-0.741078	-2.2708	0.000859353	0.00814074	0.621373	1.97354	0.000467181	0.00849868	0.64755	2.05361	0.0110562	0.0470497	-0.536221	-1.68682	0.000480307	0.00549497	-0.686015	-2.14024
1513	GO_LYSOSOMAL_TRANSPORT	0.789234	0.907394	-0.221163	-0.829285	0.00129271	0.0207741	-0.414468	-1.66555	0.0011194	0.00946319	0.417346	1.77934	0.100403	0.266645	0.294772	1.23789	0.0218765	0.0793359	-0.341441	-1.41914	0.000260892	0.00416658	-0.466948	-1.91241
1514	GO_POSITIVE_REGULATION_OF_DNA_BIOSYNTHETIC_PROCESS	0.931924	1	0.190534	0.75053	0.9717	1	0.175863	0.66944	0.59957	0.793641	-0.264043	-0.926441	0.997234	1	-0.153418	-0.551535	0.749915	0.885671	0.228727	0.84618	0.836524	0.993792	0.218012	0.79838
1515	GO_POSITIVE_REGULATION_OF_MACROPHAGE_ACTIVATION	0.000161577	0.00208098	-0.653467	-1.92289	0.248823	0.513784	-0.377676	-1.16459	0.000869817	0.00814074	0.620265	1.98681	0.0147723	0.0823779	-0.54265	-1.62962	0.000469814	0.00375499	-0.627686	-1.99796	0.00361533	0.0234457	-0.565484	-1.78368
1516	GO_REGULATION_OF_CALCIUM_MEDIATED_SIGNALING	0.20557	0.364013	-0.325237	-1.16856	0.121538	0.340323	-0.325229	-1.24913	0.00350631	0.0216402	0.400622	1.62644	0.873079	0.960734	-0.209743	-0.776991	0.0209654	0.0770876	-0.370762	-1.46994	0.0060347	0.0346513	-0.404643	-1.58789
1517	GO_REGULATION_OF_ALPHA_BETA_T_CELL_ACTIVATION	0.000139606	0.00208098	-0.54237	-2.00934	0.107732	0.322172	-0.317158	-1.25579	0.000359842	0.00773881	0.545077	2.29217	0.0199289	0.0968527	-0.379042	-1.45556	0.000242777	0.00265461	-0.568905	-2.33068	0.000259403	0.00416658	-0.462646	-1.86657
1518	GO_MUSCLE_ORGAN_DEVELOPMENT	0.000349162	0.0036362	-0.383994	-1.64534	0.000240674	0.00710655	0.369294	1.7744	0.00784967	0.0400999	-0.315734	-1.36565	0.000133174	0.00465354	-0.406877	-1.82522	0.500466	0.689872	0.212916	0.98427	0.000148633	0.00416658	0.359573	1.63088
1519	GO_POSITIVE_REGULATION_OF_HEMOPOIESIS	0.000126904	0.00208098	-0.480211	-1.94358	0.180078	0.429692	0.252967	1.13504	0.000469704	0.00773881	0.368972	1.70604	0.000144196	0.00465354	-0.395728	-1.6669	0.000257467	0.00265461	-0.436152	-1.97117	0.0524708	0.165576	-0.283445	-1.26626
1520	GO_OUTFLOW_TRACT_SEPTUM_MORPHOGENESIS	0.224898	0.387409	0.382166	1.18762	0.472565	0.725105	0.326907	0.985488	0.017615	0.0737746	-0.559952	-1.58829	0.351664	0.56482	-0.375141	-1.08532	0.0181818	0.0691789	0.551437	1.61927	0.0427541	0.14472	0.511264	1.4882
1521	GO_REGULATION_OF_MAMMARY_GLAND_EPITHELIAL_CELL_PROLIFERATION	0.450458	0.625937	-0.373038	-1.0089	0.202986	0.462828	0.430996	1.22945	0.284873	0.511571	-0.426285	-1.15042	0.420529	0.623971	-0.373415	-1.0287	0.523256	0.709557	0.343595	0.957697	0.0225367	0.0926897	0.57185	1.5778
1522	GO_MYELOID_CELL_HOMEOSTASIS	0.000130242	0.00208098	-0.464775	-1.83793	0.205504	0.464369	0.257665	1.1262	0.0337224	0.117794	0.287635	1.29767	0.00118712	0.01566	-0.392996	-1.61187	0.00102801	0.00683079	-0.374712	-1.64717	0.324205	0.568403	0.255351	1.06118
1523	GO_REGULATION_OF_BLOOD_PRESSURE	0.00132538	0.00918274	-0.418744	-1.62705	0.219844	0.478664	0.262343	1.12365	0.0137152	0.0607284	0.313582	1.38667	0.0324439	0.134426	-0.342535	-1.37229	0.0154845	0.0613768	-0.327503	-1.41455	0.0365821	0.130225	-0.312965	-1.32909
1524	GO_REGULATION_OF_MORPHOGENESIS_OF_A_BRANCHING_STRUCTURE	0.0536458	0.139093	-0.437503	-1.42059	0.0139787	0.0945067	0.448541	1.57556	0.078869	0.215839	-0.414354	-1.35647	0.00822424	0.0573583	-0.486116	-1.61914	0.462863	0.655093	0.291401	0.994426	0.00847027	0.0449425	0.477114	1.61279
1525	GO_RESPONSE_TO_ELECTRICAL_STIMULUS	0.272019	0.444817	-0.374041	-1.14183	0.32458	0.588974	-0.339148	-1.09478	0.183626	0.384209	0.356316	1.19702	0.803417	0.917033	0.23636	0.789711	0.12678	0.276901	-0.386527	-1.28965	0.15971	0.360244	-0.381087	-1.24984
1526	GO_NEGATIVE_REGULATION_OF_TELOMERE_MAINTENANCE_VIA_TELOMERASE	0.949988	1	0.211148	0.60041	0.948217	1	0.215202	0.595727	0.903969	1	-0.249725	-0.654788	0.993001	1	-0.174968	-0.466481	0.967196	1	0.208587	0.564939	0.929785	1	0.24039	0.641266
1527	GO_REGULATION_OF_ERBB_SIGNALING_PATHWAY	0.0948264	0.212746	-0.352692	-1.28794	0.0312442	0.157788	-0.362016	-1.41505	0.0131907	0.0589198	0.353596	1.46252	0.0968799	0.26143	-0.339343	-1.28209	0.00392349	0.0207085	-0.398351	-1.60486	0.00559939	0.03298	-0.398242	-1.58408
1528	GO_VENTRICULAR_SEPTUM_MORPHOGENESIS	0.048481	0.129644	-0.455235	-1.43771	0.086758	0.286347	0.392932	1.34651	0.271491	0.495332	-0.357986	-1.14213	0.00389237	0.0344694	-0.528639	-1.71871	0.389946	0.58428	0.313977	1.04068	0.0503744	0.161064	0.435895	1.43356
1529	GO_NEGATIVE_REGULATION_OF_SMOOTH_MUSCLE_CELL_PROLIFERATION	0.00184672	0.0117434	-0.537693	-1.75617	0.458173	0.714474	-0.287608	-0.995576	0.00153233	0.0116189	0.519552	1.89516	0.0985115	0.26399	-0.396378	-1.32727	0.000235349	0.00265461	-0.542502	-1.93679	0.0324074	0.120036	-0.416089	-1.47465
1530	GO_TOLERANCE_INDUCTION	0.00484731	0.0238571	-0.585529	-1.70713	0.575489	0.798475	0.297186	0.924082	0.0011458	0.00958991	0.589889	1.87355	0.100682	0.267176	-0.455663	-1.35541	0.000235239	0.00265461	-0.666346	-2.09616	0.0146494	0.0684817	-0.526645	-1.64303
1531	GO_SYNAPSE_ORGANIZATION	0.00323512	0.0178821	-0.334507	-1.43911	0.00435835	0.0461527	0.284528	1.37497	0.000118147	0.00773881	-0.363339	-1.57861	0.00105277	0.0145479	-0.33082	-1.49341	0.0199382	0.0746198	0.279315	1.29774	0.00014806	0.00416658	0.357433	1.63197
[truncated: 3,499 more rows]

## Sheet: LuceGene
A : BCL2 signature subtype
[truncated: 5,165 more rows]

## Sheet: TCGA_LAML
A : BCL2 signature subtype
[truncated: 5,089 more rows]
