# Supplementary material for: Transcriptional signatures of the BCL2 family for individualized acute myeloid leukaemia treatment
Source: Genome Med. 2022 Sep 28;14:111. doi: 10.1186/s13073-022-01115-w (PMC9520894; doi:10.1186/s13073-022-01115-w)
Supplement: Supplementary file 6 — Additional file 6: Table S5. Prediction Performance in Cell Line Dataset. Table S6. NanoString Codeset. Table S7. Normalized Counts of NanoString Samples. Table S8. Pre-Collected Genes. [file 13073_2022_1115_MOESM6_ESM.xlsx]

## Sheet: Table S5
Table S5. Prediction Performance in Cell Line Dataset
						** LOOCV RMSE: Leave-One-Out Cross-Validation Root Mean Square Error
			LOOCV RMSE
	Target Protein	The Number of Cell Line	Signature	BCL2+MCL1+BFL1 +BCLXL+BCLW	BCL2+MCL1+BFL1
Venetoclax	BCL2	11	0.272655	0.364443	0.258793
AZD5991	MCL1	12	0.259708	0.463737	0.302719
UMI-77	MCL1	11	0.0716365	0.128861	0.14094
MIM1	MCL1	11	0.0364875	0.0576084	0.0324718
WEHI-539	BCLXL	11	0.213002	0.108412	0.359618
Navitoclax	BCL2, BCLXL, BCLW	12	0.276466	0.198367	0.191391
Obatoclax Mesylate	BCL2,MCL1, BCLXL, BCLW	12	0.14106	0.259196	0.127942
Sabutoclax	BCL2, MCL1, BFL1, BCLXL	12	0.231099	0.744853	0.237184
ABT737	BCL2, BFL1, BCLXL, BCLW	11	0.29303	0.377252	0.231805

## Sheet: Table S6
Table S6. NanoString Codeset
Index	Customer Identifier	Accession	Position	Target Sequence	Tm CP	Tm RP	Flags	HUGO Gene	NSID	Design Remarks
1	ABL1	NM_005157.3	3201-3300	CTGCGTGAGCTATGTGGATTCCATCCAGCAAATGAGGAACAAGTTTGCCTTCCGAGAGGCCATCAACAAACTGGAGAATAATCTCCGGGAGCTTCAGATC	78	81		ABL1	NM_005157.3:3200
2	AEN	NM_022767.3	168-267	CCCCTGAGTCTGCTCAGTGCCTGTGCCCTTCCCTCACCATCCCAAATGCCAAGGATGTGCTTCGGAAGAGGCACAAGAGAAGGAGCCGACAGCACCAGCG	84	86		AEN	NM_022767.3:167
3	APAF1	NM_181869.1	1161-1260	TTCTGATGAAACTGCAGAATCTTTGCACACGGTTGGATCAGGATGAGAGTTTTTCCCAGAGGCTTCCACTTAATATTGAAGAGGCTAAAGACCGTCTCCG	82	79		APAF1	NM_181869.1:1160
4	ARL6IP5	NM_006407.3	706-805	AGAAATTGAGTTGCAGCTTGCCCTTGTCCAGACCTATGTTCTGCTTGCGTTTTTGAAACAGGAGGTGCACGTACCACCCAATTATCTATGGCAGCATGCA	80	83		ARL6IP5	NM_006407.3:705
5	ATF4	NM_001675.2	1152-1251	TTTGAAGGAGTTCGACTTGGATGCCCTGTTGGGTATAGATGACCTGGAAACCATGCCAGATGACCTTCTGACCACGTTGGATGACACTTGTGATCTCTTT	83	81		ATF4	NM_001675.2:1151
6	ATP2A1	NM_004320.4	413-512	TGGTTTGAGGAAGGTGAAGAGACCATCACTGCCTTTGTTGAACCCTTTGTCATCCTCTTGATCCTCATTGCCAATGCCATCGTGGGGGTTTGGCAGGAGC	81	83		ATP2A1	NM_004320.4:412
7	B2M	NM_004048.2	236-335	TACTGAAGAATGGAGAGAGAATTGAAAAAGTGGAGCATTCAGACTTGTCTTTCAGCAAGGACTGGTCTTTCTATCTCTTGTACTACACTGAATTCACCCC	82	79	HK	B2M	NM_004048.2:235
8	BAX	NM_138761.3	343-442	TTTTTCCGAGTGGCAGCTGACATGTTTTCTGACGGCAACTTCAACTGGGGCCGGGTTGTCGCCCTTTTCTACTTTGCCAGCAAACTGGTGCTCAAGGCCC	80	84		BAX	NM_138761.3:342
9	BCL2	NM_000657.2	6-105	GTGAAGCAGAAGTCTGGGAATCGATCTGGAAATCCTCCTAATTTTTACTCCCTCTCCCCGCGACTCCTGATTCATTGGGAAGTTTCAAATCAGCTATAAC	78	80		BCL2	NM_000657.2:5
10	BCL2A1	NM_004049.2	121-220	GCACATTGCCTCAACAGCTTCAAGGTGAGCCAGCTCAAGACTTTGCTCTCCACCAGGCAGAAGATGACAGACTGTGAATTTGGATATATTTACAGGCTGG	82	81		BCL2A1	NM_004049.2:120
11	BCL2L1	NM_138578.1	1561-1660	CTAAGAGCCATTTAGGGGCCACTTTTGACTAGGGATTCAGGCTGCTTGGGATAAAGATGCAAGGACCAGGACTCCCTCCTCACCTCTGGACTGGCTAGAG	82	82		BCL2L1	NM_138578.1:1560
12	BCL2L10	NM_020396.2	771-870	TTTTATCTGAATGCATACAAGGAGTCCTGAGGTGGTGATTTGGCCAGTGTTTTAACTTGTGACAAGTACTCAGGTGTGAGGACAAGAATGCAAATGGCTC	80	83		BCL2L10	NM_020396.2:770
13	BCL2L2	NM_004050.2	2301-2400	TGGGACCAAATTGGCCTCAGGTGTTGAGTCCAGACTTCTGCTTTTGAGAGAGGGCTGCACTTTTTCATGGTATTTCTAGGGGAGGTGGTAGGCTGCATGT	81	82		BCL2L2	NM_004050.2:2300
14	BIRC2	NM_001166.3	1761-1860	TGGGATCCACCTCTAAGAATACGTCTCCAATGAGAAACAGTTTTGCACATTCATTATCTCCCACCTTGGAACATAGTAGCTTGTTCAGTGGTTCTTACTC	75	74		BIRC2	NM_001166.3:1760
15	BIRC3	NM_182962.2	1407-1506	GTAGAAGCCTGGTAAAACAGACAGTTCAGAGAAAAATCCTAGCAACTGGAGAGAATTATAGACTAGTCAATGATCTTGTGTTAGACTTACTCAATGCAGA	79	77		BIRC3	NM_182962.2:1406
16	BOK	NM_032515.3	2061-2160	CGGGCTCCAGGCCAGCACACCTAACCCATGGATGTGGAACCTACGGCCGAGAAGGAATGTTGCATGAGTCGGATCCCAGTCCATTGTCAGTGGAGGGTGA	83	83		BOK	NM_032515.3:2060
17	BRSK2	NM_003957.1	3191-3290	CCGCTGGGGCAGGGCCAGGTTTTGTGTTTTAGTCCCTTGCTCCTGCTTCTTTCTACACACACATCTAAAGACGGTGCGGCTCGCTCTGTCATGGGTTCCG	82	82		BRSK2	NM_003957.1:3190
18	CASP2	NM_032982.2	1711-1810	AGAGCCAGCCTTGGTTGGACCTATTGCCAGGAATGTTTCAGCTGCAGTTGAAGAGCCTGACAAGTGAAGTTGTAAACACAGTGTGGTTATGGGGAGAGGG	83	82		CASP2	NM_032982.2:1710
19	CASP4	NM_001225.3	89-188	CACAGAAAAAAGCCACTTAAGGTGTTGGAATCCCTGGGCAAAGATTTCCTCACTGGTGTTTTGGATAACTTGGTGGAACAAAATGTACTGAACTGGAAGG	83	82		CASP4	NM_001225.3:88
20	CASP7	NM_001227.3	916-1015	ATCAATGACACAGATGCTAATCCTCGATACAAGATCCCAGTGGAAGCTGACTTCCTCTTCGCCTATTCCACGGTTCCAGGCTATTACTCGTGGAGGAGCC	80	82		CASP7	NM_001227.3:915
21	CFLAR	NM_001127183.1	654-753	TAGAGTGCTGATGGCAGAGATTGGTGAGGATTTGGATAAATCTGATGTGTCCTCATTAATTTTCCTCATGAAGGATTACATGGGCCGAGGCAAGATAAGC	82	80		CFLAR	NM_001127183.1:653	sub-maximal isoform coverage due to non-overlapping transcript variants
22	CHEK2	NM_001005735.1	895-994	GGAGAGGTAAAGCTGGCTTTCGAGAGGAAAACATGTAAGAAAGTAGCCATAAAGATCATCAGCAAAAGGAAGTTTGCTATTGGTTCAGCAAGAGAGGCAG	83	82		CHEK2	NM_001005735.1:894
23	CNR1	NM_016083.3	3001-3100	CTATATACATCACGTTAAAGTAGGACTATCACACCCAGCCCATGTGGCTAAAAAAGCTGAATCAGACAGTGGATGAGACACACAACGGCAGTGAAGAACC	80	81		CNR1	NM_016083.3:3000
24	CREB1	NM_004379.3	619-718	TTTTGAATGACTTATCTTCTGATGCACCAGGAGTGCCAAGGATTGAAGAAGAGAAGTCTGAAGAGGAGACTTCAGCACCTGCCATCACCACTGTAACGGT	79	86		CREB1	NM_004379.3:618
25	CUL4A	NM_003589.2	1313-1412	AAGATTTGGCAAAAAGACTCCTTGTTGGGAAAAGTGCCTCAGTCGATGCTGAAAAGTCTATGTTGTCAAAGCTCAAGCATGAGTGCGGTGCAGCCTTCAC	82	83		CUL4A	NM_003589.2:1312
26	CYP1B1	NM_000104.3	1716-1815	AGAACTTTGATCCAGCTCGATTCTTGGACAAGGATGGCCTCATCAACAAGGACCTGACCAGCAGAGTGATGATTTTTTCAGTGGGCAAAAGGCGGTGCAT	82	83		CYP1B1	NM_000104.3:1715
27	DAB2IP	NM_138709.1	223-322	AGCATGGAGGAAGAGGTGGTCATCAAGCCCGTGCACAGCAGCATCCTTGGCCAGGACTACTGCTTCGAGGTGACGACGTCATCAGGAAGCAAGTGCTTTT	83	84		DAB2IP	NM_138709.1:222
28	DDIT3	NM_004083.4	41-140	TTAAAGATGAGCGGGTGGCAGCGACAGAGCCAAAATCAGAGCTGGAACCTGAGGAGAGAGTGTTCAAGAAGGAAGTGTATCTTCATACATCACCACACCT	82	80		DDIT3	NM_004083.4:40
29	DDX3X	NM_001356.3	807-906	AACACTCGCTTAGCAGCGGAAGACTCCGAGTTCTCGGTACTCTTCAGGGATGAGTCATGTGGCAGTGGAAAATGCGCTCGGGCTGGACCAGCAGTTTGCT	83	84		DDX3X	NM_001356.3:806
30	DDX5	NM_004396.3	815-914	TATTGTAGAGCATGTCGCTTGAAGTCTACTTGTATCTACGGTGGTGCTCCTAAGGGACCACAAATACGTGATTTGGAGAGAGGTGTGGAAATCTGTATTG	79	82		DDX5	NM_004396.3:814
31	DFFB	NM_004402.3	2655-2754	AGGCTTTTATGAGGAAAGCGTTTCTGTGTAGAAACTGGAAGCTGTTCAGGGCATCGGCAGCTGAACCCTGCTCCGTTGGTCAGCGTTACTATCATCTCGG	80	83		DFFB	NM_004402.3:2654
32	DYNLL1	NM_003746.2	411-510	GCCATTCTTCTGTTCAAATCTGGTTAAAAGCATGGACTGTGCCACACACCCAGTGATCCATCCAAAAACAAGGACTGCAGCCTAAATTCCAAATACCAGA	81	83		DYNLL1	NM_003746.2:410
33	DYRK2	NM_003583.3	1923-2022	CCGGTGCTATCACATCTATATCCAAGTTACCTCCACCTTCTAGCTCAGCTTCCAAACTGAGGACTAATTTGGCGCAGATGACAGATGCCAATGGGAATAT	81	83		DYRK2	NM_003583.3:1922
34	E2F1	NM_005225.1	936-1035	CCAGCTCCAAGCCGTGGACTCTTCGGAGAACTTTCAGATCTCCCTTAAGAGCAAACAAGGCCCGATCGATGTTTTCCTGTGCCCTGAGGAGACCGTAGGT	80	82		E2F1	NM_005225.1:935
35	FHIT	NM_002012.3	2667-2766	CCTAGGGCTGATGGGTCAAATCTCAGTGCTTGCCTCTGACATTTTGCTTGCCGACAGTCTGTCTTGAAAACCAACAGGTTGCAAAGAAGAATGTGAACAC	82	84		FHIT	NM_002012.3:2666	sub-maximal isoform coverage due to non-overlapping variants
36	GAPDH	NM_001256799.1	387-486	GAACGGGAAGCTTGTCATCAATGGAAATCCCATCACCATCTTCCAGGAGCGAGATCCCTCCAAAATCAAGTGGGGCGATGCTGGCGCTGAGTACGTCGTG	85	86	HK	GAPDH	NM_001256799.1:386
37	GSK3B	NM_002093.2	926-1025	ACTGATTATACCTCTAGTATAGATGTATGGTCTGCTGGCTGTGTGTTGGCTGAGCTGTTACTAGGACAACCAATATTTCCAGGGGATAGTGGTGTGGATC	81	82		GSK3B	NM_002093.2:925
38	HIF1A	NM_001530.2	1986-2085	ATGGATGATGACTTCCAGTTACGTTCCTTCGATCAGTTGTCACCATTAGAAAGCAGTTCCGCAAGCCCTGAAAGCGCAAGTCCTCAAAGCACAGTTACAG	75	79		HIF1A	NM_001530.2:1985
39	HIPK1	NM_152696.3	2106-2205	CAACAGACATTTATAGTATGTCCACCTGCGTTTCAAACTGGACTACAAGCAACAACAAAGCATTCTGGATTCCCTGTGAGGATGGATAATGCTGTACCGA	79	84		HIPK1	NM_152696.3:2105
40	HMOX1	NM_002133.1	1431-1530	TGTTGTTTTTATAGCAGGGTTGGGGTGGTTTTTGAGCCATGCGTGGGTGGGGAGGGAGGTGTTTAACGGCACTGTGGCCTTGGTCTAACTTTTGTGTGAA	78	79		HMOX1	NM_002133.1:1430
41	HRAS	NM_005343.2	397-496	AGTACATGCGCACCGGGGAGGGCTTCCTGTGTGTGTTTGCCATCAACAACACCAAGTCTTTTGAGGACATCCACCAGTACAGGGAGCAGATCAAACGGGT	82	82		HRAS	NM_005343.2:396
42	HSPB1	NM_001540.3	375-474	AGCCGCGCGCTCAGCCGGCAACTCAGCAGCGGGGTCTCGGAGATCCGGCACACTGCGGACCGCTGGCGCGTGTCCCTGGATGTCAACCACTTCGCCCCGG	88	87		HSPB1	NM_001540.3:374
43	IFI16	NM_001206567.1	667-766	CTCAGAACCCGAAAACAGTGGCCAAATGTCAGGTAACTCCCAGAAGAAATGTTCTCCAAAAACGCCCAGTGATAGTGAAGGTACTGAGTACAACAAAGCC	87	85		IFI16	NM_001206567.1:666
44	IKBKB	NM_001556.1	1996-2095	GTGATCTATACGCAGCTCAGTAAAACTGTGGTTTGCAAGCAGAAGGCGCTGGAACTGTTGCCCAAGGTGGAAGAGGTGGTGAGCTTAATGAATGAGGATG	79	82		IKBKB	NM_001556.1:1995
45	ITPR1	NM_001099952.2	4819-4918	TCTTCAGCTCTCCCTTCTCAGACCAGAGTACGACTTTGCAGACTCGCCAGCCTGTCTTTGTGCAACTGCTGCAAGGCGTGTTCAGGGTTTACCACTGCAA	83	82		ITPR1	NM_001099952.2:4818
46	MAEL	NM_001286377.1	869-968	CATCAGAAATCAGGCAAGATCTACAACTTCTCACTGTAGAGGACCTTGTAGTGGGGATCTACCAACAAAAATTTCTCAAGGAGCCCTCTAAGACTTGGAT	81	84		MAEL	NM_001286377.1:868
47	MAP3K5	NM_005923.3	2416-2515	TTTAGGAAAAGGCACTTATGGGATAGTCTACGCAGGTCGGGACTTGAGCAACCAAGTCAGAATTGCTATTAAGGAAATCCCAGAGAGAGACAGCAGATAC	81	79		MAP3K5	NM_005923.3:2415
48	MAPK8	NM_002750.2	946-1045	TCTCTGTAGATGAAGCTCTCCAACACCCGTACATCAATGTCTGGTATGATCCTTCTGAAGCAGAAGCTCCACCACCAAAGATCCCTGACAAGCAGTTAGA	78	81		MAPK8	NM_002750.2:945
49	MAPT	NM_001123066.2	5606-5705	ACTGCCAACAGTTTCGGCTGCATTTCTTCACGCACCTCGGTTCCTCTTCCTGAAGTTCTTGTGCCCTGCTCTTCAGCACCATGGGCCTTCTTATACGGAA	80	82		MAPT	NM_001123066.2:5605
50	MARCH5	NM_017824.4	511-610	CAGCCAGAGTGGCATGTCCTCAGTGCAATGCTGAATACCTAATAGTTTTTCCAAAATTGGGTCCAGTGGTTTACGTCTTGGATCTTGCAGATAGACTGAT	79	78		MARCHF5	NM_017824.4:510
51	MCL1	NM_021960.3	1261-1360	GCTGTAACTTCCTAGAGTTGCACCCTAGCAACCTAGCCAGAAAAGCAAGTGGCAAGAGGATTATGGCTAACAAGAATAAATACATGGGAAGAGTGCTCCC	80	79		MCL1	NM_021960.3:1260
52	NF1	NM_000267.2	1036-1135	TACCAGATCCCACAGACTGATATGGCTGAATGTGCAGAAAAGCTATTTGACTTGGTGGATGGTTTTGCTGAAAGCACCAAACGTAAAGCAGCAGTTTGGC	83	82		NF1	NM_000267.2:1035
53	NMT1	NM_021079.3	1207-1306	TTCCTGAGCTTTTATACGCTGCCCTCCACCATCATGAACCATCCAACCCACAAGAGTCTCAAAGCTGCTTATTCTTTCTACAACGTTCACACCCAGACCC	83	79		NMT1	NM_021079.3:1206
54	NUPR1	NM_012385.2	632-731	CTAGGACTTATTCCCGCTGACTGAGTCTCTGAGGGGCTACCAGGAAAGCGCCTCCAACCCTAGCAAAAGTGCAAGATGGGGAGTGAGAGGCTGGGAATGG	82	85		NUPR1	NM_012385.2:631
55	PGAP2	NM_014489.1	976-1075	CTGTTGTCTTAACCAACATGGCGTTCCACATGACGGCCTGGTGGGACTTCGGGAACAAGGAGCTGCTCATAACCTCTCAGCCTGAGGAAAAGCGATTCTG	82	83		PGAP2	NM_014489.1:975
56	PHLDA3	NM_012396.3	533-632	CCCAAGGAGCTCAGCTTCGCCCGCATCAAGGCCGTGGAGTGCGTGGAGAGCACCGGGCGCCACATCTACTTCACGCTGGTGACCGAAGGGGGCGGCGAGA	85	85		PHLDA3	NM_012396.3:532
57	PIK3R1	NM_181504.2	1106-1205	TCATGATGAGAAGACATGGAATGTTGGAAGCAGCAACCGAAACAAAGCTGAAAACCTGTTGCGAGGGAAGCGAGATGGCACTTTTCTTGTCCGGGAGAGC	77	82		PIK3R1	NM_181504.2:1105
58	PML	NM_002675.3	282-381	TCGGAGGAGGAGTTCCAGTTTCTGCGCTGCCAGCAATGCCAGGCGGAAGCCAAGTGCCCGAAGCTGCTGCCTTGTCTGCACACGCTGTGCTCAGGATGCC	85	86		PML	NM_002675.3:281
59	PPP1R15A	NM_014330.2	526-625	CTGGGGCTGAAAACCAGCAGTTCCCTTCCTGAAGCCTGGGGACTTTTGGATGATGATGATGGCATGTATGGTGAGCGAGAGGCAACCAGTGTCCCTAGAG	81	81		PPP1R15A	NM_014330.2:525
60	PRKCD	NM_006254.3	2166-2265	ACCATAAACTGGACTCTGCTGGAAAAGCGGAGGTTGGAGCCACCTTTCAGGCCCAAAGTGAAGTCACCCAGAGACTACAGTAACTTTGACCAGGAGTTCC	83	82		PRKCD	NM_006254.3:2165
61	PRKCZ	NM_002744.4	944-1043	GAGCTACGCCAAGGTTCTCCTGGTGCGGTTGAAGAAGAATGACCAAATTTACGCCATGAAAGTGGTGAAGAAAGAGCTGGTGCATGATGACGAGGATATT	83	87		PRKCZ	NM_002744.4:943
62	PRODH	NM_016335.2	781-880	GGTGTCATCAGTGCCCGCACCTACTTCTACGCCAATGAGGCCAAGTGCGACAGCCACATGGAGACATTCTTGCGCTGCATCGAAGCCTCAGGTAGAGTCA	82	82	X	PRODH	NM_016335.2:780	also targets LOC102724788 transcripts @ 100%
63	PTBP1	NM_175847.2	1918-2017	TGAGACCCGAGGGGCGGCGGCGCGGTTTTTTATGGTGACACAAATGTATATTTTGCTAACAGCAATTCCAGGCTCAGTATTGTGACCGCGGAGCCACAGG	84	84		PTBP1	NM_175847.2:1917	target accesion has been removed from RefSeq but probe hits current RefSeq transcripts (7/7) @100%
64	PTGER2	NM_000956.2	1411-1510	GTCAGAAGGAGCTACAAAACCTACCCTCAGTGAGCATGGTACTTGGCCTTTGGAGGAACAATCGGCTGCATTGAAGATCCAGCTGCCTATTGATTTAAGC	82	79		PTGER2	NM_000956.2:1410
65	PTHLH	NM_198965.1	606-705	TTGGGTCTGATGATGAGGGCAGATACCTAACTCAGGAAACTAACAAGGTGGAGACGTACAAAGAGCAGCCGCTCAAGACACCTGGGAAGAAAAAGAAAGG	82	80		PTHLH	NM_198965.1:605
66	RAB25	NM_020387.3	669-768	GGCCCGAATGTTCGCTGAAAACAATGGACTGCTCTTCCTGGAGACCTCAGCCCTGGACTCTACCAATGTTGAGCTAGCCTTTGAGACTGTCCTGAAAGAA	83	83		RAB25	NM_020387.3:668
67	RAC2	NM_002872.4	342-441	ACGACCGTCTCCGGCCGCTCTCCTATCCACAGACGGACGTCTTCCTCATCTGCTTCTCCCTCGTCAGCCCAGCCTCTTATGAGAACGTCCGCGCCAAGTG	87	86		RAC2	NM_002872.4:341
68	RRP8	NM_015324.3	1021-1120	GCCACTGCAGCCAGTGGACCGCATCGCCAGGGATCTTCGCCAGCGGCCTGCATCCCTAGTGGTGGCTGACTTCGGCTGTGGGGATTGCCGCTTGGCTTCA	92	87		RRP8	NM_015324.3:1020
69	SCN2A	NM_021007.2	6213-6312	AAACTGAATGAGAATTCAACTCCAGAGAAAACCGATATGACGCCTTCCACCACGTCTCCACCCTCGTATGATAGTGTGACCAAACCAGAAAAAGAAAAAT	83	82		SCN2A	NM_021007.2:6212
70	SDHA	NM_004168.1	231-330	TGGAGGGGCAGGCTTGCGAGCTGCATTTGGCCTTTCTGAGGCAGGGTTTAATACAGCATGTGTTACCAAGCTGTTTCCTACCAGGTCACACACTGTTGCA	82	80	HK; X	SDHA	NM_004168.1:230	also targets a few SDHA pseudogenes (NR_003264, NR_003265, NR_003266) @ 96%
71	SFN	NM_006142.3	580-679	TGGGCCTGGCCCTGAACTTTTCCGTCTTCCACTACGAGATCGCCAACAGCCCCGAGGAGGCCATCTCTCTGGCCAAGACCACTTTCGACGAGGCCATGGC	85	86		SFN	NM_006142.3:579
72	SIVA1	NM_006427.2	326-425	AGCCTTGGGCAGGCCTCCGAAGCTGACCCATCTGGGGTAGCGTCCATTGCCTGTTCCTCATGCGTGCGAGCCGTGGATGGGAAGGCGGTCTGCGGTCAGT	83	82		SIVA1	NM_006427.2:325
73	ST20	NM_001100879.1	453-552	TTTCTAGGTAAGGATGCTAATCTGTCTCCAAGCCAAATAACACACAGTAAATCATGGCACCAGGATTTGAATCTGGGTCTTTATACATCATAGCCCATGC	80	80		ST20	NM_001100879.1:452
74	STAT3	NM_003150.3	2061-2160	AAAGAAGGAGGCGTCACTTTCACTTGGGTGGAGAAGGACATCAGCGGTAAGACCCAGATCCAGTCCGTGGAACCATACACAAAGCAGCAGCTGAACAACA	81	82		STAT3	NM_003150.3:2060
75	STAT5B	NM_012448.3	201-300	AAGGAGAAGCCCTTCATCAGATGCAAGCGTTATATGGCCAGCATTTTCCCATTGAGGTGCGGCATTATTTATCCCAGTGGATTGAAAGCCAAGCATGGGA	78	78		STAT5B	NM_012448.3:200
76	TBP	NM_001172085.1	588-687	ACAGTGAATCTTGGTTGTAAACTTGACCTAAAGACCATTGCACTTCGTGCCCGAAACGCCGAATATAATCCCAAGCGGTTTGCTGCGGTAATCATGAGGA	79	82	HK	TBP	NM_001172085.1:587
77	TCF4	NM_001083962.1	3136-3235	TTAGGGGAAGCTCGGCTGCCCTAGTAACAAAACCAGCAAACGTCCTGATGACAACGAAGTGATGACATTAGCCATTCCTTAGGGTAGGAGGAACAGATGG	81	82		TCF4	NM_001083962.1:3135
78	TNFSF4	NM_003326.2	546-645	GAAGGTCAGGTCTGTCAACTCCTTGATGGTGGCCTCTCTGACTTACAAAGACAAAGTCTACTTGAATGTGACCACTGACAATACCTCCCTGGATGACTTC	80	80		TNFSF4	NM_003326.2:545
79	TPT1	NM_001286273.1	483-582	TATGACAGGGGCTGCAGAACAAATCAAGCACATCCTTGCTAATTTCAAAAACTACCAGTTCTTTATTGGTGAAAACATGAATCCAGATGGCATGGTTGCT	82	78	HK	TPT1	NM_001286273.1:482
80	TRADD	NM_003789.2	681-780	TGTTCCAGGGTCAGCCTGTAGTGAATCGGCCGCTGAGCCTGAAGGACCAACAGACGTTCGCGCGCTCTGTGGGTCTCAAATGGCGCAAGGTGGGGCGCTC	82	82		TRADD	NM_003789.2:680
81	TRAF5	NM_001033910.2	1691-1790	GCCTACATTAAAGATGACACTCTGTTCTTGAAAGTGGCCGTGGACTTAACTGACCTGGAGGATCTCTAGTCACTGTTATGGGGTGATAAGAGGACTTCTT	81	83		TRAF5	NM_001033910.2:1690
82	TRAF6	NM_145803.2	746-845	TTGCAAAACGTGAGATTCTTTCTCTGATGGTGAAATGTCCAAATGAAGGTTGTTTGCACAAGATGGAACTGAGACATCTTGAGGATCATCAAGCACATTG	77	81		TRAF6	NM_145803.2:745
83	UBB	NM_018955.2	796-895	CACCTGGTCCTGCGCCTGAGGGGTGGCTGTTAATTCTTCAGTCATGGCATTCGCAGTGCCCAGTGATGGCATTACTCTGCACTATAGCCATTTGCCCCAA	86	85	HK; X	UBB	NM_018955.2:795	also targets UBBP4 (NR_144546) @ 96%
84	UBE2K	NM_005339.4	816-915	GCAGTAATAGTGGCCTTGTCTTCAAAATCATGGGATGTAGAGACTGCAACAGAATTGCTTCTGAGTAACTGAGGCATAGAGAGCTGCTGATATAGTCAAG	83	84		UBE2K	NM_005339.4:815
85	WWOX	NM_016373.1	301-400	TGCCATACGGATGGGAACAAGAAACTGATGAGAACGGACAAGTGTTTTTTGTTGACCATATAAATAAAAGAACCACCTACTTGGACCCAAGACTGGCGTT	82	83		WWOX	NM_016373.1:300
86	ZMAT3	NM_022470.2	396-495	CTCTTGCAGGGGAAGAAGAGTTATCGAAGGGAGGGGAGCAAGACTGTGCCCTGGAGGAGCTATGTAAGCCCCTGTACTGCAAACTCTGCAATGTCACCTT	82	82		ZMAT3	NM_022470.2:395
87	ZNF385C	NM_001242704.1	2321-2420	GAAGCTGAGTGTTGGGAGGCAGTCTCACATGCACTGGCAAGACCCATTTTCATGCTGTCAATGTCAATGTCACAAACTCCTTTCCACTGCAGCACTGCCC	83	84		ZNF385C	NM_001242704.1:2320
88	ZNF385D	NM_024697.2	951-1050	AACGACAGCCACTGGCAATAGCTCATGTCCTTCTACTGAGACCGAGGAAGAAAAGGCAAAACGGCTTCTTTACTGTTCGCTATGCAAGGTTGCTGTCAAC	83	80		ZNF385D	NM_024697.2:950

## Sheet: Table S7
Table S7. Normalized Counts of NanoString Samples
Gene	Sample1	Sample2	Sample3	Sample4	Sample5	Sample6	Sample7	Sample8	Sample9	Sample10	Sample11	Sample12	Sample13	Sample14	Sample15	Sample16	Sample17	Sample18	Sample19	Sample20	Sample21	Sample22	Sample23	Sample24	Sample25	Sample26	Sample27	Sample28	Sample29	Sample30	Sample31	Sample32	Sample33	Sample34	Sample35	Sample36	Sample37	Sample38	Sample39	Sample40	Sample41	Sample42	Sample43	Sample44	Sample45	Sample46	Sample47
ABL1	530.58	210.38	337.59	424.89	1038.78	493.95	446.81	222.48	251.13	341.26	154.27	392.11	181.24	348.35	300.47	384.83	434.57	358.23	406.6	438.99	680.89	257.31	517.15	906.15	824.93	254.88	213.28	417.03	357.73	299.47	218.22	322.92	409.24	291.92	313.11	354.55	310.94	425.47	65.81	174.03	294.44	131.21	86.01	253.6	194.19	247.9	307.85
AEN	57.26	90.16	55.89	29.02	96.02	60.48	87.05	55.43	33.05	56.58	120.7	34.6	44.35	62.75	38.34	43.98	44.53	36.34	69.39	40.11	83.54	58.97	65.07	114.16	50	56.91	62.09	56.38	99.67	63.21	43.24	51.83	55.22	24.65	37.33	53.34	129.98	31.56	53.47	41.62	85.84	16.4	51.6	72.93	57.97	50.56	37.73
APAF1	665.23	446.27	426.46	1068.27	424.82	632.71	234.97	306.38	288.13	327.11	764.95	235.35	958.96	1464.8	288.53	623.58	261.4	250.24	505.27	341.44	520.07	249.94	1329.21	727.77	631.19	278.12	804.51	257.94	314.8	283.51	419.73	383.71	417.47	1201.43	1198.25	1113.85	742.51	489.22	573.8	867.31	357.21	1118.03	245.51	399.46	527.5	283.78	375.76
ARL6IP5	4482.89	2798.74	1414.63	4269.04	4469.36	4421.84	3329.78	1936.42	2247.21	2149.52	2254.07	2096.39	2287.28	4910.08	1237.71	2458.17	3857.51	3061.06	2455.87	1957.57	1924.32	2437.04	6380.7	2939.63	2349.79	1668.74	9570.39	2319.16	1978.12	2097.5	3084.11	3969.7	1986.3	4912.09	3981.32	4031.84	1942.08	2362.8	3311.19	2803.38	3218.55	3444.3	5696.8	3182.42	3121.51	3227.56	3341.1
ATF4	9268.54	8208.61	7788.57	6663.57	14989.5	7077.79	6030.12	5468.42	5261.45	5129.5	5868.59	5888.09	6009.18	9137.15	7829.19	5113.47	6441.83	6159.51	6296.35	8452.45	9980.13	5871.82	9034.04	5244.24	4968.31	4218.33	7110.98	5887.87	5526.8	4746.06	3509.95	7398.21	6245.97	4195.26	6053.87	5437.49	8676.49	6397.8	4576.03	5300.32	3916.35	4551.4	6897.78	5396.85	4535.9	6583.97	7767.22
ATP2A1	11.89	10.02	8.94	20.96	4.36	6.52	12.78	11.24	8.98	8.25	7.99	7.26	6.12	10.82	9.43	4.71	5.77	7.27	4.34	9.76	13.23	4.02	16.06	7.14	12.5	12.02	10.8	13.9	10.36	7.98	7.75	24.92	5.09	7.14	8.43	12.55	22.94	5.05	12.34	5.67	6.46	15.03	9.38	13.26	5.8	4.89	24.15
BAX	1217.4	1051.92	939.55	1044.89	1534.89	843.81	1042.76	1218.03	959.96	1267.79	1210.17	975.16	1246.5	1068.13	896.38	1333.54	1959.27	1043.54	1706.64	872.56	1643.05	939.44	1543.84	1676.73	1643.6	790.29	2605.2	1315.19	1070.23	1691.87	967.53	1585.69	1514.01	767.43	1204.87	1112.81	881.84	996.12	571.75	1157.67	1007.93	703.9	583.29	1251.42	1376.71	1055.2	1506.06
BCL2	845.73	885.25	298.46	868.32	1197.36	1548.86	1454.27	343.84	315.79	449.71	742.57	477.11	383.89	359.89	678.26	329.85	804.82	675.97	1677.37	683.96	1254.56	750.48	1602.15	1526.89	1256.14	656.43	147.13	837.93	582.24	606.3	1363.19	1015.6	383.4	456.05	512.42	325.27	287.15	417.26	275.59	442.64	1021.78	211.85	451.93	810.52	797.04	774.68	833.01
BCL2A1	114.27	1177.6	113.46	773.18	62.56	176.11	40.18	146.82	357.83	88.41	113.5	158.47	1375.73	453.65	108.75	105.24	229.24	115.26	432.62	71.54	13.23	176.9	70.98	35.68	87.49	126.64	538.59	115.84	95.72	414.22	24.47	189.37	141.38	149.21	242.66	438.22	586.19	233.57	1032.43	1644.77	117.22	1454.26	209.54	663	23.19	109.27	61.87
BCL2L1	1356.17	668.49	897.63	300.73	1952.43	1251.18	623.34	2778.4	1555.26	1732.82	1185.39	1661.14	335.71	2226.41	1708.53	424.88	861.71	1044.58	557.31	454.16	456.71	4256.95	528.98	3274.98	3205.97	5706.73	768.06	5336.46	3604.93	4748.52	2069.26	1295.66	729.2	333.44	883.93	1168.24	9271.17	1195.6	3060.28	1413.99	1738.04	1131.7	939.82	981.24	1741.9	826.87	2256.07
BCL2L10	3.88	11.84	6.71	5.64	4.36	4.15	6.7	3.75	3.59	11.79	7.19	3.84	6.12	12.98	5.03	3.14	4.12	60.22	9.76	5.42	7.66	2.01	8.45	7.14	6.25	4.01	12.15	6.95	6.41	3.68	2.45	10.96	3.52	16.87	6.02	3.14	1.7	29.67	8.23	6.62	1.85	4.1	40.66	16.58	176.8	8.15	12.07
BCL2L2	165.46	70.13	81.6	130.61	176.04	145.87	104.09	53.94	79.04	106.09	116.7	102.51	91	142.08	138.92	124.87	117.09	77.88	125.78	94.3	153.17	85.77	125.06	114.16	156.24	68.13	86.39	125.88	70.56	93.89	49.36	113.62	107.7	99.25	82.49	77.39	99.4	82.06	39.08	78.5	31.38	79.27	86.01	91.16	95.65	110.9	166
BIRC2	869.02	1177.6	311.32	1120.67	794.36	761.98	292.19	298.89	464.53	475.05	384.47	592.01	497.83	910.9	693.34	441.37	600.31	431.95	431.54	442.24	719.18	757.85	565.31	1113.06	1037.41	503.35	464.35	815.53	675.49	514.86	302.66	694.67	480.52	513.14	407.04	689.23	887.78	478.49	865.85	390.62	727.34	407.3	620.82	298.35	449.24	298.46	682.1
BIRC3	172.98	2111.12	59.8	316.85	160.04	93.69	101.05	155.81	234.6	440.28	175.05	721.44	120.83	671.46	243.27	53.4	335.62	64.38	151.8	72.62	201.9	240.55	105.63	242.59	306.22	427.2	140.38	206.2	287.17	247.31	169.28	127.57	149.21	345.12	89.12	459.14	378.9	159.08	666.35	261.04	1201.77	287.03	469.13	321.56	60.87	145.15	224.85
BOK	3.15	4.55	2.79	7.26	1.45	1.19	2.43	2.25	2.16	1.18	4	1.71	2.29	2.16	1	1	2.47	3.12	4.34	8.67	4.18	1	5.07	7.14	6.25	26.45	1.35	6.18	4.44	1.23	4.49	10.96	2.35	1.3	4.82	9.41	6.8	3.16	16.45	6.62	25.84	8.2	9.38	9.95	11.59	3.26	3.02
BRSK2	8.25	10.93	8.94	8.06	11.64	6.52	6.7	8.24	6.83	4.13	8.79	7.69	9.94	7.21	12.57	7.07	13.19	8.31	9.76	5.42	6.27	3.35	11.83	7.14	12.5	4.01	12.15	15.45	4.93	4.91	8.57	4.98	6.66	7.78	9.63	8.37	1.7	6.31	14.4	8.51	10.15	17.77	31.28	29.84	28.98	17.94	24.15
CASP2	1895.73	770.5	829.44	2192.17	1149.35	1168.17	1296	663.7	1072.41	1244.8	1087.87	1487.72	616.37	943.36	1191.19	1184.32	1157.75	1509.76	1098.37	1453.54	2004.38	1417.87	1579.33	1334.25	1187.39	564.26	695.17	561.45	1289.8	736.39	1434.57	986.69	1503.04	1065.19	1045.91	909.91	781.59	1451.26	324.95	461.56	527.04	863.81	556.7	437.58	869.5	1099.23	1776.18
CASP4	2494.24	991.81	911.04	1027.96	931.12	1353.18	1946.73	818.01	1001.99	1283.11	570.71	877.34	2115.98	978.7	1400.52	1250.29	912.02	1440.19	1391.12	803.19	1634.69	877.12	742.77	1534.03	1518.62	384.72	603.38	956.08	784.54	845.63	768.89	1151.14	885.46	973.08	962.21	1488.28	252.32	1093.97	1030.38	1084.85	887.94	866.54	1089.95	586.76	263.75	799.14	1774.67
CASP7	198.94	121.13	196.18	109.65	231.32	239.56	288.54	101.88	94.85	165.03	224.61	125.15	193.47	191.12	166.58	234.82	215.22	163.02	261.31	196.19	181.71	172.21	168.16	171.24	187.48	156.29	283.47	155.23	122.86	217.85	110.54	190.36	189.15	161.53	119.82	210.22	76.46	126.25	80.21	126.74	176.3	106.61	131.36	142.55	66.66	207.13	205.23
CFLAR	1007.79	970.86	348.21	1600.39	881.65	802.89	485.16	462.19	672.19	653.64	581.1	648.4	1247.26	1103.47	567	680.91	610.21	395.61	871.75	801.02	760.95	506.57	625.31	956.09	1099.9	789.48	1059.63	413.17	620.72	758.49	560.45	723.58	608.97	1132.66	902.6	1561.49	1568.28	779.6	752.73	1527.48	1401.14	1547.2	564.52	880.14	373.89	453.39	460.27
CHEK2	240.67	195.81	296.23	243.48	165.86	259.72	208.19	185.78	194.36	166.8	163.86	170.43	182.77	206.27	174.12	285.09	225.94	257.51	365.4	369.62	226.27	187.62	187.59	306.81	262.48	114.62	134.98	125.11	201.32	136.23	164.38	136.54	314.08	176.45	189.67	158.97	259.11	293.53	199.49	152.28	72	139.41	222.05	218.79	359.39	278.88	84.51
CNR1	3.88	7.29	3.35	4.84	5.82	1	1.83	1.5	3.23	2.95	1.6	2.56	2.29	2.88	2.51	2.36	3.3	5.19	3.25	4.34	2.09	1	6.76	7.14	12.5	2.4	6.75	1	1.97	4.91	2.45	6.98	2.74	5.84	3.01	6.28	1	3.79	26.74	2.84	2.77	9.57	9.38	16.58	5.8	8.15	22.64
CREB1	679.78	518.22	402.42	799.79	542.67	651.09	558.82	381.29	482.49	404.91	438.03	502.74	328.83	509.18	426.19	572.53	376.85	455.84	522.62	538.71	773.49	436.89	499.4	1077.39	918.67	517.77	518.34	520.52	492.93	399.49	490.29	687.7	572.16	496.27	429.92	655.76	673.7	533.41	359.91	360.35	496.58	426.44	348.72	419.35	408.67	441.98	804.34
CUL4A	1371.21	826.05	1162.56	1360.93	1419.95	1583.84	1158.42	719.13	731.82	677.8	786.53	740.23	763.96	1323.44	776.32	1243.22	907.07	1015.51	1047.4	1261.69	1294.25	911.96	1453.42	1569.71	1356.13	917.73	1537.47	973.85	948.35	881.83	989.15	1502.96	1424.33	1141.09	1147.07	997.76	1967.57	994.86	534.73	492.77	1078.08	636.92	431.6	931.52	797.04	849.7	1255.55
CYP1B1	13.34	97.45	1.12	20.96	2.91	23.13	14	22.47	2.87	4.13	4	2.99	737.96	5.05	2.51	5.5	84.93	3.12	27.11	2.17	5.57	3.35	1.69	28.54	12.5	88.97	112.04	136.69	19.74	26.39	1.63	7.97	2.74	24.65	12.04	708.06	87.5	30.93	6.17	88.91	67.38	235.09	7.82	145.86	17.39	8.15	4.53
DAB2IP	7.52	14.57	6.15	6.45	21.82	10.67	5.48	8.24	1	3.54	4	1	4.59	11.54	3.77	7.85	39.58	1.04	3.25	20.59	11.14	8.04	3.38	164.11	112.49	19.24	4.05	5.41	4.44	20.25	2.86	14.95	12.92	5.84	1	14.64	27.19	2.53	4.11	4.73	18.46	9.57	15.64	16.58	5.8	9.79	15.09
DDIT3	266.14	459.93	132.46	227.36	157.13	143.5	152.79	93.64	153.77	114.34	132.69	96.96	292.89	180.31	255.21	67.54	144.31	63.34	355.64	238.46	258.29	123.96	121.68	78.49	93.74	81.75	172.78	167.59	98.68	115.98	75.46	95.68	235.36	92.77	111.39	165.25	268.46	159.08	189.21	289.42	97.84	336.23	270.53	152.49	110.14	185.92	505.54
DDX3X	8004.08	3549.2	3484.32	6342.69	9021.64	4615.74	3825.9	2391.12	2462.41	2823.2	4276.35	4538.34	4436.91	4454.26	7421.23	3114.73	6171.36	4036.08	4057.34	3529.26	7042.83	4046.55	3295.55	6029.09	5187.04	2933.52	4219.61	3931.68	2630.42	4084.54	2152.47	5368.02	3113.78	3584.17	3096.18	3846.72	4026.88	4134.74	3922.02	5253.03	2690.59	5080.35	3068.11	4664.23	3338.89	4912.29	12057.5
DDX5	15018.3	8879.83	7326.34	9257.25	18696.5	9437.25	6258.4	5418.23	5421.68	5293.94	9875.56	6304.13	8509.06	11784.8	10680.5	5096.98	8588.28	4826.26	8452.97	6813.56	12343	10278.2	11669.6	10723.9	10136.6	5793.3	10011.8	6500.29	6138.64	6449.59	5480.91	10084.2	6548.69	8367.16	7241.88	8124.34	7628.14	6168.65	8076.43	6259.38	9391.68	8355.17	9754.78	7538.35	8958.77	8462.77	13527.4
DFFB	261.29	159.38	541.59	373.29	280.79	376.54	168.62	140.83	388.01	453.83	148.67	320.35	202.65	170.21	152.12	350.27	183.89	437.15	226.61	536.54	286.84	331.68	413.21	214.05	206.23	121.83	147.13	180.71	524.01	103.1	183.96	294.01	534.17	183.59	201.72	155.84	124.03	340.25	174.81	102.15	244.6	84.74	125.1	132.6	228.97	198.97	188.63
DYNLL1	4922.97	1585.62	2846.59	1968.84	5064.4	4927.06	1479.83	2420.34	1461.85	806.88	2198.12	713.75	894.72	2160.78	1730.53	2796.66	3139.28	3131.67	5066.79	3546.6	3799.2	1857.43	4056.07	3695.94	3712.17	1505.23	5383.18	1577	1857.73	1698.62	1185.35	3687.65	3223.44	3048.97	2606.64	1647.25	4201.04	1700.61	2071.04	706.52	918.4	977.25	1429.28	2786.27	1669.44	2434.94	1767.13
DYRK2	437.91	305.1	241.45	439.4	315.71	334.44	315.93	209.75	148.74	245.78	435.63	317.36	190.42	382.97	238.87	230.9	263.05	153.68	224.44	399.97	623.8	144.06	222.24	556.53	481.21	304.57	221.37	167.59	214.14	247.92	246.78	423.58	292.15	313.98	202.92	416.26	237.87	229.78	238.57	134.31	910.09	169.48	486.33	281.78	339.11	251.16	574.96
E2F1	86.37	751.37	562.83	469.23	128.03	214.07	541.16	395.52	288.13	283.5	553.93	356.23	118.53	271.18	495.96	408.39	317.47	240.9	608.28	509.45	678.11	311.58	184.21	285.4	312.47	274.92	101.24	352.93	257.57	362.06	289.61	172.42	525.16	166.07	244.47	276.11	909.87	409.06	302.33	225.1	209.52	235.09	159.5	276.8	304.33	515.37	282.2
FHIT	12.13	24.59	17.33	14.51	4.36	6.52	2.43	3	8.62	9.43	2.4	9.82	11.47	2.16	3.14	7.85	1	5.19	1.08	8.67	13.23	8.04	6.76	7.14	6.25	17.63	9.45	3.09	9.37	5.52	5.71	13.95	13.71	11.68	6.02	11.5	6.8	18.31	10.28	5.67	47.07	9.57	23.46	4.97	8.7	6.52	18.11
GSK3B	1648.03	1042.81	668.47	1714.07	1652.73	1182.4	1213.21	782.06	772.42	849.32	1034.32	935.86	1326.79	1346.52	1139.65	889.03	1155.27	762.15	881.51	910.5	1835.2	943.46	1261.61	1919.32	1774.84	1101.27	1235.11	1239.51	897.04	780.58	861.48	1303.63	959.47	1209.21	970.04	1644.11	1211.46	968.98	717.77	968.51	1304.22	1169.97	761.55	914.94	1272.37	756.74	1985.95
HIF1A	2365.42	5285.09	3186.41	4577.02	2972.3	2051.11	3477.7	976.82	2039.55	2352.27	1563.46	2892.58	4457.56	3350.07	1661.38	2456.6	2868.81	854.56	2073.12	3176.99	2306.53	3055.52	2049.16	1669.6	1649.85	2632.95	2065.26	4341.76	1700.82	2500.06	2183.88	2009.27	2758.97	1133.96	2158.05	4526.54	3590.21	2169	3331.76	9141.26	1982.64	5014.74	1549.69	3494.03	1330.34	6566.03	3475.41
HIPK1	1955.41	1728.61	1232.98	2213.13	2048.46	1417.81	1580.88	1367.85	1393.59	1004.92	1168.6	1313.02	1421.62	1327.05	1667.04	1309.19	1520.58	1095.46	1772.78	1039.48	3708	1685.23	1703.55	2161.91	1887.33	1745.68	1776.39	2442.73	1772.86	992.91	776.23	1420.24	1654.99	1737.91	1277.73	1827.14	3909.64	1277.67	950.17	1616.39	1679.89	1093.43	550.45	921.57	1026.01	985.07	2497.52
HMOX1	125.67	450.82	22.92	117.71	74.2	177.3	26.78	267.43	136.52	195.68	29.57	46.99	1371.91	900.81	42.12	136.65	315.82	23.88	76.98	65.04	27.15	105.87	87.88	35.68	56.25	779.07	1429.48	419.35	337.01	225.83	23.66	149.5	66.18	287.38	279.39	3517.27	1639.64	290.38	123.4	1641.93	3187.17	605.49	59.42	885.11	220.27	79.91	51.31
HRAS	60.89	63.75	40.24	57.24	128.03	69.38	58.44	53.94	31.97	34.77	58.35	38.87	44.35	97.36	38.34	55.76	78.34	49.84	79.15	41.19	110.7	54.95	79.43	78.49	99.99	43.28	106.64	39.39	37.01	48.48	34.26	75.75	33.68	65.52	69.85	49.16	96	40.4	47.3	45.4	56.3	39.64	62.55	59.67	34.78	39.14	75.45
HSPB1	94.13	141.17	202.33	33.06	477.2	143.5	40.18	208.25	16.53	14.73	258.98	11.96	101.71	489.71	14.46	293.72	65.97	7.27	362.15	149.58	27.15	26.13	381.1	57.08	37.5	373.5	257.82	126.65	39.47	133.78	15.5	77.74	184.45	95.36	117.42	80.53	303.29	22.73	30.85	35	89.53	20.5	86.01	101.11	75.36	432.19	39.24
IFI16	645.09	428.96	663.44	715.94	162.95	759.01	1052.5	641.23	529.92	777.41	862.46	609.95	843.49	520.72	92.4	1400.3	322.42	712.31	561.65	766.34	217.22	822.85	438.56	363.89	243.73	605.94	912.49	952.99	699.67	636.98	1027.08	835.2	751.52	741.48	592.5	1716.28	292.25	926.06	479.2	437.91	844.56	412.77	573.9	1088.98	397.07	1280.26	196.18
IKBKB	251.34	153.01	167.12	287.83	359.35	307.76	204.53	149.82	141.19	132.02	184.64	141.81	148.36	201.22	127.61	240.32	132.76	205.59	193	155	240.89	136.69	271.25	428.1	437.46	121.03	209.23	215.47	183.06	131.94	146.84	228.24	208.34	227.05	264.94	283.43	124.03	212.1	98.72	115.39	204.91	140.78	128.23	150.83	182.6	127.21	289.74
ITPR1	1414.88	452.64	775.78	1084.39	1827.32	1069.73	832.75	397.02	432.56	584.09	301.34	366.91	484.07	595.01	482.76	1019.4	615.16	377.96	616.95	798.85	826.4	918.67	916.84	1148.74	1012.41	633.99	336.11	1251.1	588.16	578.07	500.08	1493.99	849.82	876.42	753.87	498.88	241.27	378.12	109	379.27	443.05	150.35	132.92	240.34	266.65	451.76	923.56
MAEL	5.34	12.75	6.15	15.32	5.82	29.65	4.87	11.99	41.32	45.97	3.2	21.36	7.65	11.54	2.51	4.71	21.44	29.07	19.52	2.17	3.48	2.01	83.66	14.27	6.25	6.41	4.05	22.4	63.16	7.98	8.97	14.95	4.31	1.3	23.48	6.28	4.25	31.56	16.45	7.57	14.77	6.83	17.2	21.55	37.68	17.94	19.62
MAP3K5	639.03	349.73	183.89	483.74	263.33	498.69	343.33	83.9	155.92	93.71	223.81	115.33	266.12	371.43	243.9	307.86	440.34	64.38	255.89	126.82	402.41	212.41	305.05	506.59	531.2	234.04	265.92	272.62	134.7	209.26	81.58	528.23	157.82	233.54	308.9	412.07	370.41	143.3	104.89	275.23	381.21	295.23	136.05	286.75	249.26	125.58	433.11
MAPK8	629.32	352.46	269.96	307.98	609.59	486.24	284.89	146.82	205.5	205.7	256.58	263.54	166.71	304.36	524.88	342.42	405.71	222.21	379.49	333.85	631.46	201.02	352.37	606.48	693.69	209.99	269.97	264.12	201.32	307.44	404.63	443.51	349.72	225.75	292.64	280.29	298.19	201.37	238.57	149.44	257.52	207.75	342.46	281.78	344.9	358.8	482.9
MAPT	64.29	5.46	2.79	4.03	7.27	2.96	3.04	3.75	2.51	2.36	2.4	1.28	3.82	5.77	2.51	2.36	1.65	2.08	5.42	3.25	1.39	1.34	5.92	7.14	18.75	3.21	1.35	1.54	2.47	1.84	1.63	48.84	2.74	2.59	1.81	2.09	4.25	2.53	8.23	3.78	13.85	6.83	6.26	1.66	5.8	6.52	13.58
44625	1108.23	608.38	481.79	768.35	1361.76	705.64	728.66	416.5	434.35	475.64	628.26	548.02	450.42	681.55	839.18	595.3	696.79	669.74	948.74	593.99	992.79	454.31	894.87	1113.06	962.41	535.41	704.62	556.04	561.02	447.36	411.16	555.14	556.89	495.62	530.48	667.27	724.67	488.59	403.1	355.62	406.13	354	506.66	503.88	466.63	629.53	555.34
MCL1	7707.61	6695.85	4914.6	8311.53	13722.3	5879.97	8066.95	3970.97	2965.02	3206.89	6659.11	2006.69	9604.14	7448.05	6497.82	2989.08	7000.92	1033.16	14562.8	4583.92	9475.38	4659.66	6633.36	8355.11	8268.02	5471.09	11241.5	13854.7	1859.7	4014.58	1642.19	3665.72	3632.29	2395.07	7556.19	10083.3	7853.27	2577.43	5536.48	20746.4	5059.97	6388.36	4467.68	8151.63	1970.87	5724.48	5342.13
NF1	997.6	865.21	639.41	709.49	1143.53	965.37	1089.63	395.52	383.34	598.82	611.48	586.03	111.65	602.22	648.08	640.85	673.7	618.86	413.11	598.33	1190.51	511.93	864.45	1319.98	1162.4	494.53	530.49	939.87	503.78	586.66	372	1125.23	493.05	369.77	508.8	534.44	485.94	436.2	207.72	451.15	331.36	237.82	281.48	608.31	173.9	455.02	1830.51
NMT1	392.78	316.94	275.55	395.86	397.18	457.19	180.19	221.73	177.12	221.61	305.34	199.9	336.48	301.47	130.12	382.47	314.18	278.28	383.83	313.25	254.12	236.53	489.26	392.43	437.46	207.59	684.37	180.71	256.58	206.19	263.09	380.72	345.8	446.32	439.56	470.64	348.32	342.14	135.74	207.13	344.28	255.59	106.34	288.41	260.85	238.11	147.89
NUPR1	6.07	2.73	2.24	1.61	7.27	11.86	1.22	8.99	1.44	1	2.4	1.71	1.53	5.05	1	8.64	13.19	3.12	4.34	4.34	6.27	4.02	3.38	7.14	25	7.21	8.1	2.32	1.97	4.91	2.45	14.95	4.7	5.19	7.23	12.55	15.29	3.16	2.06	8.51	34.15	5.47	4.69	6.63	14.49	6.52	7.55
PGAP2	139.26	117.49	144.2	144.32	107.66	146.47	132.7	70.42	93.05	97.25	85.53	107.21	74.18	76.45	91.15	131.15	124.52	138.1	184.33	195.11	135.76	121.95	115.77	121.3	74.99	109.81	94.49	131.29	112.01	99.41	164.79	121.59	188.76	94.71	96.34	190.35	93.45	106.68	74.04	73.77	81.23	57.41	81.32	124.31	107.24	194.08	120.73
PHLDA3	23.05	72.86	50.3	56.44	34.92	72.34	29.83	96.63	17.24	31.24	87.13	7.26	32.12	80.06	25.77	75.39	94.83	9.35	39.03	27.1	57.79	19.43	32.96	185.51	143.74	46.49	546.69	34.75	38.49	68.73	76.68	68.77	69.71	22.71	19.27	33.47	26.34	10.73	30.85	17.97	24.92	23.24	56.3	119.34	234.77	30.99	96.58
PIK3R1	1488.88	1204.01	667.35	1578.62	1204.63	921.49	1459.75	976.82	1115.52	2279.19	2425.13	1327.97	898.55	1955.23	2620	929.87	1497.49	295.93	905.37	914.83	2076.79	1117.68	587.28	756.31	818.68	920.93	334.76	1300.52	818.09	1344.53	1994.62	1251.81	1015.08	501.46	753.27	822.06	903.92	998.65	586.14	1547.35	3700.37	512.55	489.46	672.95	718.79	1138.37	2052.34
PML	814.43	614.76	546.07	1054.56	701.25	649.9	882.06	677.93	530.64	653.05	656.24	589.45	897.78	734.92	310.53	662.84	331.49	767.34	813.2	461.75	570.19	864.39	407.3	827.66	812.43	766.24	363.11	1119.04	556.08	560.89	695.06	924.9	471.51	506	715.34	719.56	563.25	496.17	374.31	408.59	573.19	472.91	361.23	762.45	452.14	1076.4	698.7
PPP1R15A	806.91	697.64	1228.51	444.24	944.21	267.43	342.72	446.46	377.59	268.76	454.01	256.71	555.95	393.79	423.68	435.87	517.03	395.61	1645.92	615.67	868.87	459	614.33	956.09	862.42	419.19	333.41	500.44	537.83	292.1	161.53	260.13	563.15	260.14	322.74	734.2	1727.14	357.29	322.89	641.26	258.44	554.92	301.81	542.01	252.16	887.21	733.41
PRKCD	936.46	450.82	100.61	1297.24	683.79	1018.14	29.83	558.08	396.99	278.78	231.8	228.52	1202.14	1783.58	221.9	176.71	620.1	425.72	390.34	112.73	600.83	343.75	1477.08	549.4	556.2	375.11	2444.57	206.97	432.73	454.11	176.62	823.24	104.17	1651.64	1637.21	1757.07	719.57	658.4	269.42	852.18	361.82	1555.4	203.29	604.99	1202.81	140.26	730.39
PRKCZ	164	91.08	8.94	141.09	247.33	5.34	4.87	11.24	13.65	6.48	6.39	16.66	52.77	189.68	63.49	7.07	4.95	5.19	93.25	5.42	48.73	9.38	5.07	35.68	12.5	88.97	35.1	88.81	13.82	18.41	10.2	74.75	5.87	96.01	19.27	49.16	53.52	10.1	39.08	23.65	123.68	157.18	31.28	129.29	28.98	29.36	134.31
PRODH	181.96	50.09	44.15	93.52	8.73	111.48	194.8	6.74	208.73	193.91	1	214.42	46.65	51.21	2.51	42.41	108.02	159.91	54.21	3.25	4.87	45.56	1095.98	14.27	12.5	152.29	2.7	254.85	145.56	114.14	75.87	126.58	32.5	26.6	391.99	23.01	16.14	318.15	32.91	91.74	3.69	13.67	98.52	38.12	2.9	55.45	12.07
PTBP1	2605.84	1963.58	1951.75	2021.24	3856.86	2292.45	1731.85	2128.19	1617.77	1722.21	2052.65	2141.24	2030.34	2883.44	2469.13	2117.33	2797.07	2144.2	2203.24	2334.78	4076.99	1546.52	2512.23	2490.12	2249.8	1346.53	2621.4	1260.36	1605.1	1802.33	1539.81	1841.83	2589.4	1833.28	2213.45	1610.64	2526.57	2013.71	900.81	1640.98	1497.13	1662.01	1158.75	2691.79	1599.88	2514.86	1646.4
PTGER2	499.53	472.68	744.48	957.01	84.38	582.3	360.37	485.42	585.6	450.3	81.53	451.91	1053.02	154.34	227.55	1099.5	634.12	618.86	1809.65	2123.41	110.7	723.68	350.68	99.89	68.74	455.26	1263.45	250.99	601.48	326.47	660.79	401.65	1309.19	489.78	484.72	758.26	935.36	654.61	795.92	1448.98	838.1	528.95	638.02	334.82	72.46	1730.39	273.14
PTHLH	9.46	5.46	5.03	8.87	114.93	8.3	4.87	4.49	4.67	5.89	4.8	2.99	3.82	2.88	8.17	5.5	15.67	5.19	7.59	11.92	8.35	9.38	8.45	149.84	162.49	7.21	12.15	3.09	4.44	12.89	5.71	9.97	7.05	6.49	7.23	7.32	5.95	5.68	24.68	8.51	7.38	30.07	34.4	21.55	34.78	22.83	22.64
RAB25	8.98	2.73	11.18	7.26	10.18	6.52	6.09	4.49	5.03	4.72	8.79	5.13	6.88	2.88	16.34	6.28	3.3	7.27	5.42	4.34	7.66	4.02	9.3	7.14	12.5	4.01	12.15	5.41	4.44	7.98	2.86	15.95	9.79	4.54	4.82	4.18	4.25	9.47	18.51	8.51	6.46	23.24	15.64	18.23	14.49	13.05	7.55
RAC2	894.25	904.38	350.44	1871.28	916.57	1142.08	1011.11	851.72	1106.54	1241.26	1054.3	1070.41	1067.55	2241.56	368.99	668.34	642.37	1638.52	1351	628.68	822.22	1132.42	1215.13	677.83	762.43	1150.16	2687.54	1087.37	985.36	860.97	1899.98	1279.71	661.84	1277.97	1499.92	1819.82	1039.85	1076.29	876.13	1378.99	1429.75	1428.29	487.9	1122.13	1341.93	533.31	618.72
RRP8	39.54	26.41	30.74	32.25	46.56	51	41.39	23.97	22.99	27.7	23.18	30.33	15.29	42.55	22.63	44.77	29.69	69.57	40.12	26.01	33.42	26.8	44.79	121.3	87.49	33.66	32.4	57.15	35.53	27.61	34.26	40.86	49.74	42.17	39.74	18.83	33.98	26.51	24.68	23.65	30.46	25.97	25.02	34.81	23.19	66.87	116.2
SCN2A	3.88	4.55	73.22	8.87	141.12	764.94	6.09	3	3.59	47.74	1	2.99	3.06	2.88	3.77	22.78	37.93	5.19	79.15	153.92	2.78	134.01	1.69	221.19	256.23	5.61	4.05	3.86	9.87	18.41	4.89	322.92	41.9	6.49	3.61	20.92	5.95	18.31	18.51	5.67	5.54	17.77	9.38	28.18	5.8	24.46	7.55
SFN	7.76	19.13	4.47	20.16	8.73	6.52	6.09	3	6.83	5.3	16.79	10.68	3.06	17.31	6.29	3.93	4.95	3.12	6.51	4.34	9.75	5.36	5.92	21.41	6.25	19.24	10.8	10.81	5.43	20.86	7.75	22.92	2.74	6.49	5.42	6.28	38.23	6.94	8.23	11.35	19.38	23.24	10.95	24.86	8.7	8.15	10.56
SIVA1	486.43	838.8	644.44	511.96	779.81	531.31	554.56	603.77	561.89	618.86	644.25	623.19	393.83	683	687.06	593.73	729.78	994.74	841.39	741.41	955.89	495.85	538.27	585.07	587.45	409.57	599.33	455.65	522.04	513.02	554.33	635.87	705.31	531.95	519.64	461.23	773.94	760.67	540.9	512.63	511.35	516.65	738.1	634.83	660.82	698.03	703.23
ST20	147.5	58.29	45.83	203.17	53.83	160.7	71.22	38.95	83.71	56.58	38.37	70.05	49.71	79.33	52.8	139.79	36.28	95.53	157.22	98.64	80.06	69.69	156.33	142.7	149.99	72.94	114.74	108.89	42.43	92.05	57.92	110.63	129.63	132.34	83.09	70.07	162.26	89.64	80.21	52.02	80.3	77.91	71.93	99.45	60.87	47.3	79.98
STAT3	936.46	1265.03	491.85	1423.82	1428.68	889.47	959.37	560.33	629.07	710.81	578.71	869.65	1378.79	1063.08	715.97	898.45	1111.57	746.58	906.45	573.4	818.74	862.38	884.73	670.69	799.93	823.15	1156.82	1284.3	655.26	691.6	628.98	1364.43	710.01	737.59	797.83	1456.9	822.37	769.5	413.38	1496.27	1084.54	1079.76	278.35	888.42	376.78	629.53	1646.4
STAT5B	765.91	1001.83	472.29	944.11	1233.73	763.76	681.17	352.83	592.43	427.9	458.01	731.26	476.42	576.98	422.42	690.33	605.26	810.95	800.19	557.14	863.99	562.86	740.23	856.2	862.42	676.47	384.71	714.36	518.09	411.77	560.45	487.37	651.27	496.27	440.16	1050.06	801.98	698.17	361.97	747.19	1045.78	561.75	300.24	656.37	333.31	766.53	428.58
TCF4	180.01	272.31	19	120.94	525.21	394.92	424.29	146.82	73.65	100.79	1113.45	69.2	59.65	289.21	76.69	221.47	197.91	98.64	136.62	65.04	212.34	171.54	6.76	342.48	274.98	172.32	10.8	221.64	24.67	274.92	333.25	491.35	88.9	251.7	89.12	239.5	56.07	71.33	57.59	112.55	57.23	19.14	233	276.8	336.21	260.94	128.27
TNFSF4	277.06	213.12	137.49	302.34	333.17	419.83	418.81	84.65	39.52	48.33	136.68	25.2	83.35	78.61	31.43	193.2	43.7	93.45	278.66	35.77	34.81	199.68	35.49	114.16	118.74	149.08	191.68	215.47	87.34	152.19	194.57	519.26	69.71	221.21	90.92	94.13	58.62	56.81	92.55	23.65	91.38	42.37	234.57	251.94	84.05	70.13	57.34
TRADD	65.5	38.25	31.86	46.76	91.66	53.96	26.18	46.44	31.26	28.29	34.37	26.06	34.41	69.96	22.63	42.41	28.04	47.76	57.47	28.18	52.91	36.18	44.79	71.35	43.75	55.3	76.94	23.94	36.51	38.66	43.24	85.71	48.95	53.19	55.4	66.94	41.63	22.73	53.47	44.45	104.3	28.7	31.28	26.52	23.19	27.73	30.18
TRAF5	939.37	389.8	158.17	325.72	241.51	613.14	751.79	30.71	343.46	268.76	239.8	475.4	289.83	197.61	350.76	380.9	185.54	393.54	66.14	310	460.19	726.36	412.37	899.01	799.93	361.48	95.84	1784.74	345.39	397.04	101.16	1142.17	204.43	92.77	176.43	228	127.43	297.95	211.83	110.66	538.12	71.07	258.02	533.72	72.46	601.8	1210.28
TRAF6	683.67	458.11	299.02	893.31	999.5	429.91	390.2	287.65	308.61	419.06	495.58	476.69	445.07	597.17	569.51	385.61	510.43	348.89	466.24	354.44	779.75	424.15	477.43	499.45	549.95	407.17	276.72	384.6	310.36	374.33	329.99	427.57	303.9	367.17	339	497.84	604.03	393.27	306.44	393.46	639.65	325.3	380	425.98	208.68	303.35	746.99
UBE2K	1552.68	959.93	968.61	1137.6	2063	2084.32	1075.03	889.93	809.07	768.57	1083.07	782.09	897.78	1328.49	1008.27	1001.33	1818.26	822.38	1179.69	1008.05	1528.17	872.43	1317.38	1312.84	1368.63	859.22	1395.74	1034.86	1089.47	832.74	710.15	1303.63	1120.43	1023.68	1136.23	1189.16	1473.13	922.27	756.84	795.43	813.18	810.5	749.04	1198.38	1394.1	919.83	1100.12
WWOX	580.56	305.1	488.5	397.48	387	554.43	427.33	281.66	270.89	370.73	426.84	310.96	270.71	381.53	531.17	399.75	516.2	349.92	873.92	418.4	560.45	296.84	507.85	606.48	606.2	344.65	203.83	235.55	417.43	382.31	166.01	563.11	332.49	306.84	386.57	295.98	314.33	340.25	96.66	174.03	352.59	140.78	178.27	280.12	281.14	221.8	310.87
ZMAT3	676.14	382.52	301.26	1063.43	583.4	985.53	528.38	490.66	834.93	881.73	590.7	987.12	565.89	442.11	289.16	611.79	1165.99	1257.44	422.87	458.5	671.84	773.26	881.35	734.91	737.43	313.39	912.49	592.34	1223.19	986.77	1683.39	835.2	506.37	275.06	319.73	703.87	263.36	548.56	364.03	337.65	751.33	176.32	311.19	1120.48	547.79	753.48	831.5
ZNF385C	48.52	115.67	206.8	88.69	50.92	64.63	54.79	537.85	139.4	111.4	20.78	260.55	35.18	185.35	34.57	62.83	28.86	362.38	72.65	133.32	29.24	28.14	119.99	21.41	37.5	71.33	39.15	26.26	69.08	66.28	26.11	54.82	222.44	53.19	34.32	27.19	31.43	366.76	94.61	47.29	19.38	66.97	57.86	106.08	69.56	70.13	67.91
ZNF385D	5.58	19.13	1.12	91.91	5.82	5.93	1.83	7.49	19.4	14.73	5.6	186.23	5.35	7.93	2.51	2.36	13.19	249.2	5.42	1.08	2.09	38.86	130.13	7.14	6.25	28.85	4.05	60.24	5.43	3.68	18.36	13.95	1.96	5.19	6.62	17.78	13.59	95.95	12.34	5.67	16.61	10.93	18.77	48.07	5.8	6.52	31.69
HK_B2M	34513.7	92865.7	52895.2	53819.7	15511.8	29902.7	36715.2	47653.1	50989.2	57545.5	43514	46719.5	77075.5	72321.2	37619.1	53907.8	37668.1	26596.4	31112	40108.5	16377.6	45939.3	23249.7	23395.7	21854.3	40953	28964.9	31791	33791.4	35926.9	58799.2	43857.1	39232.2	41043.7	38719.1	58003.1	45640.6	46785.1	84661.6	66548.2	82609	84832.4	81609.9	43735	46877.7	58622.9	44372.9
HK_GAPDH	29106.5	28432.8	26473.3	26381	39306.2	24822.7	26923.1	27406.5	21060.2	26322.9	15653.8	18756.9	32282.7	17255.9	21839.4	26431.3	32326.2	22177.1	16954.7	31503.2	27794	24804	33387.3	23488.5	22304.3	19192.1	49378.6	25530.8	16039.1	20149.6	20378.9	29189.2	26048.7	31991.5	34797.4	27767.9	16625.8	23246.7	26952.3	31347	12480.1	30633.8	22812.2	25656.6	17961	30209.3	17515.9
HK_SDHA	235.81	246.81	202.89	301.53	315.71	378.32	361.59	223.23	202.27	302.36	439.62	268.67	313.54	341.14	206.18	277.23	272.95	337.46	354.56	199.44	433.04	227.15	285.61	392.43	456.21	357.47	361.76	289.61	318.75	243.01	277.78	299.99	329.35	342.52	276.38	521.89	480	274.6	98.72	293.2	478.12	211.85	132.92	255.26	208.68	215.28	283.71
HK_TBP	491.76	303.28	341.5	486.97	360.81	457.78	360.37	252.45	299.63	352.46	334.11	417.31	323.48	392.34	357.04	461.01	312.53	408.07	379.49	430.32	487.34	325.65	478.28	406.7	418.71	318.2	369.86	338.26	377.96	304.38	324.69	342.85	433.52	416.48	351.65	370.24	454.51	458.29	279.7	236.45	453.2	323.93	256.46	425.98	437.65	358.8	452.72
HK_TPT1	40689.3	55314.5	78013.1	45896.8	45429.8	56388.1	55310.2	38280.4	41943.9	36710.4	59197.4	40452.5	48251.6	35095.4	81257	54741.9	56077.4	56747	71541.2	76775.5	55938.1	38500.2	57244.6	47540.7	46502.1	23640.5	41961.2	36979.9	40476.7	45597.6	41967.3	63855.1	57631	58625.9	55720.4	29178.8	16537.4	49555	45303.7	54624.4	33675.3	41030.9	109869	50993.2	56894.4	44580.8	40049.4
HK_UBB	29862	12947.2	18701	14792.9	44862.3	19527.4	19868.5	50241.2	51855	23885.8	23898.8	35613.9	11624.5	24146.5	28802.4	14199.3	24301.2	30709.3	27876.6	17001.4	26341	43617.5	23319	33948.4	32690.9	66973.2	17627.6	48140.9	53557.3	57975.1	31209	16835.6	16832.3	12890	19400.2	15587.7	51703.8	20869.4	49589.7	17917.4	18815.7	19344.1	20300.8	22751	32354.2	23211.1	35404.5

## Sheet: Table S8
Table S8. Pre-Collected Genes
Gene	BCL2 Family	Gene Set	Literature Description (DOI)
"MARCH5"	x	x	MARCH5 regulates ubiquitylation and stability of MCL1 in a NOXA-dependent manner. (10.18632/oncotarget.7558)
ABL1	x	GO_INTRINSIC_APOPTOTIC_SIGNALING_PATHWAY	x
AEN	x	GO_INTRINSIC_APOPTOTIC_SIGNALING_PATHWAY	x
AGO2	x	x	PTBP1 can facilitate interaction between AGO2 and MCL1 mRNA, thus suppressing MCL1 levels. (10.1038/s41419-018-0551-8)
AIFM1	x	GO_INTRINSIC_APOPTOTIC_SIGNALING_PATHWAY|BIOCARTA_MITOCHONDRIA_PATHWAY	x
AKT1	x	REACTOME_ACTIVATION_OF_BH3_ONLY_PROTEINS|REACTOME_INTRINSIC_PATHWAY_FOR_APOPTOSIS	x
APAF1	x	GO_INTRINSIC_APOPTOTIC_SIGNALING_PATHWAY|REACTOME_INTRINSIC_PATHWAY_FOR_APOPTOSIS|BIOCARTA_MITOCHONDRIA_PATHWAY	x
APOPT1	x	GO_INTRINSIC_APOPTOTIC_SIGNALING_PATHWAY	x
ARL6IP5	x	GO_INTRINSIC_APOPTOTIC_SIGNALING_PATHWAY	x
ATF4	x	GO_INTRINSIC_APOPTOTIC_SIGNALING_PATHWAY	x
ATM	x	GO_INTRINSIC_APOPTOTIC_SIGNALING_PATHWAY	x
ATP2A1	x	GO_INTRINSIC_APOPTOTIC_SIGNALING_PATHWAY	x
BAD	o	GO_INTRINSIC_APOPTOTIC_SIGNALING_PATHWAY|REACTOME_ACTIVATION_OF_BH3_ONLY_PROTEINS|REACTOME_INTRINSIC_PATHWAY_FOR_APOPTOSIS	x
BAG6	x	GO_INTRINSIC_APOPTOTIC_SIGNALING_PATHWAY	x
BAK1	o	GO_INTRINSIC_APOPTOTIC_SIGNALING_PATHWAY|REACTOME_INTRINSIC_PATHWAY_FOR_APOPTOSIS|BIOCARTA_MITOCHONDRIA_PATHWAY	x
BAX	o	GO_INTRINSIC_APOPTOTIC_SIGNALING_PATHWAY|REACTOME_INTRINSIC_PATHWAY_FOR_APOPTOSIS|BIOCARTA_MITOCHONDRIA_PATHWAY	x
BBC3	o	GO_INTRINSIC_APOPTOTIC_SIGNALING_PATHWAY|REACTOME_ACTIVATION_OF_BH3_ONLY_PROTEINS|REACTOME_INTRINSIC_PATHWAY_FOR_APOPTOSIS	x
BCL2	o	GO_INTRINSIC_APOPTOTIC_SIGNALING_PATHWAY|REACTOME_ACTIVATION_OF_BH3_ONLY_PROTEINS|REACTOME_INTRINSIC_PATHWAY_FOR_APOPTOSIS|BIOCARTA_MITOCHONDRIA_PATHWAY|GENEGO_TNF_NFkB_BCL2_PATHWAY	x
BCL2A1	o	GO_INTRINSIC_APOPTOTIC_SIGNALING_PATHWAY|GENEGO_TNF_NFkB_BCL2_PATHWAY	x
BCL2L1	o	GO_INTRINSIC_APOPTOTIC_SIGNALING_PATHWAY|REACTOME_INTRINSIC_PATHWAY_FOR_APOPTOSIS|BIOCARTA_MITOCHONDRIA_PATHWAY|GENEGO_TNF_NFkB_BCL2_PATHWAY	x
BCL2L10	x	GO_INTRINSIC_APOPTOTIC_SIGNALING_PATHWAY	x
BCL2L11	o	GO_INTRINSIC_APOPTOTIC_SIGNALING_PATHWAY|REACTOME_ACTIVATION_OF_BH3_ONLY_PROTEINS|REACTOME_INTRINSIC_PATHWAY_FOR_APOPTOSIS	x
BCL2L2	o	GO_INTRINSIC_APOPTOTIC_SIGNALING_PATHWAY	x
BCL3	x	GO_INTRINSIC_APOPTOTIC_SIGNALING_PATHWAY	x
BID	o	REACTOME_ACTIVATION_OF_BH3_ONLY_PROTEINS|REACTOME_INTRINSIC_PATHWAY_FOR_APOPTOSIS|BIOCARTA_MITOCHONDRIA_PATHWAY	x
BIK	o	BIOCARTA_MITOCHONDRIA_PATHWAY	x
BIRC2	x	BIOCARTA_MITOCHONDRIA_PATHWAY	x
BIRC3	x	BIOCARTA_MITOCHONDRIA_PATHWAY	x
BMF	o	REACTOME_ACTIVATION_OF_BH3_ONLY_PROTEINS|REACTOME_INTRINSIC_PATHWAY_FOR_APOPTOSIS	x
BNIP3	x	GO_INTRINSIC_APOPTOTIC_SIGNALING_PATHWAY	x
BOK	o	GO_INTRINSIC_APOPTOTIC_SIGNALING_PATHWAY	x
BRCA1	x	GO_INTRINSIC_APOPTOTIC_SIGNALING_PATHWAY	x
BRCA2	x	GO_INTRINSIC_APOPTOTIC_SIGNALING_PATHWAY	x
BRSK2	x	GO_INTRINSIC_APOPTOTIC_SIGNALING_PATHWAY	x
C16orf5	x	GO_INTRINSIC_APOPTOTIC_SIGNALING_PATHWAY	x
CASP12	x	GO_INTRINSIC_APOPTOTIC_SIGNALING_PATHWAY	x
CASP2	x	GO_INTRINSIC_APOPTOTIC_SIGNALING_PATHWAY	x
CASP3	x	REACTOME_INTRINSIC_PATHWAY_FOR_APOPTOSIS|BIOCARTA_MITOCHONDRIA_PATHWAY	x
CASP4	x	GO_INTRINSIC_APOPTOTIC_SIGNALING_PATHWAY	x
CASP6	x	BIOCARTA_MITOCHONDRIA_PATHWAY	x
CASP7	x	REACTOME_INTRINSIC_PATHWAY_FOR_APOPTOSIS|BIOCARTA_MITOCHONDRIA_PATHWAY	x
CASP8	x	REACTOME_INTRINSIC_PATHWAY_FOR_APOPTOSIS|BIOCARTA_MITOCHONDRIA_PATHWAY	x
CASP9	x	GO_INTRINSIC_APOPTOTIC_SIGNALING_PATHWAY|REACTOME_INTRINSIC_PATHWAY_FOR_APOPTOSIS|BIOCARTA_MITOCHONDRIA_PATHWAY	x
CD24	x	GO_INTRINSIC_APOPTOTIC_SIGNALING_PATHWAY	x
CD40	x	GENEGO_TNF_NFkB_BCL2_PATHWAY	x
CD40LG	x	GENEGO_TNF_NFkB_BCL2_PATHWAY	x
CDKN1A	x	GO_INTRINSIC_APOPTOTIC_SIGNALING_PATHWAY	x
CEBPB	x	GO_INTRINSIC_APOPTOTIC_SIGNALING_PATHWAY	x
CFLAR	x	x	CFLAR which is another major anti-apoptotic protein in extrinsic apoptosis indirectly cleavages Bid and subsequently modulate BCL2 family pathway. (10.4172/2157-2518.S6-003)
CHAC1	x	GO_INTRINSIC_APOPTOTIC_SIGNALING_PATHWAY	x
CHEK2	x	GO_INTRINSIC_APOPTOTIC_SIGNALING_PATHWAY	x
CHUK	x	GENEGO_TNF_NFkB_BCL2_PATHWAY	x
CIDEB	x	GO_INTRINSIC_APOPTOTIC_SIGNALING_PATHWAY	x
CLU	x	GO_INTRINSIC_APOPTOTIC_SIGNALING_PATHWAY	x
CNR1	x	x	Activation of CNR1 leads to a decrease of BCL2 and cyclin D2 expression, which inducing cell cycle arrest in G0/G1 phase and caspase-3-dependent apoptosis. (10.1371/journal.pone.0150981)
CREB1	x	x	BCL2 is induced by binding of phosphorylated CREB1 to CRE (cyclic AMP-responsive element) site during B-cell activation. (10.1128/mcb.16.10.5546)
CRIP1	x	GO_INTRINSIC_APOPTOTIC_SIGNALING_PATHWAY	x
CUL1	x	GO_INTRINSIC_APOPTOTIC_SIGNALING_PATHWAY	x
CUL2	x	GO_INTRINSIC_APOPTOTIC_SIGNALING_PATHWAY	x
CUL3	x	GO_INTRINSIC_APOPTOTIC_SIGNALING_PATHWAY	x
CUL4A	x	GO_INTRINSIC_APOPTOTIC_SIGNALING_PATHWAY	x
CUL5	x	GO_INTRINSIC_APOPTOTIC_SIGNALING_PATHWAY	x
CYCS	x	GO_INTRINSIC_APOPTOTIC_SIGNALING_PATHWAY|REACTOME_INTRINSIC_PATHWAY_FOR_APOPTOSIS|BIOCARTA_MITOCHONDRIA_PATHWAY	x
CYP1B1	x	GO_INTRINSIC_APOPTOTIC_SIGNALING_PATHWAY	x
DAB2IP	x	GO_INTRINSIC_APOPTOTIC_SIGNALING_PATHWAY	x
DDIT3	x	GO_INTRINSIC_APOPTOTIC_SIGNALING_PATHWAY	x
DDIT4	x	GO_INTRINSIC_APOPTOTIC_SIGNALING_PATHWAY	x
DDX3X	x	GO_INTRINSIC_APOPTOTIC_SIGNALING_PATHWAY	x
DDX5	x	GO_INTRINSIC_APOPTOTIC_SIGNALING_PATHWAY	x
DFFA	x	BIOCARTA_MITOCHONDRIA_PATHWAY	x
DFFB	x	BIOCARTA_MITOCHONDRIA_PATHWAY	x
DIABLO	x	GO_INTRINSIC_APOPTOTIC_SIGNALING_PATHWAY|REACTOME_INTRINSIC_PATHWAY_FOR_APOPTOSIS|BIOCARTA_MITOCHONDRIA_PATHWAY	x
DNAJC10	x	GO_INTRINSIC_APOPTOTIC_SIGNALING_PATHWAY	x
DYNLL1	x	REACTOME_ACTIVATION_OF_BH3_ONLY_PROTEINS|REACTOME_INTRINSIC_PATHWAY_FOR_APOPTOSIS	x
DYNLL2	x	REACTOME_ACTIVATION_OF_BH3_ONLY_PROTEINS|REACTOME_INTRINSIC_PATHWAY_FOR_APOPTOSIS	x
DYRK2	x	GO_INTRINSIC_APOPTOTIC_SIGNALING_PATHWAY	x
E2F1	x	GO_INTRINSIC_APOPTOTIC_SIGNALING_PATHWAY|REACTOME_ACTIVATION_OF_BH3_ONLY_PROTEINS|REACTOME_INTRINSIC_PATHWAY_FOR_APOPTOSIS	x
E2F2	x	GO_INTRINSIC_APOPTOTIC_SIGNALING_PATHWAY	x
EDA2R	x	GO_INTRINSIC_APOPTOTIC_SIGNALING_PATHWAY	x
ELK1	x	x	EGF-induced ELK activation is important mediator of MCL1 expression in breast cancer. (10.1038/onc.2010.616)
ENDOG	x	BIOCARTA_MITOCHONDRIA_PATHWAY	x
EP300	x	GO_INTRINSIC_APOPTOTIC_SIGNALING_PATHWAY	x
EPHA2	x	GO_INTRINSIC_APOPTOTIC_SIGNALING_PATHWAY	x
ERCC6	x	GO_INTRINSIC_APOPTOTIC_SIGNALING_PATHWAY	x
ERN1	x	GO_INTRINSIC_APOPTOTIC_SIGNALING_PATHWAY	x
ERO1L	x	GO_INTRINSIC_APOPTOTIC_SIGNALING_PATHWAY	x
ETS1	x	x	ETS1 mediates ER stress thereby transcriptionally up-regulates MCL1 in melanoma cells. (10.1038/onc.2011.87)
FHIT	x	GO_INTRINSIC_APOPTOTIC_SIGNALING_PATHWAY	x
FNIP2	x	GO_INTRINSIC_APOPTOTIC_SIGNALING_PATHWAY	x
GPX1	x	GO_INTRINSIC_APOPTOTIC_SIGNALING_PATHWAY	x
GSK3B	x	GO_INTRINSIC_APOPTOTIC_SIGNALING_PATHWAY	x
GZMB	x	REACTOME_INTRINSIC_PATHWAY_FOR_APOPTOSIS	x
HIC1	x	GO_INTRINSIC_APOPTOTIC_SIGNALING_PATHWAY	x
HIF1A	x	x	MCL1 promoter is a key target of HIF-1 with potential roles in the anti-apoptotic protection in testis. (10.1186/1477-7827-10-104)
HINT1	x	GO_INTRINSIC_APOPTOTIC_SIGNALING_PATHWAY	x
HIPK1	x	GO_INTRINSIC_APOPTOTIC_SIGNALING_PATHWAY	x
HIPK2	x	GO_INTRINSIC_APOPTOTIC_SIGNALING_PATHWAY	x
HMOX1	x	GO_INTRINSIC_APOPTOTIC_SIGNALING_PATHWAY	x
HRAS	x	GO_INTRINSIC_APOPTOTIC_SIGNALING_PATHWAY	x
HRK	o	x	x
HSPA5	x	x	HSPA5 inhibits CASP7 activation and increases expression of BCL2 members, finally promoting cell survival. (10.4161/auto.21765)
HSPB1	x	x	HSPB1 levels can positively affect BCL2/BAX mRNA ratio in Pleomorphic adenoma. (10.1007/s13277-014-2634-1)
HTRA2	x	GO_INTRINSIC_APOPTOTIC_SIGNALING_PATHWAY	x
IFI16	x	GO_INTRINSIC_APOPTOTIC_SIGNALING_PATHWAY	x
IKBKB	x	GENEGO_TNF_NFkB_BCL2_PATHWAY	x
IKBKE	x	GO_INTRINSIC_APOPTOTIC_SIGNALING_PATHWAY	x
IKBKG	x	GENEGO_TNF_NFkB_BCL2_PATHWAY	x
IRAK1	x	GENEGO_TNF_NFkB_BCL2_PATHWAY	x
IRAK2	x	GENEGO_TNF_NFkB_BCL2_PATHWAY	x
ITPR1	x	GO_INTRINSIC_APOPTOTIC_SIGNALING_PATHWAY	x
JAK2	x	GO_INTRINSIC_APOPTOTIC_SIGNALING_PATHWAY	x
LGALS12	x	GO_INTRINSIC_APOPTOTIC_SIGNALING_PATHWAY	x
LOC441488	x	REACTOME_ACTIVATION_OF_BH3_ONLY_PROTEINS|REACTOME_INTRINSIC_PATHWAY_FOR_APOPTOSIS	x
MAEL	x	GO_INTRINSIC_APOPTOTIC_SIGNALING_PATHWAY	x
MAP3K14	x	GENEGO_TNF_NFkB_BCL2_PATHWAY	x
MAP3K5	x	GO_INTRINSIC_APOPTOTIC_SIGNALING_PATHWAY	x
MAPK8	x	REACTOME_ACTIVATION_OF_BH3_ONLY_PROTEINS|REACTOME_INTRINSIC_PATHWAY_FOR_APOPTOSIS	x
MAPT	x	GO_INTRINSIC_APOPTOTIC_SIGNALING_PATHWAY	x
MAT2A	x	x	MAT2A regulates expression of BCL2 through binding its promoter to activate transcription and interacting with it to enhance protein stability in cancer cells. (10.18632/oncotarget.5342)
MCL1	o	GO_INTRINSIC_APOPTOTIC_SIGNALING_PATHWAY	x
MELK	x	GO_INTRINSIC_APOPTOTIC_SIGNALING_PATHWAY	x
MLH1	x	GO_INTRINSIC_APOPTOTIC_SIGNALING_PATHWAY	x
MLLT11	x	GO_INTRINSIC_APOPTOTIC_SIGNALING_PATHWAY	x
MOAP1	x	GO_INTRINSIC_APOPTOTIC_SIGNALING_PATHWAY	x
MSH2	x	GO_INTRINSIC_APOPTOTIC_SIGNALING_PATHWAY	x
MSH6	x	GO_INTRINSIC_APOPTOTIC_SIGNALING_PATHWAY	x
MYBBP1A	x	GO_INTRINSIC_APOPTOTIC_SIGNALING_PATHWAY	x
MYC	x	x	MYC overexpression suppresses BCL2 in protein- and RNA-levels, and this occurs independently of the P53 pathway. (10.1038/sj.onc.1204892)
NBN	x	GO_INTRINSIC_APOPTOTIC_SIGNALING_PATHWAY	x
NF1	x	x	NF1 can regulate MCL1 via miR-142–5p in ovarian cancer cells (10.2217/pgs-2018-0161)
NFATC4	x	GO_INTRINSIC_APOPTOTIC_SIGNALING_PATHWAY	x
NFKB1	x	GENEGO_TNF_NFkB_BCL2_PATHWAY	x
NFKB2	x	GENEGO_TNF_NFkB_BCL2_PATHWAY	x
NGF	x	GENEGO_TNF_NFkB_BCL2_PATHWAY	x
NGFR	x	GENEGO_TNF_NFkB_BCL2_PATHWAY	x
NMT1	x	REACTOME_INTRINSIC_PATHWAY_FOR_APOPTOSIS	x
NOL3	x	GO_INTRINSIC_APOPTOTIC_SIGNALING_PATHWAY	x
NPRL2	x	x	Cytoplasmic transduction peptide (CTP)-mediated NPRL2 down-regulates BCLXL expression, up-regulate Cyt-c, and finally activates caspase-3 in renal cancer cells. (10.1515/hsz-2016-0143)
NUPR1	x	GO_INTRINSIC_APOPTOTIC_SIGNALING_PATHWAY	x
PDCD10	x	GO_INTRINSIC_APOPTOTIC_SIGNALING_PATHWAY	x
PDK1	x	GO_INTRINSIC_APOPTOTIC_SIGNALING_PATHWAY	x
PDK2	x	GO_INTRINSIC_APOPTOTIC_SIGNALING_PATHWAY	x
PERP	x	GO_INTRINSIC_APOPTOTIC_SIGNALING_PATHWAY	x
PGAP2	x	GO_INTRINSIC_APOPTOTIC_SIGNALING_PATHWAY	x
PHLDA3	x	GO_INTRINSIC_APOPTOTIC_SIGNALING_PATHWAY	x
PIK3R1	x	GO_INTRINSIC_APOPTOTIC_SIGNALING_PATHWAY	x
PMAIP1	o	GO_INTRINSIC_APOPTOTIC_SIGNALING_PATHWAY|REACTOME_ACTIVATION_OF_BH3_ONLY_PROTEINS|REACTOME_INTRINSIC_PATHWAY_FOR_APOPTOSIS	x
PML	x	GO_INTRINSIC_APOPTOTIC_SIGNALING_PATHWAY	x
POLB	x	GO_INTRINSIC_APOPTOTIC_SIGNALING_PATHWAY	x
PPM1F	x	GO_INTRINSIC_APOPTOTIC_SIGNALING_PATHWAY	x
PPP1R13B	x	GO_INTRINSIC_APOPTOTIC_SIGNALING_PATHWAY	x
PPP1R15A	x	GO_INTRINSIC_APOPTOTIC_SIGNALING_PATHWAY	x
PPP2R5C	x	GO_INTRINSIC_APOPTOTIC_SIGNALING_PATHWAY	x
PPP3R1	x	REACTOME_ACTIVATION_OF_BH3_ONLY_PROTEINS|REACTOME_INTRINSIC_PATHWAY_FOR_APOPTOSIS	x
PRKCD	x	GO_INTRINSIC_APOPTOTIC_SIGNALING_PATHWAY	x
PRKCZ	x	GENEGO_TNF_NFkB_BCL2_PATHWAY	x
PRKDC	x	GO_INTRINSIC_APOPTOTIC_SIGNALING_PATHWAY	x
PRODH	x	GO_INTRINSIC_APOPTOTIC_SIGNALING_PATHWAY	x
PTBP1	x	x	PTBP1 can facilitate interaction between AGO2 and MCL1 mRNA, thus suppressing MCL1 levels. (10.1038/s41419-018-0551-8)
PTGER2	x	x	Selective inhibition of PTGER2 and PTGER4 increases interactions between pro-apoptotic proteins (BAX and BAK) and anti-apoptotic proteins (BCL2 and BCLXL). (10.1210/me.2009-0017)
PTGER4	x	x	Selective inhibition of PTGER2 and PTGER4 increases interactions between pro-apoptotic proteins (BAX and BAK) and anti-apoptotic proteins (BCL2 and BCLXL). (10.1210/me.2009-0017)
PTHLH	x	x	PTHLH is expressed in various tumors and leads to chemotherapy resistance as it inhibits apoptosis via down-regulation of pro-apoptotic proteins (BAX and PUMA) and up-regulation of anti-apoptotic proteins (BCL2 and BCLXL). (10.1002/ijc.24471)
PYCARD	x	GO_INTRINSIC_APOPTOTIC_SIGNALING_PATHWAY	x
RAB25	x	x	RAB25 leads to down-regulation of BAX and BAK to activate the BCL2 family pathway in cancer. (10.1186/1476-4598-9-312)
RAC2	x	x	RAC2 targets BCL2 and BCLXL in downstream, subsequently positively regulate toward a prosurvival balance. (10.1182/blood-2011-04-351817)
RELA	x	GENEGO_TNF_NFkB_BCL2_PATHWAY	x
RELB	x	GENEGO_TNF_NFkB_BCL2_PATHWAY	x
RIPK1	x	GENEGO_TNF_NFkB_BCL2_PATHWAY	x
RPS27L	x	GO_INTRINSIC_APOPTOTIC_SIGNALING_PATHWAY	x
RPS6KB2	x	x	RPS6KB2 positively regulates MCL1 and BCLXL levels via JNK pathway and AKT-dependent pathway, respectively. (10.1371/journal.pone.0173854)
RRP8	x	GO_INTRINSIC_APOPTOTIC_SIGNALING_PATHWAY	x
SART1	x	GO_INTRINSIC_APOPTOTIC_SIGNALING_PATHWAY	x
SCN2A	x	GO_INTRINSIC_APOPTOTIC_SIGNALING_PATHWAY	x
SELK	x	GO_INTRINSIC_APOPTOTIC_SIGNALING_PATHWAY	x
SFN	x	GO_INTRINSIC_APOPTOTIC_SIGNALING_PATHWAY	x
SGPP1	x	GO_INTRINSIC_APOPTOTIC_SIGNALING_PATHWAY	x
SHISA5	x	GO_INTRINSIC_APOPTOTIC_SIGNALING_PATHWAY	x
SIRT1	x	GO_INTRINSIC_APOPTOTIC_SIGNALING_PATHWAY	x
SIVA1	x	GO_INTRINSIC_APOPTOTIC_SIGNALING_PATHWAY	x
SNW1	x	GO_INTRINSIC_APOPTOTIC_SIGNALING_PATHWAY	x
SPI1	x	x	BFL1 is a direct transcriptional target of SPI1. (10.1038/leu.2010.26)
SQSTM1	x	GENEGO_TNF_NFkB_BCL2_PATHWAY	x
SRF	x	x	SRF activates BCL2 expression by binding its promoter during murine embryonic development. (10.1038/sj.emboj.7600188)
ST20	x	GO_INTRINSIC_APOPTOTIC_SIGNALING_PATHWAY	x
STAT3	x	x	BCL2 and MCL1 are the downstream targets of activated STAT3. (10.1042/BJ20050465)
STAT5A	x	x	STAT5 induces cell survival promotion via regulating transcription of BCL2 family members. (10.1023/B:APPT.0000045785.65546.a2)
STAT5B	x	x	STAT5 induces cell survival promotion via regulating transcription of BCL2 family members. (10.1023/B:APPT.0000045785.65546.a2)
STK11	x	GO_INTRINSIC_APOPTOTIC_SIGNALING_PATHWAY	x
STK24	x	GO_INTRINSIC_APOPTOTIC_SIGNALING_PATHWAY	x
STK25	x	GO_INTRINSIC_APOPTOTIC_SIGNALING_PATHWAY	x
SYNGAP1	x	x	Expression of MCL1 is reduced by SYNGAP1-induced suppression of RAS signaling. (10.1016/j.isci.2019.10.007)
TCF4	x	x	Isoforms of TCF4 regulates apoptosis via up-regulating BCLXL expression in a SxxSS motif-dependent manner. (10.1158/1538-7445)
TFDP1	x	REACTOME_ACTIVATION_OF_BH3_ONLY_PROTEINS|REACTOME_INTRINSIC_PATHWAY_FOR_APOPTOSIS	x
TLR2	x	x	TLR2-induced growth is associated with up-regulation of BCL2 and BFL1 in human gastric cancer cells. (10.1038/onc.2017.121)
TMBIM6	x	GO_INTRINSIC_APOPTOTIC_SIGNALING_PATHWAY	x
TMEM109	x	GO_INTRINSIC_APOPTOTIC_SIGNALING_PATHWAY	x
TNF	x	GO_INTRINSIC_APOPTOTIC_SIGNALING_PATHWAY|GENEGO_TNF_NFkB_BCL2_PATHWAY	x
TNFRSF10B	x	GO_INTRINSIC_APOPTOTIC_SIGNALING_PATHWAY	x
TNFRSF11A	x	GENEGO_TNF_NFkB_BCL2_PATHWAY	x
TNFRSF12A	x	GENEGO_TNF_NFkB_BCL2_PATHWAY	x
TNFRSF13B	x	GENEGO_TNF_NFkB_BCL2_PATHWAY	x
TNFRSF17	x	GENEGO_TNF_NFkB_BCL2_PATHWAY	x
TNFRSF1A	x	GO_INTRINSIC_APOPTOTIC_SIGNALING_PATHWAY|GENEGO_TNF_NFkB_BCL2_PATHWAY	x
TNFRSF1B	x	GO_INTRINSIC_APOPTOTIC_SIGNALING_PATHWAY|GENEGO_TNF_NFkB_BCL2_PATHWAY	x
TNFRSF4	x	GENEGO_TNF_NFkB_BCL2_PATHWAY	x
TNFSF11	x	GENEGO_TNF_NFkB_BCL2_PATHWAY	x
TNFSF12	x	GENEGO_TNF_NFkB_BCL2_PATHWAY	x
TNFSF13	x	GENEGO_TNF_NFkB_BCL2_PATHWAY	x
TNFSF13B	x	GENEGO_TNF_NFkB_BCL2_PATHWAY	x
TNFSF4	x	GENEGO_TNF_NFkB_BCL2_PATHWAY	x
TOPORS	x	GO_INTRINSIC_APOPTOTIC_SIGNALING_PATHWAY	x
TP53	x	GO_INTRINSIC_APOPTOTIC_SIGNALING_PATHWAY|REACTOME_ACTIVATION_OF_BH3_ONLY_PROTEINS|REACTOME_INTRINSIC_PATHWAY_FOR_APOPTOSIS	x
TP53BP2	x	GO_INTRINSIC_APOPTOTIC_SIGNALING_PATHWAY	x
TP63	x	GO_INTRINSIC_APOPTOTIC_SIGNALING_PATHWAY	x
TP73	x	GO_INTRINSIC_APOPTOTIC_SIGNALING_PATHWAY	x
TRADD	x	GENEGO_TNF_NFkB_BCL2_PATHWAY	x
TRAF2	x	GO_INTRINSIC_APOPTOTIC_SIGNALING_PATHWAY|GENEGO_TNF_NFkB_BCL2_PATHWAY	x
TRAF3	x	GENEGO_TNF_NFkB_BCL2_PATHWAY	x
TRAF5	x	GENEGO_TNF_NFkB_BCL2_PATHWAY	x
TRAF6	x	GENEGO_TNF_NFkB_BCL2_PATHWAY	x
TRIB3	x	GO_INTRINSIC_APOPTOTIC_SIGNALING_PATHWAY	x
UBE2K	x	GO_INTRINSIC_APOPTOTIC_SIGNALING_PATHWAY	x
USP28	x	GO_INTRINSIC_APOPTOTIC_SIGNALING_PATHWAY	x
WWOX	x	GO_INTRINSIC_APOPTOTIC_SIGNALING_PATHWAY	x
XBP1	x	GO_INTRINSIC_APOPTOTIC_SIGNALING_PATHWAY	x
XIAP	x	REACTOME_INTRINSIC_PATHWAY_FOR_APOPTOSIS|BIOCARTA_MITOCHONDRIA_PATHWAY	x
XPA	x	GO_INTRINSIC_APOPTOTIC_SIGNALING_PATHWAY	x
XRCC1	x	x	Loss of XRCC1 expression is associated with low expression of BCL2 and BAX. (10.1158/0008-5472.CAN-12-2929)
YWHAB	x	REACTOME_ACTIVATION_OF_BH3_ONLY_PROTEINS|REACTOME_INTRINSIC_PATHWAY_FOR_APOPTOSIS	x
ZMAT1	x	GO_INTRINSIC_APOPTOTIC_SIGNALING_PATHWAY	x
ZMAT3	x	GO_INTRINSIC_APOPTOTIC_SIGNALING_PATHWAY	x
ZMAT4	x	GO_INTRINSIC_APOPTOTIC_SIGNALING_PATHWAY	x
ZNF346	x	GO_INTRINSIC_APOPTOTIC_SIGNALING_PATHWAY	x
ZNF385B	x	GO_INTRINSIC_APOPTOTIC_SIGNALING_PATHWAY	x
ZNF385C	x	GO_INTRINSIC_APOPTOTIC_SIGNALING_PATHWAY	x
ZNF385D	x	GO_INTRINSIC_APOPTOTIC_SIGNALING_PATHWAY	x
ZNF622	x	GO_INTRINSIC_APOPTOTIC_SIGNALING_PATHWAY	x
